# Supplementary material for: ContScout: sensitive detection and removal of contamination from annotated genomes
Source: Nat Commun. 2024 Jan 31;15:936. doi: 10.1038/s41467-024-45024-5 (PMC10831095; doi:10.1038/s41467-024-45024-5)
Supplement: Supplementary file 5 — Supplementary Data 1 [file 41467_2024_45024_MOESM5_ESM.xlsx]

## Sheet: Suppl.Data 1
Supplementary Data 1: Synthetic mixtures created to assess ContScout performance
Column:	Description:
MixID	Short mixture identifier
MixName	Full-length name of mixture
Experiment type	Experiment layout: either unidirectional (combination inspired by biology) or bidirectional (all combinations) among 9 genomes
Recipient_ID	Short identifier of the recipient genome
Recipient_Name	Full-length species name of the recipient genome
Recipient_TaxID	NCBI taxon identifier of the recipient genome
Recipient_HLT	High level (superkingdom / kingdom) taxon information of the recipient genome
Contam_ID	Short identifier of the contaminant genome
Contam_Name	Full-length species name of the contaminant genome
Contam_TaxID	NCBI taxon identifier of the contaminant genome
Contam_HLT	High level taxon (superkingdom / kingdom) information of the contaminant genome
Distinguisable_At_Rank	The highest taxonomic rank starting at which the taxonomic lineage of the contaminant species differs from that of the recipient. Ideally, contamination should be detectable at this rank and all subsequent higher resolution ranks.
MixID	MixName	Experiment type	Recipient_ID	Recipient_Name	Recipient_TaxID	Recipient_HLT	Contam_ID	Contam_Name	Contam_TaxID	Contam_HLT	Distinguisable_At_Rank
Ba2Ba	bacteria in bacteria	directed mix (inspired by biology)	Eschcoli	Escherichia coli	562	Bacteria	Pseuaeru	Pseudomonas aeruginosa	287	Bacteria	order
Hu2Mo	human in mouse	directed mix (inspired by biology)	Musmusc	Mus musculus	10090	Animal	Homosapi	Homo sapiens	9606	Animal	order
Ye2Ye	yeast in yeast	directed mix (inspired by biology)	Canalb1	Candida albicans	237561	Fungi	Sacce1	Saccharomyces cerevisiae	559292	Fungi	family
Fu2Fu	fungi in fungi	directed mix (inspired by biology)	Walle1	Wallemia_mellicola	671144	Fungi	Sisni1	Sistotremastrum_niveocremeum	1314777	Fungi	class
Ne2Pi	nematode in pig	directed mix (inspired by biology)	Susscro	Sus scrofa	9823	Animal	Tricspir	Trichinella spiralis	6334	Animal	phylum
Pla2Mo	plasmodium in mosquito	directed mix (inspired by biology)	Aedeaegy	Aedes aegypti	7159	Animal	Plasfalc	Plasmodium falciparum	36329	Other eukaryote	phylum
Alg2Pl	algae in plant	directed mix (inspired by biology)	Nelunuci	Nelumbo nucifera	4432	Plant	Volvcart	Volvox carteri	3067	Other eukaryote	phylum
Wa2Le	wasp in lepidoptera	directed mix (inspired by biology)	Heliarmi	Helicoverpa armigera	29058	Animal	Micrdemo	Microplitis demolitor	69319	Animal	order
Hum2Acc	human in amoeba	difficult_case_example	Acancast	Acanthamoeba castellanii	1257118	Other eukaryote	Homosapi	Homo sapiens	9606	Animal	kingdom
Acc2Hum	amoeba in human	difficult_case_example	Homosapi	Homo sapiens	9606	Animal	Acancast	Acanthamoeba castellanii	1257118	Other eukaryote	kingdom
Hom2Dro	Homo sapiens in Drosophila melanogaster	bidirectional mix (9x9)	Drosmela	Drosophila melanogaster	7227	Animal	Homosapi	Homo sapiens	9606	Animal	phylum
Hom2Pse	Homo sapiens in Pseudomonas aeruginosa	bidirectional mix (9x9)	Pseuaeru	Pseudomonas aeruginosa	287	Bacteria	Homosapi	Homo sapiens	9606	Animal	superkingdom
Hom2Esc	Homo sapiens in Escherichia coli	bidirectional mix (9x9)	Eschcoli	Escherichia coli	562	Bacteria	Homosapi	Homo sapiens	9606	Animal	superkingdom
Hom2Sac	Homo sapiens in Saccharomyces cerevisiae	bidirectional mix (9x9)	Sacce1	Saccharomyces cerevisiae	559292	Fungi	Homosapi	Homo sapiens	9606	Animal	kingdom
Hom2Can	Homo sapiens in Candida albicans	bidirectional mix (9x9)	Canalb1	Candida albicans	237561	Fungi	Homosapi	Homo sapiens	9606	Animal	kingdom
Hom2Dic	Homo sapiens in Dictyostelium discoideum	bidirectional mix (9x9)	Dictdisc	Dictyostelium discoideum	352472	Other eukaryote	Homosapi	Homo sapiens	9606	Animal	kingdom
Hom2Pha	Homo sapiens in Phaseolus vulgaris	bidirectional mix (9x9)	Phasvulg	Phaseolus vulgaris	3885	Plant	Homosapi	Homo sapiens	9606	Animal	kingdom
Hom2Pru	Homo sapiens in Prunus persica	bidirectional mix (9x9)	Prunpers	Prunus persica	3760	Plant	Homosapi	Homo sapiens	9606	Animal	kingdom
Dro2Hom	Drosophila melanogaster in Homo sapiens	bidirectional mix (9x9)	Homosapi	Homo sapiens	9606	Animal	Drosmela	Drosophila melanogaster	7227	Animal	phylum
Dro2Pse	Drosophila melanogaster in Pseudomonas aeruginosa	bidirectional mix (9x9)	Pseuaeru	Pseudomonas aeruginosa	287	Bacteria	Drosmela	Drosophila melanogaster	7227	Animal	superkingdom
Dro2Esc	Drosophila melanogaster in Escherichia coli	bidirectional mix (9x9)	Eschcoli	Escherichia coli	562	Bacteria	Drosmela	Drosophila melanogaster	7227	Animal	superkingdom
Dro2Sac	Drosophila melanogaster in Saccharomyces cerevisiae	bidirectional mix (9x9)	Sacce1	Saccharomyces cerevisiae	559292	Fungi	Drosmela	Drosophila melanogaster	7227	Animal	kingdom
Dro2Can	Drosophila melanogaster in Candida albicans	bidirectional mix (9x9)	Canalb1	Candida albicans	237561	Fungi	Drosmela	Drosophila melanogaster	7227	Animal	kingdom
Dro2Dic	Drosophila melanogaster in Dictyostelium discoideum	bidirectional mix (9x9)	Dictdisc	Dictyostelium discoideum	352472	Other eukaryote	Drosmela	Drosophila melanogaster	7227	Animal	kingdom
Dro2Pha	Drosophila melanogaster in Phaseolus vulgaris	bidirectional mix (9x9)	Phasvulg	Phaseolus vulgaris	3885	Plant	Drosmela	Drosophila melanogaster	7227	Animal	kingdom
Dro2Pru	Drosophila melanogaster in Prunus persica	bidirectional mix (9x9)	Prunpers	Prunus persica	3760	Plant	Drosmela	Drosophila melanogaster	7227	Animal	kingdom
Pse2Hom	Pseudomonas aeruginosa in Homo sapiens	bidirectional mix (9x9)	Homosapi	Homo sapiens	9606	Animal	Pseuaeru	Pseudomonas aeruginosa	287	Bacteria	superkingdom
Pse2Dro	Pseudomonas aeruginosa in Drosophila melanogaster	bidirectional mix (9x9)	Drosmela	Drosophila melanogaster	7227	Animal	Pseuaeru	Pseudomonas aeruginosa	287	Bacteria	superkingdom
Pse2Esc	Pseudomonas aeruginosa in Escherichia coli	bidirectional mix (9x9)	Eschcoli	Escherichia coli	562	Bacteria	Pseuaeru	Pseudomonas aeruginosa	287	Bacteria	order
Pse2Sac	Pseudomonas aeruginosa in Saccharomyces cerevisiae	bidirectional mix (9x9)	Sacce1	Saccharomyces cerevisiae	559292	Fungi	Pseuaeru	Pseudomonas aeruginosa	287	Bacteria	superkingdom
Pse2Can	Pseudomonas aeruginosa in Candida albicans	bidirectional mix (9x9)	Canalb1	Candida albicans	237561	Fungi	Pseuaeru	Pseudomonas aeruginosa	287	Bacteria	superkingdom
Pse2Dic	Pseudomonas aeruginosa in Dictyostelium discoideum	bidirectional mix (9x9)	Dictdisc	Dictyostelium discoideum	352472	Other eukaryote	Pseuaeru	Pseudomonas aeruginosa	287	Bacteria	superkingdom
Pse2Pha	Pseudomonas aeruginosa in Phaseolus vulgaris	bidirectional mix (9x9)	Phasvulg	Phaseolus vulgaris	3885	Plant	Pseuaeru	Pseudomonas aeruginosa	287	Bacteria	superkingdom
Pse2Pru	Pseudomonas aeruginosa in Prunus persica	bidirectional mix (9x9)	Prunpers	Prunus persica	3760	Plant	Pseuaeru	Pseudomonas aeruginosa	287	Bacteria	superkingdom
Esc2Hom	Escherichia coli in Homo sapiens	bidirectional mix (9x9)	Homosapi	Homo sapiens	9606	Animal	Eschcoli	Escherichia coli	562	Bacteria	superkingdom
Esc2Dro	Escherichia coli in Drosophila melanogaster	bidirectional mix (9x9)	Drosmela	Drosophila melanogaster	7227	Animal	Eschcoli	Escherichia coli	562	Bacteria	superkingdom
Esc2Pse	Escherichia coli in Pseudomonas aeruginosa	bidirectional mix (9x9)	Pseuaeru	Pseudomonas aeruginosa	287	Bacteria	Eschcoli	Escherichia coli	562	Bacteria	order
Esc2Sac	Escherichia coli in Saccharomyces cerevisiae	bidirectional mix (9x9)	Sacce1	Saccharomyces cerevisiae	559292	Fungi	Eschcoli	Escherichia coli	562	Bacteria	superkingdom
Esc2Can	Escherichia coli in Candida albicans	bidirectional mix (9x9)	Canalb1	Candida albicans	237561	Fungi	Eschcoli	Escherichia coli	562	Bacteria	superkingdom
Esc2Dic	Escherichia coli in Dictyostelium discoideum	bidirectional mix (9x9)	Dictdisc	Dictyostelium discoideum	352472	Other eukaryote	Eschcoli	Escherichia coli	562	Bacteria	superkingdom
Esc2Pha	Escherichia coli in Phaseolus vulgaris	bidirectional mix (9x9)	Phasvulg	Phaseolus vulgaris	3885	Plant	Eschcoli	Escherichia coli	562	Bacteria	superkingdom
Esc2Pru	Escherichia coli in Prunus persica	bidirectional mix (9x9)	Prunpers	Prunus persica	3760	Plant	Eschcoli	Escherichia coli	562	Bacteria	superkingdom
Sac2Hom	Saccharomyces cerevisiae in Homo sapiens	bidirectional mix (9x9)	Homosapi	Homo sapiens	9606	Animal	Sacce1	Saccharomyces cerevisiae	559292	Fungi	kingdom
Sac2Dro	Saccharomyces cerevisiae in Drosophila melanogaster	bidirectional mix (9x9)	Drosmela	Drosophila melanogaster	7227	Animal	Sacce1	Saccharomyces cerevisiae	559292	Fungi	kingdom
Sac2Pse	Saccharomyces cerevisiae in Pseudomonas aeruginosa	bidirectional mix (9x9)	Pseuaeru	Pseudomonas aeruginosa	287	Bacteria	Sacce1	Saccharomyces cerevisiae	559292	Fungi	superkingdom
Sac2Esc	Saccharomyces cerevisiae in Escherichia coli	bidirectional mix (9x9)	Eschcoli	Escherichia coli	562	Bacteria	Sacce1	Saccharomyces cerevisiae	559292	Fungi	superkingdom
Sac2Can	Saccharomyces cerevisiae in Candida albicans	bidirectional mix (9x9)	Canalb1	Candida albicans	237561	Fungi	Sacce1	Saccharomyces cerevisiae	559292	Fungi	family
Sac2Dic	Saccharomyces cerevisiae in Dictyostelium discoideum	bidirectional mix (9x9)	Dictdisc	Dictyostelium discoideum	352472	Other eukaryote	Sacce1	Saccharomyces cerevisiae	559292	Fungi	kingdom
Sac2Pha	Saccharomyces cerevisiae in Phaseolus vulgaris	bidirectional mix (9x9)	Phasvulg	Phaseolus vulgaris	3885	Plant	Sacce1	Saccharomyces cerevisiae	559292	Fungi	kingdom
Sac2Pru	Saccharomyces cerevisiae in Prunus persica	bidirectional mix (9x9)	Prunpers	Prunus persica	3760	Plant	Sacce1	Saccharomyces cerevisiae	559292	Fungi	kingdom
Can2Hom	Candida albicans in Homo sapiens	bidirectional mix (9x9)	Homosapi	Homo sapiens	9606	Animal	Canalb1	Candida albicans	237561	Fungi	kingdom
Can2Dro	Candida albicans in Drosophila melanogaster	bidirectional mix (9x9)	Drosmela	Drosophila melanogaster	7227	Animal	Canalb1	Candida albicans	237561	Fungi	kingdom
Can2Pse	Candida albicans in Pseudomonas aeruginosa	bidirectional mix (9x9)	Pseuaeru	Pseudomonas aeruginosa	287	Bacteria	Canalb1	Candida albicans	237561	Fungi	superkingdom
Can2Esc	Candida albicans in Escherichia coli	bidirectional mix (9x9)	Eschcoli	Escherichia coli	562	Bacteria	Canalb1	Candida albicans	237561	Fungi	superkingdom
Can2Sac	Candida albicans in Saccharomyces cerevisiae	bidirectional mix (9x9)	Sacce1	Saccharomyces cerevisiae	559292	Fungi	Canalb1	Candida albicans	237561	Fungi	family
Can2Dic	Candida albicans in Dictyostelium discoideum	bidirectional mix (9x9)	Dictdisc	Dictyostelium discoideum	352472	Other eukaryote	Canalb1	Candida albicans	237561	Fungi	kingdom
Can2Pha	Candida albicans in Phaseolus vulgaris	bidirectional mix (9x9)	Phasvulg	Phaseolus vulgaris	3885	Plant	Canalb1	Candida albicans	237561	Fungi	kingdom
Can2Pru	Candida albicans in Prunus persica	bidirectional mix (9x9)	Prunpers	Prunus persica	3760	Plant	Canalb1	Candida albicans	237561	Fungi	kingdom
Dic2Hom	Dictyostelium discoideum in Homo sapiens	bidirectional mix (9x9)	Homosapi	Homo sapiens	9606	Animal	Dictdisc	Dictyostelium discoideum	352472	Other eukaryote	kingdom
Dic2Dro	Dictyostelium discoideum in Drosophila melanogaster	bidirectional mix (9x9)	Drosmela	Drosophila melanogaster	7227	Animal	Dictdisc	Dictyostelium discoideum	352472	Other eukaryote	kingdom
Dic2Pse	Dictyostelium discoideum in Pseudomonas aeruginosa	bidirectional mix (9x9)	Pseuaeru	Pseudomonas aeruginosa	287	Bacteria	Dictdisc	Dictyostelium discoideum	352472	Other eukaryote	superkingdom
Dic2Esc	Dictyostelium discoideum in Escherichia coli	bidirectional mix (9x9)	Eschcoli	Escherichia coli	562	Bacteria	Dictdisc	Dictyostelium discoideum	352472	Other eukaryote	superkingdom
Dic2Sac	Dictyostelium discoideum in Saccharomyces cerevisiae	bidirectional mix (9x9)	Sacce1	Saccharomyces cerevisiae	559292	Fungi	Dictdisc	Dictyostelium discoideum	352472	Other eukaryote	kingdom
Dic2Can	Dictyostelium discoideum in Candida albicans	bidirectional mix (9x9)	Canalb1	Candida albicans	237561	Fungi	Dictdisc	Dictyostelium discoideum	352472	Other eukaryote	kingdom
Dic2Pha	Dictyostelium discoideum in Phaseolus vulgaris	bidirectional mix (9x9)	Phasvulg	Phaseolus vulgaris	3885	Plant	Dictdisc	Dictyostelium discoideum	352472	Other eukaryote	kingdom
Dic2Pru	Dictyostelium discoideum in Prunus persica	bidirectional mix (9x9)	Prunpers	Prunus persica	3760	Plant	Dictdisc	Dictyostelium discoideum	352472	Other eukaryote	kingdom
Pha2Hom	Phaseolus vulgaris in Homo sapiens	bidirectional mix (9x9)	Homosapi	Homo sapiens	9606	Animal	Phasvulg	Phaseolus vulgaris	3885	Plant	kingdom
Pha2Dro	Phaseolus vulgaris in Drosophila melanogaster	bidirectional mix (9x9)	Drosmela	Drosophila melanogaster	7227	Animal	Phasvulg	Phaseolus vulgaris	3885	Plant	kingdom
Pha2Pse	Phaseolus vulgaris in Pseudomonas aeruginosa	bidirectional mix (9x9)	Pseuaeru	Pseudomonas aeruginosa	287	Bacteria	Phasvulg	Phaseolus vulgaris	3885	Plant	superkingdom
Pha2Esc	Phaseolus vulgaris in Escherichia coli	bidirectional mix (9x9)	Eschcoli	Escherichia coli	562	Bacteria	Phasvulg	Phaseolus vulgaris	3885	Plant	superkingdom
Pha2Sac	Phaseolus vulgaris in Saccharomyces cerevisiae	bidirectional mix (9x9)	Sacce1	Saccharomyces cerevisiae	559292	Fungi	Phasvulg	Phaseolus vulgaris	3885	Plant	kingdom
Pha2Can	Phaseolus vulgaris in Candida albicans	bidirectional mix (9x9)	Canalb1	Candida albicans	237561	Fungi	Phasvulg	Phaseolus vulgaris	3885	Plant	kingdom
Pha2Dic	Phaseolus vulgaris in Dictyostelium discoideum	bidirectional mix (9x9)	Dictdisc	Dictyostelium discoideum	352472	Other eukaryote	Phasvulg	Phaseolus vulgaris	3885	Plant	kingdom
Pha2Pru	Phaseolus vulgaris in Prunus persica	bidirectional mix (9x9)	Prunpers	Prunus persica	3760	Plant	Phasvulg	Phaseolus vulgaris	3885	Plant	order
Pru2Hom	Prunus persica in Homo sapiens	bidirectional mix (9x9)	Homosapi	Homo sapiens	9606	Animal	Prunpers	Prunus persica	3760	Plant	kingdom
Pru2Dro	Prunus persica in Drosophila melanogaster	bidirectional mix (9x9)	Drosmela	Drosophila melanogaster	7227	Animal	Prunpers	Prunus persica	3760	Plant	kingdom
Pru2Pse	Prunus persica in Pseudomonas aeruginosa	bidirectional mix (9x9)	Pseuaeru	Pseudomonas aeruginosa	287	Bacteria	Prunpers	Prunus persica	3760	Plant	superkingdom
Pru2Esc	Prunus persica in Escherichia coli	bidirectional mix (9x9)	Eschcoli	Escherichia coli	562	Bacteria	Prunpers	Prunus persica	3760	Plant	superkingdom
Pru2Sac	Prunus persica in Saccharomyces cerevisiae	bidirectional mix (9x9)	Sacce1	Saccharomyces cerevisiae	559292	Fungi	Prunpers	Prunus persica	3760	Plant	kingdom
Pru2Can	Prunus persica in Candida albicans	bidirectional mix (9x9)	Canalb1	Candida albicans	237561	Fungi	Prunpers	Prunus persica	3760	Plant	kingdom
Pru2Dic	Prunus persica in Dictyostelium discoideum	bidirectional mix (9x9)	Dictdisc	Dictyostelium discoideum	352472	Other eukaryote	Prunpers	Prunus persica	3760	Plant	kingdom
Pru2Pha	Prunus persica in Phaseolus vulgaris	bidirectional mix (9x9)	Phasvulg	Phaseolus vulgaris	3885	Plant	Prunpers	Prunus persica	3760	Plant	order
