# Supplementary material for: ContScout: sensitive detection and removal of contamination from annotated genomes
Source: Nat Commun. 2024 Jan 31;15:936. doi: 10.1038/s41467-024-45024-5 (PMC10831095; doi:10.1038/s41467-024-45024-5)
Supplement: Supplementary file 6 — Supplementary Data 2 [file 41467_2024_45024_MOESM6_ESM.xlsx]

## Sheet: Suppl.Data2
Supplementary Data 2: Known bacterial HGT events tested screened with ContScout
Column:	Description:
ID	CardRes database identifier
Description	HGT site description
CARD_Accession	Reference to The Comprehensive Antibiotic Resistance Database (CARD)
Assembly	Assembly accession number for the genome that contains the HGT
TaxonID	NCBI taxon identifier for the genome that contains the HGT
Species	Species name
ProteinID	NCBI protein identifier for the HGT-acquired protein
ContigID	NCBI nucleotide identifier for contig with the HGT locus
ContigSize	Size of the HGT-containing contig
ProteinCall_Family	Individual protein-based calls from ContScout (NA: no reference data available, Alien: protein with taxonomy tag mismatch at family rank, Match: protein with matching taxonomy tag )
ProteinCall_Order	Individual protein-based calls from ContScout (NA: no reference data available, Alien: protein with taxonomy tag mismatch at order rank, Match: protein with matching taxonomy tag )
ProteinCall_Class	Individual protein-based calls from ContScout (NA: no reference data available, Alien: protein with taxonomy tag mismatch at class rank, Match: protein with matching taxonomy tag )
ProteinCall_Phylum	Individual protein-based calls from ContScout (NA: no reference data available, Alien: protein with taxonomy tag mismatch at phylum rank, Match: protein with matching taxonomy tag )
ProteinCall_Kingdom	Individual protein-based calls from ContScout (NA: no reference data available, Alien: protein with taxonomy tag mismatch at kingdom rank, Match: protein with matching taxonomy tag )
ProteinCall_SuperKingdom	Individual protein-based calls from ContScout (NA: no reference data available, Alien: protein with taxonomy tag mismatch at superkingdom rank, Match: protein with matching taxonomy tag )
ContScout_Family	Contig-wise consensus calls from ContScout at family rank. (keep: considered as genuine part of the assembly. Drop: considered as contamination, marked for removal)
ContScout_Order	Contig-wise consensus calls from ContScout at order rank. (keep: considered as genuine part of the assembly. Drop: considered as contamination, marked for removal)
ContScout_Class	Contig-wise consensus calls from ContScout at class rank. (keep: considered as genuine part of the assembly. Drop: considered as contamination, marked for removal)
ContScout_Phylum	Contig-wise consensus calls from ContScout at phylum rank. (keep: considered as genuine part of the assembly. Drop: considered as contamination, marked for removal)
ContScout_Kingdom	Contig-wise consensus calls from ContScout at kingdom rank. (keep: considered as genuine part of the assembly. Drop: considered as contamination, marked for removal)
ContScout_SuperKingdom	Contig-wise consensus calls from ContScout at superkingdom rank. (keep: considered as genuine part of the assembly. Drop: considered as contamination, marked for removal)
HGT_Handling	How is ContScout treating the HGT region. (keep or drop)
Notes	Additional notes
ID	Description	CARD_Accession	Assembly	TaxonID	Species	ProteinID	ContigID	ContigSize	NumProts	ProteinCall_Family	ProteinCall_Order	ProteinCall_Class	ProteinCall_Phylum	ProteinCall_Kingdom	ProteinCall_SuperKingdom	ContScout_Family	ContScout_Order	ContScout_Class	ContScout_Phylum	ContScout_Kingdom	ContScout_SuperKingdom	HGT_Handling	Notes
CardRes_03811	Tet(M)_4_X75073 protein	NA	GCF_000156575.1	525254	Anaerococcus_lactolyticus_ATCC_51172	WP_039931034.1	NZ_GG666045.1	430 kb	419	NA	NA	NA	NA	NA	Match	Keep	Keep	Keep	Keep	Keep	Keep	CS keeps HGT
CardRes_00332	TEM-1 beta-lactamase protein	ARO:3000873	GCF_000169835.1	374933	Haemophilus_influenzae_PittII	WP_000027057.1	NZ_AAZI01000007.1	119 kb	122	Alien	Alien	Match	Match	Match	Match	Keep	Keep	Keep	Keep	Keep	Keep	CS keeps HGT
CardRes_01521	Sat4 streptothricin acetyltransferase protein	ARO:3002897	GCF_000188175.1	626939	Phascolarctobacterium_succinatutens_YIT_12067	WP_000627290.1	NZ_GL830913.1	3.8 kb (!)	5	Alien	Alien	Alien	Alien	Alien	Match	Drop	Drop	Drop	Drop	Drop	Keep	CS drops HGT	Fragment of plasmid origin. Closest match: NZ_CP023546.1, Campylobacter coli strain CFSAN032805 plasmid pCFSAN032805_1
CardRes_03727	Sul1_5_EU780013 Folate pathway antagonist protein	NA	GCF_000297815.1	1125694	Proteus_mirabilis	WP_000259031.1	NZ_JH815505.1	2.5 Mb	2303	Alien	Match	Match	Match	Match	Match	Keep	Keep	Keep	Keep	Keep	Keep	CS keeps HGT
CardRes_00459	ABC antibiotic efflux pump	ARO:3000535	GCF_000235925.1	997828	Clostridioides_difficile_050-P50-2011	WP_003429754.1	NZ_JH379224.1	95 kb	102	Match	Match	Match	Match	Match	Match	Keep	Keep	Keep	Keep	Keep	Keep	CS keeps HGT
CardRes_00601	Methicillin resistance protein PBP2	ARO:3000215	GCF_000157495.1	565644	Enterococcus_faecalis_CH188	WP_029675918.1	NZ_GG688667.1	171 kb	187	Alien	Alien	Match	Match	Match	Match	Keep	Keep	Keep	Keep	Keep	Keep	CS keeps HGT
CardRes_01691	Tunicamycin resistance protein	ARO:3003059	GCF_000171535.2	465517	Salmonella_enterica_subsp._enterica_serovar_Virchow_str._SL491	WP_000587837.1	NZ_ABFH02000001.1	3 MB	2729	Match	Match	Match	Match	Match	Match	Keep	Keep	Keep	Keep	Keep	Keep	CS keeps HGT
CardRes_02122	MFS antibiotic efflux pump	ARO:3003967	GCF_000238735.1	1639133	Citrobacter_portucalensis	WP_003830786.1	NZ_JH414885.1	117 kb	121	Match	Match	Match	Match	Match	Match	Keep	Keep	Keep	Keep	Keep	Keep	CS keeps HGT
CardRes_02299	ANT(3'')-Iia protein	ARO:3004089	GCF_000163395.2	525242	Acinetobacter_baumannii_6014059	WP_001279073.1	NZ_GL891936.1	137 kb	122	Match	Match	Match	Match	Match	Match	Keep	Keep	Keep	Keep	Keep	Keep	CS keeps HGT
CardRes_00680	VanR vancomycin resistance regulator protein	ARO:3002919	GCF_000172875.1	546340	Enterococcus_faecium_E1679	WP_001280781.1	NZ_ABSC01000050.1	20 kb	20	Match	Match	Match	Match	Match	Match	Keep	Keep	Keep	Keep	Keep	Keep	CS keeps HGT
