# Supplementary material for: ContScout: sensitive detection and removal of contamination from annotated genomes
Source: Nat Commun. 2024 Jan 31;15:936. doi: 10.1038/s41467-024-45024-5 (PMC10831095; doi:10.1038/s41467-024-45024-5)
Supplement: Supplementary file 7 — Supplementary Data 3 [file 41467_2024_45024_MOESM7_ESM.xlsx]

## Sheet: Suppl.Data 3
Supplementary Data 3: Details of the 844 eukaryote genomes used in the study
Column:	Description:
ShortName	Short genome identifier
TaxID	NCBI taxon identifier
Species	Species name
PubmedID	Pubmed identifier to publications
Data release status	Data release status. (Published: public without restrictions, Use allowed: unpublished but with right to be included in the study granted)
Source	Data source. JGI Mycocosm, NCBI Genbank / Refseq or ENSEMBL
Accession	Genome accession number
Genus	Taxonomy information at genus rank
Family	Taxonomy information at family rank
Order	Taxonomy information at order rank
Class	Taxonomy information at class rank
Phylum	Taxonomy information at phylum rank
Kingdom	Taxonomy information at kingdom rank
InFile	Protein sequence file used for contamination screening
Euk.Busco	Protein-level BUSCO completeness measured against the eukaryota_odb9 signature
Top200Contam	Flag indicating if the genome is among the top200 most contaminated cases (1=yes,0=no)
ShortName	TaxID	Species	PubmedID	Data release status	Source	Accession	Genus	Family	Order	Class	Phylum	Kingdom	InFile	Euk.Busco	Top200Contam
Acain1	215250	Acaromyces ingoldii	29771364	Published	JGI Mycocosm	Acain1	Acaromyces	Cryptobasidiaceae	Exobasidiales	Exobasidiomycetes	Basidiomycota	Fungi	Acain1/Acain1_GeneCatalog_proteins_20150309.aa.fasta	96	0
Aciri1-iso	245562	Acidomyces richmondensis	26973616	Published	JGI Mycocosm	Aciri1_iso	Acidomyces	Teratosphaeriaceae	Capnodiales	Dothideomycetes	Ascomycota	Fungi	Aciri1_iso/Aciri1_iso_GeneCatalog_proteins_20111207.aa.fasta	99.7	1
Acrchr1	857340	Acremonium chrysogenum	25291769	Published	JGI Mycocosm	Acrchr1	Acremonium	Hypocreaceae	Hypocreales	Sordariomycetes	Ascomycota	Fungi	Acrchr1/Acrchr1_GeneCatalog_proteins_20170914.aa.fasta	97	0
Agabi-varbisH97-2	936046	Agaricus bisporus	23045686	Published	JGI Mycocosm	Agabi_varbisH97_2	Agaricus	Agaricaceae	Agaricales	Agaricomycetes	Basidiomycota	Fungi	Agabi_varbisH97_2/Abisporus_varbisporusH97.v2.FilteredModels3.proteins.fasta	94.7	0
Amamu1	946122	Amanita muscaria	25706625	Published	JGI Mycocosm	Amamu1	Amanita	Amanitaceae	Agaricales	Agaricomycetes	Basidiomycota	Fungi	Amamu1/Amamu1_GeneCatalog_proteins_20120806.aa.fasta	99	1
Amath1	703135	Amanita thiersii	24923322	Published	JGI Mycocosm	Amath1	Amanita	Amanitaceae	Agaricales	Agaricomycetes	Basidiomycota	Fungi	Amath1/Amath1_GeneCatalog_proteins_20120702.aa.fasta	99.3	0
Ambph1	43984	Ambrosiozyma philentoma	29760453	Published	JGI Mycocosm	Ambph1	Ambrosiozyma	Pichiaceae	Saccharomycetales	Saccharomycetes	Ascomycota	Fungi	Ambph1/Ambph1_GeneCatalog_proteins_20181206.aa.fasta	96.7	0
Armcep1	47426	Armillaria cepistipes	29085064	Published	JGI Mycocosm	Armcep1	Armillaria	Physalacriaceae	Agaricales	Agaricomycetes	Basidiomycota	Fungi	Armcep1/Armcep1_GeneCatalog_proteins_20170112.aa.fasta	95.3	0
Armga1	47427	Armillaria gallica	29085064	Published	JGI Mycocosm	Armga1	Armillaria	Physalacriaceae	Agaricales	Agaricomycetes	Basidiomycota	Fungi	Armga1/Armga1_GeneCatalog_proteins_20141028.aa.fasta	99	0
Armme1-1	1314977	Armillaria mellea	23656496	Published	JGI Mycocosm	Armme1_1	Armillaria	Physalacriaceae	Agaricales	Agaricomycetes	Basidiomycota	Fungi	Armme1_1/Armme1_1_GeneCatalog_proteins_20140802.aa.fasta	82.5	1
Armost1	1076256	Armillaria solidipes	29085064	Published	JGI Mycocosm	Armost1	Armillaria	Physalacriaceae	Agaricales	Agaricomycetes	Basidiomycota	Fungi	Armost1/Armost1_GeneCatalog_proteins_20150831.aa.fasta	100	0
Armosto1	47428	Armillaria ostoyae	29085064	Published	JGI Mycocosm	Armosto1	Armillaria	Physalacriaceae	Agaricales	Agaricomycetes	Basidiomycota	Fungi	Armosto1/Armosto1_GeneCatalog_proteins_20170112.aa.fasta	96	0
Artol1	756982	Arthrobotrys oligospora	21909256	Published	JGI Mycocosm	Artol1	Arthrobotrys	Orbiliaceae	Orbiliales	Orbiliomycetes	Ascomycota	Fungi	Artol1/Artol1_GeneCatalog_proteins_20131209.aa.fasta	96.4	0
Arxad1	1401090	Blastobotrys adeninivorans	24834124	Published	JGI Mycocosm	Arxad1	Blastobotrys	Trichomonascaceae	Saccharomycetales	Saccharomycetes	Ascomycota	Fungi	Arxad1/Arxad1_GeneCatalog_proteins_20141211.aa.fasta	98.1	0
Ascim1	5191	Ascobolus immersus	30420746	Published	JGI Mycocosm	Ascim1	Ascobolus	Ascobolaceae	Pezizales	Pezizomycetes	Ascomycota	Fungi	Ascim1/Ascim1_GeneCatalog_proteins_20121221.aa.fasta	99.4	0
Ascru1	54195	Ascoidea rubescens	27535936	Published	JGI Mycocosm	Ascru1	Ascoidea	Ascoideaceae	Saccharomycetales	Saccharomycetes	Ascomycota	Fungi	Ascru1/Ascru1_GeneCatalog_proteins_20111107.aa.fasta	98.3	0
Ascsa1	1016881	Ascocoryne sarcoides	22396667	Published	JGI Mycocosm	Ascsa1	Ascocoryne	Helotiaceae	Helotiales	Leotiomycetes	Ascomycota	Fungi	Ascsa1/Ascsa1_GeneCatalog_proteins_20140116.aa.fasta	98.7	0
Aspbr1	767769	Aspergillus brasiliensis	28196534	Published	JGI Mycocosm	Aspbr1	Aspergillus	Aspergillaceae	Eurotiales	Eurotiomycetes	Ascomycota	Fungi	Aspbr1/Aspbr1_GeneCatalog_proteins_20120615.aa.fasta	98.7	0
Aspca3	602072	Aspergillus carbonarius	29355972	Published	JGI Mycocosm	Aspca3	Aspergillus	Aspergillaceae	Eurotiales	Eurotiomycetes	Ascomycota	Fungi	Aspca3/Aspca3_filtered_proteins.fasta	94.4	1
Aspfl1	332952	Aspergillus flavus	22080559	Published	JGI Mycocosm	Aspfl1	Aspergillus	Aspergillaceae	Eurotiales	Eurotiomycetes	Ascomycota	Fungi	Aspfl1/Aspfl1_GeneCatalog_proteins_20121018.aa.fasta	94.1	0
Aspfu1	330879	Aspergillus fumigatus	16372009	Published	JGI Mycocosm	Aspfu1	Aspergillus	Aspergillaceae	Eurotiales	Eurotiomycetes	Ascomycota	Fungi	Aspfu1/Aspfu1_GeneCatalog_proteins_20120808.aa.fasta	98.6	0
Aspni-NRRL3-1	1451139	Aspergillus niger	30349117	Published	JGI Mycocosm	Aspni_NRRL3_1	Aspergillus	Aspergillaceae	Eurotiales	Eurotiomycetes	Ascomycota	Fungi	Aspni_NRRL3_1/Aspni_NRRL3_1_GeneCatalog_proteins_20140311.aa.fasta	100	0
Aspnid1	162425	Aspergillus nidulans	22080559	Published	JGI Mycocosm	Aspnid1	Aspergillus	Aspergillaceae	Eurotiales	Eurotiomycetes	Ascomycota	Fungi	Aspnid1/Aspnid1_GeneCatalog_proteins_20110130.aa.fasta	98	0
Aspnov1	1392255	Aspergillus novofumigatus	29317534	Published	JGI Mycocosm	Aspnov1	Aspergillus	Aspergillaceae	Eurotiales	Eurotiomycetes	Ascomycota	Fungi	Aspnov1/Aspnov1_GeneCatalog_proteins_20140201.aa.fasta	98.7	0
Aspor1	510516	Aspergillus oryzae	22080559	Published	JGI Mycocosm	Aspor1	Aspergillus	Aspergillaceae	Eurotiales	Eurotiomycetes	Ascomycota	Fungi	Aspor1/Aspor1_GeneCatalog_proteins_20120808.aa.fasta	91.1	0
Aspsac1	979771	Aspergillus saccharolyticus	30349117	Published	JGI Mycocosm	Aspsac1	Aspergillus	Aspergillaceae	Eurotiales	Eurotiomycetes	Ascomycota	Fungi	Aspsac1/Aspsac1_GeneCatalog_proteins_20140605.aa.fasta	98.3	0
Aspte1	341663	Aspergillus terreus	22080559	Published	JGI Mycocosm	Aspte1	Aspergillus	Aspergillaceae	Eurotiales	Eurotiomycetes	Ascomycota	Fungi	Aspte1/Aspte1_GeneCatalog_proteins_20120919.aa.fasta	90.8	0
Asptu1	767770	Aspergillus tubingensis	28196534	Published	JGI Mycocosm	Asptu1	Aspergillus	Aspergillaceae	Eurotiales	Eurotiomycetes	Ascomycota	Fungi	Asptu1/Asptu1_GeneCatalog_proteins_20120711.aa.fasta	98.4	0
Aspzo1	1073090	Aspergillus zonatus	28196534	Published	JGI Mycocosm	Aspzo1	Penicilliopsis	Aspergillaceae	Eurotiales	Eurotiomycetes	Ascomycota	Fungi	Aspzo1/Aspzo1_GeneCatalog_proteins_20121010.aa.fasta	98.7	1
Aurde3-1	717982	Auricularia subglabra	22745431	Published	JGI Mycocosm	Aurde3_1	Auricularia	Auriculariaceae	Auriculariales	Agaricomycetes	Basidiomycota	Fungi	Aurde3_1/Aurde3_1_GeneCatalog_proteins_20130729.aa.fasta	98.7	0
Aurpu-var-pul1	5580	Aureobasidium pullulans	24984952	Published	JGI Mycocosm	Aurpu_var_pul1	Aureobasidium	Saccotheciaceae	Dothideales	Dothideomycetes	Ascomycota	Fungi	Aurpu_var_pul1/Aurpu_var_pul1_GeneCatalog_proteins_20130219.aa.fasta	100	0
Babin1	45609	Babjeviella inositovora	27535936	Published	JGI Mycocosm	Babin1	Babjeviella	Debaryomycetaceae	Saccharomycetales	Saccharomycetes	Ascomycota	Fungi	Babin1/Babin1_GeneCatalog_proteins_20120306.aa.fasta	98	0
Beaba1	655819	Beauveria bassiana	22761991	Published	JGI Mycocosm	Beaba1	Beauveria	Cordycipitaceae	Hypocreales	Sordariomycetes	Ascomycota	Fungi	Beaba1/Beaba1_GeneCatalog_proteins_20130926.aa.fasta	99	0
Bjead1-1	748444	Bjerkandera adusta	23935031	Published	JGI Mycocosm	Bjead1_1	Bjerkandera	Phanerochaetaceae	Polyporales	Agaricomycetes	Basidiomycota	Fungi	Bjead1_1/Bjead1_1_GeneCatalog_proteins_20110614.aa.fasta	98.3	0
Blade1	559298	Blastomyces gilchristii	26439490	Published	JGI Mycocosm	Blade1	Blastomyces	Ajellomycetaceae	Onygenales	Eurotiomycetes	Ascomycota	Fungi	Blade1/Blade1_GeneCatalog_proteins_20130826.aa.fasta	97.1	0
Blugr2	546991	Blumeria graminis	29788921	Published	JGI Mycocosm	Blugr2	Blumeria	Erysiphaceae	Erysiphales	Leotiomycetes	Ascomycota	Fungi	Blugr2/Blugr2_GeneCatalog_proteins_20180405.aa.fasta	99.3	0
Botbo1	930990	Botryobasidium botryosum	24958869	Published	JGI Mycocosm	Botbo1	Botryobasidium	Botryobasidiaceae	Cantharellales	Agaricomycetes	Basidiomycota	Fungi	Botbo1/Botbo1_GeneCatalog_proteins_20110803.aa.fasta	99.7	1
Botci1	40559	Botrytis cinerea	23104368	Published	JGI Mycocosm	Botci1	Botrytis	Sclerotiniaceae	Helotiales	Leotiomycetes	Ascomycota	Fungi	Botci1/Botci1_GeneCatalog_proteins_20110903.aa.fasta	89.8	1
Botdo1-1	55169	Botryosphaeria dothidea	27682468	Published	JGI Mycocosm	Botdo1_1	Botryosphaeria	Botryosphaeriaceae	Botryosphaeriales	Dothideomycetes	Ascomycota	Fungi	Botdo1_1/Botdo1_1_GeneCatalog_proteins_20150128.aa.fasta	99.7	0
Bysni1	5093	Byssochlamys nivea	29930063	Published	JGI Mycocosm	Bysni1	Byssochlamys	Thermoascaceae	Eurotiales	Eurotiomycetes	Ascomycota	Fungi	Bysni1/Bysni1_GeneCatalog_proteins_20180319.aa.fasta	98	0
Calco1	1353952	Calocera cornea	26659563	Published	JGI Mycocosm	Calco1	Calocera	Dacrymycetaceae	Dacrymycetales	Dacrymycetes	Basidiomycota	Fungi	Calco1/Calco1_GeneCatalog_proteins_20130417.aa.fasta	98.3	0
Calvi1	1330018	Calocera viscosa	26659563	Published	JGI Mycocosm	Calvi1	Calocera	Dacrymycetaceae	Dacrymycetales	Dacrymycetes	Basidiomycota	Fungi	Calvi1/Calvi1_GeneCatalog_proteins_20130829.aa.fasta	98.3	0
Canalb1	237561	Candida albicans	15123810	Published	JGI Mycocosm	Canalb1	Candida	Saccharomycetaceae	Saccharomycetales	Saccharomycetes	Ascomycota	Fungi	Canalb1/Canalb1_GeneCatalog_proteins_20161025.aa.fasta	98	0
Canar1	130810	[Candida] arabinofermentans	27535936	Published	JGI Mycocosm	Canar1	Ogataea	Pichiaceae	Saccharomycetales	Saccharomycetes	Ascomycota	Fungi	Canar1/Canar1_GeneCatalog_proteins_20111127.aa.fasta	95.7	0
Canbo1	5477	[Candida] boidinii	29760453	Published	JGI Mycocosm	Canbo1	Ogataea	Pichiaceae	Saccharomycetales	Saccharomycetes	Ascomycota	Fungi	Canbo1/Canbo1_GeneCatalog_proteins_20181210.aa.fasta	95.7	0
Canta1	984487	Suhomyces tanzawaensis	27535936	Published	JGI Mycocosm	Canta1	Suhomyces	Debaryomycetaceae	Saccharomycetales	Saccharomycetes	Ascomycota	Fungi	Canta1/Canta1_GeneCatalog_proteins_20120131.aa.fasta	97	0
Cante1	590646	Yamadazyma tenuis	21788494	Published	JGI Mycocosm	Cante1	Yamadazyma	Debaryomycetaceae	Saccharomycetales	Saccharomycetes	Ascomycota	Fungi	Cante1/Cante1_filtered_proteins_v1_1.fasta	91.1	0
Capcor1	1182541	Capronia coronata	28348446	Published	JGI Mycocosm	Capcor1	Capronia	Herpotrichiellaceae	Chaetothyriales	Eurotiomycetes	Ascomycota	Fungi	Capcor1/Capcor1_GeneCatalog_proteins_20160902.aa.fasta	98.7	0
Capep1	1182542	Capronia epimyces	28348446	Published	JGI Mycocosm	Capep1	Capronia	Herpotrichiellaceae	Chaetothyriales	Eurotiomycetes	Ascomycota	Fungi	Capep1/Capep1_GeneCatalog_proteins_20160831.aa.fasta	98	0
Caupr1	1555241	Caulochytrium protostelioides	30297742	Published	JGI Mycocosm	Caupr1	Caulochytrium	Caulochytriaceae	Caulochytriales	Chytridiomycetes	Chytridiomycota	Fungi	Caupr1/Caupr1_GeneCatalog_proteins_20150107.aa.fasta	91.7	0
Cenge3	794803	Cenococcum geophilum	27601008	Published	JGI Mycocosm	Cenge3	Cenococcum	Gloniaceae	Mytilinidiales	Dothideomycetes	Ascomycota	Fungi	Cenge3/Cenge3_GeneCatalog_proteins_20130403.aa.fasta	98	0
Cersp1	1522189	Ceraceosorus guamensis	29771364	Published	JGI Mycocosm	Cersp1	Ceraceosorus	Ceraceosoraceae	Ceraceosorales	Exobasidiomycetes	Basidiomycota	Fungi	Cersp1/Cersp1_GeneCatalog_proteins_20150406.aa.fasta	96.7	0
Cersu1	914234	Gelatoporia subvermispora	22434909	Published	JGI Mycocosm	Cersu1	Gelatoporia	Gelatoporiaceae	Polyporales	Agaricomycetes	Basidiomycota	Fungi	Cersu1/Ceriporiopsis_subvermispora.proteins.fasta	91.7	0
Chagl-1	306901	Chaetomium globosum	25720678	Published	JGI Mycocosm	Chagl_1	Chaetomium	Chaetomiaceae	Sordariales	Sordariomycetes	Ascomycota	Fungi	Chagl_1/Chagl_1_GeneModels_BroadGeneModels_aa.fasta	87.2	0
Chove1	1336337	Choiromyces venosus	30420746	Published	JGI Mycocosm	Chove1	Choiromyces	Tuberaceae	Pezizales	Pezizomycetes	Ascomycota	Fungi	Chove1/Chove1_GeneCatalog_proteins_20131210.aa.fasta	99	1
Claca1	1279043	Cladophialophora carrionii	28348446	Published	JGI Mycocosm	Claca1	Cladophialophora	Herpotrichiellaceae	Chaetothyriales	Eurotiomycetes	Ascomycota	Fungi	Claca1/Claca1_GeneCatalog_proteins_20160902.aa.fasta	98.7	0
Clafu1	5499	Passalora fulva	23209441	Published	JGI Mycocosm	Clafu1	Passalora	Mycosphaerellaceae	Capnodiales	Dothideomycetes	Ascomycota	Fungi	Clafu1/Clafu1_GeneCatalog_proteins_20110826.aa.fasta	96.7	0
Cocim1	246410	Coccidioides immitis	19717792	Published	JGI Mycocosm	Cocim1	Coccidioides	Onygenaceae	Onygenales	Eurotiomycetes	Ascomycota	Fungi	Cocim1/Cocim1_GeneCatalog_proteins_20130907.aa.fasta	99.4	0
Cocsa1	665912	Bipolaris sorokiniana	23236275	Published	JGI Mycocosm	Cocsa1	Bipolaris	Pleosporaceae	Pleosporales	Dothideomycetes	Ascomycota	Fungi	Cocsa1/Cocsa1_GeneCatalog_proteins_20110610.aa.fasta	98.6	0
Cocvi1	930091	Bipolaris victoriae	23357949	Published	JGI Mycocosm	Cocvi1	Bipolaris	Pleosporaceae	Pleosporales	Dothideomycetes	Ascomycota	Fungi	Cocvi1/Cocvi1_GeneCatalog_proteins_20120501.aa.fasta	98.7	0
Coere1	763665	Coemansia reversa	25977457	Published	JGI Mycocosm	Coere1	Coemansia	Kickxellaceae	Kickxellales	Kickxellomycetes	Zoopagomycota	Fungi	Coere1/Coere1_GeneCatalog_proteins_20110909.aa.fasta	97.4	1
Colgr1	645133	Colletotrichum graminicola	22885923	Published	JGI Mycocosm	Colgr1	Colletotrichum	Glomerellaceae	Glomerellales	Sordariomycetes	Ascomycota	Fungi	Colgr1/Colgr1_GeneCatalog_proteins_20130906.aa.fasta	99.3	0
Colhig2	759273	Colletotrichum higginsianum	27540062	Published	JGI Mycocosm	Colhig2	Colletotrichum	Glomerellaceae	Glomerellales	Sordariomycetes	Ascomycota	Fungi	Colhig2/Colhig2_GeneCatalog_proteins_20170214.aa.fasta	99	0
Colto1	708197	Colletotrichum tofieldiae	27150427	Published	JGI Mycocosm	Colto1	Colletotrichum	Glomerellaceae	Glomerellales	Sordariomycetes	Ascomycota	Fungi	Colto1/Colto1_GeneCatalog_proteins_20170704.aa.fasta	95	0
Conap1	1168221	Coniosporium apollinis	28348446	Published	JGI Mycocosm	Conap1	Coniosporium	Unknown	Unknown	Dothideomycetes	Ascomycota	Fungi	Conap1/Conap1_GeneCatalog_proteins_20160826.aa.fasta	98	0
Conco1	796925	Conidiobolus coronatus	25977457	Published	JGI Mycocosm	Conco1	Conidiobolus	Ancylistaceae	Entomophthorales	Entomophthoromycetes	Zoopagomycota	Fungi	Conco1/Conco1_GeneCatalog_proteins_20120213.aa.fasta	89.8	1
Conlig1	177197	Coniochaeta ligniaria	28126934	Published	JGI Mycocosm	Conlig1	Coniochaeta	Coniochaetaceae	Coniochaetales	Sordariomycetes	Ascomycota	Fungi	Conlig1/Conlig1_GeneCatalog_proteins_20140604.aa.fasta	99.3	0
Conpu1	741705	Coniophora puteana	22745431	Published	JGI Mycocosm	Conpu1	Coniophora	Coniophoraceae	Boletales	Agaricomycetes	Basidiomycota	Fungi	Conpu1/Conpu1_GeneCatalog_proteins_20101116.aa.fasta	93.1	0
Copci-AmutBmut1	1132390	Coprinopsis cinerea	26510163	Published	JGI Mycocosm	Copci_AmutBmut1	Coprinopsis	Psathyrellaceae	Agaricales	Agaricomycetes	Basidiomycota	Fungi	Copci_AmutBmut1/Copci_AmutBmut1_GeneCatalog_proteins_20130522.aa.fasta	97.1	0
Corca1	59586	Corynespora cassiicola	29551995	Published	JGI Mycocosm	Corca1	Corynespora	Corynesporascaceae	Pleosporales	Dothideomycetes	Ascomycota	Fungi	Corca1/Corca1_GeneCatalog_proteins_20140615.aa.fasta	98.7	0
Cormi1	983644	Cordyceps militaris	22112802	Published	JGI Mycocosm	Cormi1	Cordyceps	Cordycipitaceae	Hypocreales	Sordariomycetes	Ascomycota	Fungi	Cormi1/Cormi1_GeneCatalog_proteins_20131203.aa.fasta	93.7	0
Croqu1	708437	Cronartium quercuum	25018762	Published	JGI Mycocosm	Croqu1	Cronartium	Cronartiaceae	Pucciniales	Pucciniomycetes	Basidiomycota	Fungi	Croqu1/Croqu1_GeneCatalog_proteins_20120612.aa.fasta	97.4	0
Cryne-H99-1	235443	Cryptococcus neoformans	24743168	Published	JGI Mycocosm	Cryne_H99_1	Cryptococcus	Cryptococcaceae	Tremellales	Tremellomycetes	Basidiomycota	Fungi	Cryne_H99_1/Cryptococcus_neoformans_H99.proteins.fasta	96.7	0
Cylto1	394432	Cylindrobasidium torrendii	25683379	Published	JGI Mycocosm	Cylto1	Cylindrobasidium	Physalacriaceae	Agaricales	Agaricomycetes	Basidiomycota	Fungi	Cylto1/Cylto1_GeneCatalog_proteins_20130411.aa.fasta	99.6	0
Cypeu1	1220924	Cyphellophora europaea	28348446	Published	JGI Mycocosm	Cypeu1	Cyphellophora	Cyphellophoraceae	Chaetothyriales	Eurotiomycetes	Ascomycota	Fungi	Cypeu1/Cypeu1_GeneCatalog_proteins_20160902.aa.fasta	99	0
Dacsp1	1858805	Dacryopinax primogenitus	22745431	Published	JGI Mycocosm	Dacsp1	Dacryopinax	Dacrymycetaceae	Dacrymycetales	Dacrymycetes	Basidiomycota	Fungi	Dacsp1/Dacsp1_GeneCatalog_proteins_20110131.aa.fasta	95	0
Daequ1	1314783	Daedalea quercina	26659563	Published	JGI Mycocosm	Daequ1	Daedalea	Fomitopsidaceae	Polyporales	Agaricomycetes	Basidiomycota	Fungi	Daequ1/Daequ1_GeneCatalog_proteins_20130110.aa.fasta	99	0
DalEC12-1	1001832	Daldinia sp. EC12	28078400	Published	JGI Mycocosm	DalEC12_1	Daldinia	Hypoxylaceae	Xylariales	Sordariomycetes	Ascomycota	Fungi	DalEC12_1/DalEC12_1_GeneCatalog_proteins_20111212.aa.fasta	99.3	0
Debha1	284592	Debaryomyces hansenii	18673395	Published	JGI Mycocosm	Debha1	Debaryomyces	Debaryomycetaceae	Saccharomycetales	Saccharomycetes	Ascomycota	Fungi	Debha1/Debha1_GeneCatalog_proteins_20130209.aa.fasta	97.7	0
Dekbr2	747657	Brettanomyces bruxellensis	22663979	Published	JGI Mycocosm	Dekbr2	Brettanomyces	Pichiaceae	Saccharomycetales	Saccharomycetes	Ascomycota	Fungi	Dekbr2/Dekbr2_GeneCatalog_proteins_20120306.aa.fasta	96.3	0
Diaam1	1214573	Diaporthe ampelina	26084502	Published	JGI Mycocosm	Diaam1	Diaporthe	Diaporthaceae	Diaporthales	Sordariomycetes	Ascomycota	Fungi	Diaam1/Diaam1_GeneCatalog_proteins_20150926.aa.fasta	97	0
Dicsq1	732165	Dichomitus squalens	22745431	Published	JGI Mycocosm	Dicsq1	Dichomitus	Polyporaceae	Polyporales	Agaricomycetes	Basidiomycota	Fungi	Dicsq1/Dicsq1_GeneCatalog_proteins_20101110.aa.fasta	93.7	0
DimcrSC1	215637	Dimargaris cristalligena	30297742	Published	JGI Mycocosm	DimcrSC1	Dimargaris	Dimargaritaceae	Dimargaritales	Dimargaritomycetes	Zoopagomycota	Fungi	DimcrSC1/DimcrSC1_GeneCatalog_proteins_20151223.aa.fasta	94.4	1
EndpusZ1	1263415	Endocarpon pusillum	24438332	Published	JGI Mycocosm	EndpusZ1	Endocarpon	Verrucariaceae	Verrucariales	Eurotiomycetes	Ascomycota	Fungi	EndpusZ1/EndpusZ1_GeneCatalog_proteins_20161028.aa.fasta	88.4	0
Erynec1	52586	Erysiphe necator	25487071	Published	JGI Mycocosm	Erynec1	Erysiphe	Erysiphaceae	Erysiphales	Leotiomycetes	Ascomycota	Fungi	Erynec1/Erynec1_GeneCatalog_proteins_20170914.aa.fasta	88.4	1
Eurhe1	1388766	Aspergillus ruber	24811710	Published	JGI Mycocosm	Eurhe1	Aspergillus	Aspergillaceae	Eurotiales	Eurotiomycetes	Ascomycota	Fungi	Eurhe1/Eurhe1_GeneCatalog_proteins_20120312.aa.fasta	99.4	0
Eutla1	1287681	Eutypa lata	23723393	Published	JGI Mycocosm	Eutla1	Eutypa	Diatrypaceae	Xylariales	Sordariomycetes	Ascomycota	Fungi	Eutla1/Eutla1_GeneCatalog_proteins_20130916.aa.fasta	93.7	0
Exigl1	5219	Exidia glandulosa	26659563	Published	JGI Mycocosm	Exigl1	Exidia	Exidiaceae	Auriculariales	Agaricomycetes	Basidiomycota	Fungi	Exigl1/Exigl1_GeneCatalog_proteins_20130529.aa.fasta	97.4	0
Exode1	858893	Exophiala dermatitidis	24496724	Published	JGI Mycocosm	Exode1	Exophiala	Herpotrichiellaceae	Chaetothyriales	Eurotiomycetes	Ascomycota	Fungi	Exode1/Exode1_GeneCatalog_proteins_20160902.aa.fasta	99.3	0
Exosi1	1016849	Exophiala sideris	28348446	Published	JGI Mycocosm	Exosi1	Exophiala	Herpotrichiellaceae	Chaetothyriales	Eurotiomycetes	Ascomycota	Fungi	Exosi1/Exosi1_GeneCatalog_proteins_20160902.aa.fasta	97	0
Exoxe1	348802	Exophiala xenobiotica	28348446	Published	JGI Mycocosm	Exoxe1	Exophiala	Herpotrichiellaceae	Chaetothyriales	Eurotiomycetes	Ascomycota	Fungi	Exoxe1/Exoxe1_GeneCatalog_proteins_20160828.aa.fasta	99.3	0
Fibra1	1078123	Fibroporia radiculosa	22247176	Published	JGI Mycocosm	Fibra1	Fibroporia	Fomitopsidaceae	Polyporales	Agaricomycetes	Basidiomycota	Fungi	Fibra1/Fibra1_GeneCatalog_proteins_20131030.aa.fasta	90.1	0
Fibsp1	436010	Fibularhizoctonia sp. CBS 109695	26659563	Published	JGI Mycocosm	Fibsp1	Fibularhizoctonia	Atheliaceae	Atheliales	Agaricomycetes	Basidiomycota	Fungi	Fibsp1/Fibsp1_GeneCatalog_proteins_20131122.aa.fasta	95.7	0
Fishe1	1128425	Fistulina hepatica	25683379	Published	JGI Mycocosm	Fishe1	Fistulina	Fistulinaceae	Agaricales	Agaricomycetes	Basidiomycota	Fungi	Fishe1/Fishe1_GeneCatalog_proteins_20130122.aa.fasta	97.7	0
Fomme1	694068	Fomitiporia mediterranea	22745431	Published	JGI Mycocosm	Fomme1	Fomitiporia	Hymenochaetaceae	Hymenochaetales	Agaricomycetes	Basidiomycota	Fungi	Fomme1/Fomme1_GeneCatalog_proteins_20101122.aa.fasta	96	0
Fompi3	40483	Fomitopsis pinicola	22745431	Published	JGI Mycocosm	Fompi3	Fomitopsis	Fomitopsidaceae	Polyporales	Agaricomycetes	Basidiomycota	Fungi	Fompi3/Fompi3_GeneCatalog_proteins_20120705.aa.fasta	99	0
Fonnu1	856822	Fonsecaea nubica	27491988	Published	JGI Mycocosm	Fonnu1	Fonsecaea	Herpotrichiellaceae	Chaetothyriales	Eurotiomycetes	Ascomycota	Fungi	Fonnu1/Fonnu1_GeneCatalog_proteins_20170705.aa.fasta	97	0
Fusfu1	1279085	Fusarium fujikuroi	23825955	Published	JGI Mycocosm	Fusfu1	Fusarium	Nectriaceae	Hypocreales	Sordariomycetes	Ascomycota	Fungi	Fusfu1/Fusfu1_GeneCatalog_proteins_20130915.aa.fasta	100	0
Fusgr1	5518	Fusarium graminearum	17823352	Published	JGI Mycocosm	Fusgr1	Fusarium	Nectriaceae	Hypocreales	Sordariomycetes	Ascomycota	Fungi	Fusgr1/Fusgr1_GeneCatalog_proteins_20110524.aa.fasta	98	0
Galma1	685588	Galerina marginata	24958869	Published	JGI Mycocosm	Galma1	Galerina	Strophariaceae	Agaricales	Agaricomycetes	Basidiomycota	Fungi	Galma1/Galma1_GeneCatalog_proteins_20110628.aa.fasta	99.7	0
Ganpr1	1123529	Gonapodya prolifera	25977457	Published	JGI Mycocosm	Ganpr1	Gonapodya	Gonapodyaceae	Monoblepharidales	Monoblepharidomycetes	Chytridiomycota	Fungi	Ganpr1/Ganpr1_GeneCatalog_proteins_20111215.aa.fasta	93.8	0
Glalo1	1116229	Glarea lozoyensis	23688303	Published	JGI Mycocosm	Glalo1	Glarea	Helotiaceae	Helotiales	Leotiomycetes	Ascomycota	Fungi	Glalo1/Glalo1_GeneCatalog_proteins_20131021.aa.fasta	98	0
Glost2	574774	Glonium stellatum	27601008	Published	JGI Mycocosm	Glost2	Glonium	Gloniaceae	Mytilinidiales	Dothideomycetes	Ascomycota	Fungi	Glost2/Glost2_GeneCatalog_proteins_20140303.aa.fasta	97.4	1
Glotr1-1	670483	Gloeophyllum trabeum	22745431	Published	JGI Mycocosm	Glotr1_1	Gloeophyllum	Gloeophyllaceae	Gloeophyllales	Agaricomycetes	Basidiomycota	Fungi	Glotr1_1/Glotr1_1_GeneCatalog_proteins_20100921.aa.fasta	99.1	0
Grocl1	655863	Grosmannia clavigera	21262841	Published	JGI Mycocosm	Grocl1	Grosmannia	Ophiostomataceae	Ophiostomatales	Sordariomycetes	Ascomycota	Fungi	Grocl1/Grocl1_GeneCatalog_proteins_20131017.aa.fasta	96.4	0
Gymlu1	944289	Gymnopus luxurians	25706625	Published	JGI Mycocosm	Gymlu1	Gymnopus	Omphalotaceae	Agaricales	Agaricomycetes	Basidiomycota	Fungi	Gymlu1/Gymlu1_GeneCatalog_proteins_20110803.aa.fasta	98.1	0
Hebcy2	686832	Hebeloma cylindrosporum	25706625	Published	JGI Mycocosm	Hebcy2	Hebeloma	Cortinariaceae	Agaricales	Agaricomycetes	Basidiomycota	Fungi	Hebcy2/Hebcy2_GeneCatalog_proteins_20120913.aa.fasta	98.7	0
Hesve2finisherSC	101127	Hesseltinella vesiculosa	28481340	Published	JGI Mycocosm	Hesve2finisherSC	Hesseltinella	Cunninghamellaceae	Mucorales	Mucoromycetes	Mucoromycota	Fungi	Hesve2finisherSC/Hesve2finisherSC_GeneCatalog_proteins_20150707.aa.fasta	98.1	0
Hydpi2	994086	Hydnomerulius pinastri	25706625	Published	JGI Mycocosm	Hydpi2	Hydnomerulius	Paxillaceae	Boletales	Agaricomycetes	Basidiomycota	Fungi	Hydpi2/Hydpi2_GeneCatalog_proteins_20120511.aa.fasta	98.7	0
Hypsu1	945553	Hypholoma sublateritium	25706625	Published	JGI Mycocosm	Hypsu1	Hypholoma	Strophariaceae	Agaricales	Agaricomycetes	Basidiomycota	Fungi	Hypsu1/Hypsu1_GeneCatalog_proteins_20110822.aa.fasta	98.7	0
Hyspu1-1	100027	Hysterium pulicare	23236275	Published	JGI Mycocosm	Hyspu1_1	Hysterium	Hysteriaceae	Hysteriales	Dothideomycetes	Ascomycota	Fungi	Hyspu1_1/Hyspu1_1_GeneCatalog_proteins_20150205.aa.fasta	96	0
Jaaar1	933084	Jaapia argillacea	24958869	Published	JGI Mycocosm	Jaaar1	Jaapia	Jaapiaceae	Jaapiales	Agaricomycetes	Basidiomycota	Fungi	Jaaar1/Jaaar1_GeneCatalog_proteins_20110803.aa.fasta	99.7	0
Jamsp1	1569628	Jaminaea rosea	29771364	Published	JGI Mycocosm	Jamsp1	Jaminaea	Unknown	Microstromatales	Exobasidiomycetes	Basidiomycota	Fungi	Jamsp1/Jamsp1_GeneCatalog_proteins_20141226.aa.fasta	93.1	0
Kazaf1	1071382	Kazachstania africana	22123960	Published	JGI Mycocosm	Kazaf1	Kazachstania	Saccharomycetaceae	Saccharomycetales	Saccharomycetes	Ascomycota	Fungi	Kazaf1/Kazaf1_GeneCatalog_proteins_20150111.aa.fasta	94.8	0
Klula1	284590	Kluyveromyces lactis	15229592	Published	JGI Mycocosm	Klula1	Kluyveromyces	Saccharomycetaceae	Saccharomycetales	Saccharomycetes	Ascomycota	Fungi	Klula1/Klula1_GeneCatalog_proteins_20130227.aa.fasta	95	0
Kocim1	4999	Kockovaella imperatae	28481340	Published	JGI Mycocosm	Kocim1	Kockovaella	Cuniculitremaceae	Tremellales	Tremellomycetes	Basidiomycota	Fungi	Kocim1/Kocim1_GeneCatalog_proteins_20160906.aa.fasta	96.7	0
Lacam2	1095629	Laccaria amethystina	25706625	Published	JGI Mycocosm	Lacam2	Laccaria	Tricholomataceae	Agaricales	Agaricomycetes	Basidiomycota	Fungi	Lacam2/Lacam2_GeneCatalog_proteins_20150823.aa.fasta	99.1	0
Laesu1	5630	Laetiporus sulphureus	26659563	Published	JGI Mycocosm	Laesu1	Laetiporus	Laetiporaceae	Polyporales	Agaricomycetes	Basidiomycota	Fungi	Laesu1/Laesu1_GeneCatalog_proteins_20130128.aa.fasta	99.4	0
Lepmu1	985895	Leptosphaeria maculans	21326234	Published	JGI Mycocosm	Lepmu1	Leptosphaeria	Leptosphaeriaceae	Pleosporales	Dothideomycetes	Ascomycota	Fungi	Lepmu1/Lepmu1_GeneCatalog_proteins_20110301.aa.fasta	95	0
Liccor1	1263082	Lichtheimia corymbifera	25121733	Published	JGI Mycocosm	Liccor1	Lichtheimia	Lichtheimiaceae	Mucorales	Mucoromycetes	Mucoromycota	Fungi	Liccor1/Liccor1_GeneCatalog_proteins_20160306.aa.fasta	90.7	0
Lipst1-1	29829	Lipomyces starkeyi	27535936	Published	JGI Mycocosm	Lipst1_1	Lipomyces	Lipomycetaceae	Saccharomycetales	Saccharomycetes	Ascomycota	Fungi	Lipst1_1/Lipst1_1_GeneCatalog_proteins_20110609.aa.fasta	96.7	0
Macph1	1126212	Macrophomina phaseolina	22992219	Published	JGI Mycocosm	Macph1	Macrophomina	Botryosphaeriaceae	Botryosphaeriales	Dothideomycetes	Ascomycota	Fungi	Macph1/Macph1_GeneCatalog_proteins_20131211.aa.fasta	93.4	1
Malgl1	425265	Malassezia globosa	18000048	Published	JGI Mycocosm	Malgl1	Malassezia	Malasseziaceae	Malasseziales	Malasseziomycetes	Basidiomycota	Fungi	Malgl1/Malassezia_globosa.proteins.fasta	80.2	0
Malsy1-1	1230383	Malassezia sympodialis	23341551	Published	JGI Mycocosm	Malsy1_1	Malassezia	Malasseziaceae	Malasseziales	Malasseziomycetes	Basidiomycota	Fungi	Malsy1_1/Malsy1_1_GeneCatalog_proteins_20140109.aa.fasta	82.5	0
Marbr1	1072389	Marssonina brunnea	22876864	Published	JGI Mycocosm	Marbr1	Marssonina	Dermateaceae	Helotiales	Leotiomycetes	Ascomycota	Fungi	Marbr1/Marbr1_GeneCatalog_proteins_20141203.aa.fasta	98.3	0
Meimi1	1280837	Meira miltonrushii	29771364	Published	JGI Mycocosm	Meimi1	Meira	Brachybasidiaceae	Exobasidiales	Exobasidiomycetes	Basidiomycota	Fungi	Meimi1/Meimi1_GeneCatalog_proteins_20150112.aa.fasta	94.4	0
Melva1	1149755	Hyaloscypha variabilis	29315638	Published	JGI Mycocosm	Melva1	Hyaloscypha	Hyaloscyphaceae	Helotiales	Leotiomycetes	Ascomycota	Fungi	Melva1/Melva1_GeneCatalog_proteins_20130406.aa.fasta	98.6	0
Metbi1	27322	Metschnikowia bicuspidata	27535936	Published	JGI Mycocosm	Metbi1	Metschnikowia	Metschnikowiaceae	Saccharomycetales	Saccharomycetes	Ascomycota	Fungi	Metbi1/Metbi1_GeneCatalog_proteins_20120327.aa.fasta	96.4	0
Micca1	554155	Microsporum canis	22951933	Published	JGI Mycocosm	Micca1	Microsporum	Arthrodermataceae	Onygenales	Eurotiomycetes	Ascomycota	Fungi	Micca1/Micca1_GeneCatalog_proteins_20130828.aa.fasta	98.7	0
Micld1	683840	Microbotryum lychnidis-dioicae	26076695	Published	JGI Mycocosm	Micld1	Microbotryum	Microbotryaceae	Microbotryales	Microbotryomycetes	Basidiomycota	Fungi	Micld1/Micld1_GeneCatalog_proteins_20161101.aa.fasta	97	0
Mixos1	34349	Mixia osmundae	24372469	Published	JGI Mycocosm	Mixos1	Mixia	Mixiaceae	Mixiales	Mixiomycetes	Basidiomycota	Fungi	Mixos1/Mixos1_GeneCatalog_proteins_20120207.aa.fasta	96.7	0
Monha1	1284197	Dactylellina haptotyla	24244185	Published	JGI Mycocosm	Monha1	Dactylellina	Orbiliaceae	Orbiliales	Orbiliomycetes	Ascomycota	Fungi	Monha1/Monha1_GeneCatalog_proteins_20131210.aa.fasta	95	0
Morco1	1174673	Morchella importuna	30420746	Published	JGI Mycocosm	Morco1	Morchella	Morchellaceae	Pezizales	Pezizomycetes	Ascomycota	Fungi	Morco1/Morco1_GeneCatalog_proteins_20140113.aa.fasta	98	0
Morel2	310910	Mortierella elongata	28076891	Published	JGI Mycocosm	Morel2	Mortierella	Mortierellaceae	Mortierellales	Mortierellomycetes	Mucoromycota	Fungi	Morel2/Morel2_GeneCatalog_proteins_20151120.aa.fasta	100	1
Mucci2	36080	Mucor circinelloides	27238284	Published	JGI Mycocosm	Mucci2	Mucor	Mucoraceae	Mucorales	Mucoromycetes	Mucoromycota	Fungi	Mucci2/Mucor_circinelloides_v2_filtered_proteins.fasta	93.4	0
Nakwi1	1538186	Nakazawaea wickerhamii	29760453	Published	JGI Mycocosm	Nakwi1	Nakazawaea	Pichiaceae	Saccharomycetales	Saccharomycetes	Ascomycota	Fungi	Nakwi1/Nakwi1_GeneCatalog_proteins_20181013.aa.fasta	97	0
Necha2	660122	[Nectria] haematococca	19714214	Published	JGI Mycocosm	Necha2	Fusarium	Nectriaceae	Hypocreales	Sordariomycetes	Ascomycota	Fungi	Necha2/Necha2_best_proteins.fasta	97.7	0
Neodi1	78410	Neonectria ditissima	26586869	Published	JGI Mycocosm	Neodi1	Neonectria	Nectriaceae	Hypocreales	Sordariomycetes	Ascomycota	Fungi	Neodi1/Neodi1_GeneCatalog_proteins_20170711.aa.fasta	98.7	0
Neofi1	331117	Aspergillus fischeri	22080559	Published	JGI Mycocosm	Neofi1	Aspergillus	Aspergillaceae	Eurotiales	Eurotiomycetes	Ascomycota	Fungi	Neofi1/Neofi1_GeneCatalog_proteins_20120815.aa.fasta	98	0
Neoirr1	48691	Neolecta irregularis	28176784	Published	JGI Mycocosm	Neoirr1	Neolecta	Neolectaceae	Neolectales	Neolectomycetes	Ascomycota	Fungi	Neoirr1/Neoirr1_GeneCatalog_proteins_20160803.aa.fasta	85.8	1
Neole1	1314782	Neolentinus lepideus	26659563	Published	JGI Mycocosm	Neole1	Neolentinus	Gloeophyllaceae	Gloeophyllales	Agaricomycetes	Basidiomycota	Fungi	Neole1/Neole1_GeneCatalog_proteins_20130125.aa.fasta	99.6	0
Obbri1	1052685	Obba rivulosa	27634999	Published	JGI Mycocosm	Obbri1	Obba	Gelatoporiaceae	Polyporales	Agaricomycetes	Basidiomycota	Fungi	Obbri1/Obbri1_GeneCatalog_proteins_20140615.aa.fasta	99.6	0
Oidma1	913774	Oidiodendron maius	25706625	Published	JGI Mycocosm	Oidma1	Oidiodendron	Myxotrichaceae	Onygenales	Leotiomycetes	Ascomycota	Fungi	Oidma1/Oidma1_GeneCatalog_proteins_20110606.aa.fasta	97.3	0
Ompol1	1128401	Omphalotus olearius	22726691	Published	JGI Mycocosm	Ompol1	Omphalotus	Omphalotaceae	Agaricales	Agaricomycetes	Basidiomycota	Fungi	Ompol1/Ompol1_GeneCatalog_proteins_20130516.aa.fasta	92.1	0
Ophnu1	1224258	Ophiostoma novo-ulmi	23542132	Published	JGI Mycocosm	Ophnu1	Ophiostoma	Ophiostomataceae	Ophiostomatales	Sordariomycetes	Ascomycota	Fungi	Ophnu1/Ophnu1_GeneCatalog_proteins_20170425.aa.fasta	99.6	0
Ophpic1	1262450	Ophiostoma piceae	23725015	Published	JGI Mycocosm	Ophpic1	Ophiostoma	Ophiostomataceae	Ophiostomatales	Sordariomycetes	Ascomycota	Fungi	Ophpic1/Ophpic1_GeneCatalog_proteins_20151205.aa.fasta	98	0
Parbra1	502780	Paracoccidioides brasiliensis	22046142	Published	JGI Mycocosm	Parbra1	Paracoccidioides	Ajellomycetaceae	Onygenales	Eurotiomycetes	Ascomycota	Fungi	Parbra1/Parbra1_GeneCatalog_proteins_20161024.aa.fasta	98.3	0
Parsp1	1460663	Paraphaeosphaeria sporulosa	27434633	Published	JGI Mycocosm	Parsp1	Paraphaeosphaeria	Didymosphaeriaceae	Pleosporales	Dothideomycetes	Ascomycota	Fungi	Parsp1/Parsp1_GeneCatalog_proteins_20141011.aa.fasta	100	0
Paxin1	664439	Paxillus involutus	25706625	Published	JGI Mycocosm	Paxin1	Paxillus	Paxillaceae	Boletales	Agaricomycetes	Basidiomycota	Fungi	Paxin1/Paxin1_GeneCatalog_proteins_20110501.aa.fasta	95.1	1
Paxru2	463315	Paxillus rubicundulus	25706625	Published	JGI Mycocosm	Paxru2	Paxillus	Paxillaceae	Boletales	Agaricomycetes	Basidiomycota	Fungi	Paxru2/Paxru2_GeneCatalog_proteins_20151118.aa.fasta	98.4	0
Pench1	1353254	Penicillium chrysogenum	28196534	Published	JGI Mycocosm	Pench1	Penicillium	Aspergillaceae	Eurotiales	Eurotiomycetes	Ascomycota	Fungi	Pench1/Pench1_GeneCatalog_proteins_20120123.aa.fasta	98.7	0
Phaal1	1286976	Phaeoacremonium minimum	23814032	Published	JGI Mycocosm	Phaal1	Phaeoacremonium	Togniniaceae	Togniniales	Sordariomycetes	Ascomycota	Fungi	Phaal1/Phaal1_GeneCatalog_proteins_20130924.aa.fasta	89.8	0
Phaca1	231932	Phanerochaete carnosa	22937793	Published	JGI Mycocosm	Phaca1	Phanerochaete	Phanerochaetaceae	Polyporales	Agaricomycetes	Basidiomycota	Fungi	Phaca1/Phaca1_GeneCatalog_proteins_20101213.aa.fasta	89.7	0
Phach1	158046	Phaeomoniella chlamydospora	26084502	Published	JGI Mycocosm	Phach1	Phaeomoniella	Phaeomoniellaceae	Phaeomoniellales	Eurotiomycetes	Ascomycota	Fungi	Phach1/Phach1_GeneCatalog_proteins_20150930.aa.fasta	87.5	0
Phiatt1	1664694	Phialophora attae	26586868	Published	JGI Mycocosm	Phiatt1	Phialophora	Herpotrichiellaceae	Chaetothyriales	Eurotiomycetes	Ascomycota	Fungi	Phiatt1/Phiatt1_GeneCatalog_proteins_20170914.aa.fasta	94.1	0
Phisc1	149040	Phialocephala scopiformis	26950333	Published	JGI Mycocosm	Phisc1	Phialocephala	Vibrisseaceae	Helotiales	Leotiomycetes	Ascomycota	Fungi	Phisc1/Phisc1_GeneCatalog_proteins_20150213.aa.fasta	100	0
Phlbr1	747484	Phlebia brevispora	23935031	Published	JGI Mycocosm	Phlbr1	Phlebia	Meruliaceae	Polyporales	Agaricomycetes	Basidiomycota	Fungi	Phlbr1/Phlbr1_GeneCatalog_proteins_20110325.aa.fasta	97.3	0
Phlgi1	745531	Phlebiopsis gigantea	25474575	Published	JGI Mycocosm	Phlgi1	Phlebiopsis	Phanerochaetaceae	Polyporales	Agaricomycetes	Basidiomycota	Fungi	Phlgi1/Phlgi1_GeneCatalog_proteins_20110614.aa.fasta	96.7	0
Phlrad1	1095763	Phlebia radiata	27602055	Published	JGI Mycocosm	Phlrad1	Phlebia	Meruliaceae	Polyporales	Agaricomycetes	Basidiomycota	Fungi	Phlrad1/Phlrad1_GeneCatalog_proteins_20181020.aa.fasta	99	0
Phybl2	4837	Phycomyces blakesleeanus	27238284	Published	JGI Mycocosm	Phybl2	Phycomyces	Phycomycetaceae	Mucorales	Mucoromycetes	Mucoromycota	Fungi	Phybl2/Phycomyces_blakesleeanus_v2_filtered_proteins.fasta	95.8	0
Pickud1	4909	Pichia kudriavzevii	30024981	Published	JGI Mycocosm	Pickud1	Pichia	Pichiaceae	Saccharomycetales	Saccharomycetes	Ascomycota	Fungi	Pickud1/Pickud1_GeneCatalog_proteins_20181128.aa.fasta	96.3	0
Picpa1	644223	Komagataella phaffii	19465926	Published	JGI Mycocosm	Picpa1	Komagataella	Phaffomycetaceae	Saccharomycetales	Saccharomycetes	Ascomycota	Fungi	Picpa1/Picpa1_GeneCatalog_proteins_20130227.aa.fasta	95.4	0
Pilcr1	765440	Piloderma croceum	25706625	Published	JGI Mycocosm	Pilcr1	Piloderma	Atheliaceae	Atheliales	Agaricomycetes	Basidiomycota	Fungi	Pilcr1/Pilcr1_GeneCatalog_proteins_20120328.aa.fasta	98.6	1
Pirfi3	1754191	Piromyces finnis	28555641	Published	JGI Mycocosm	Pirfi3	Piromyces	Neocallimastigaceae	Neocallimastigales	Neocallimastigomycetes	Chytridiomycota	Fungi	Pirfi3/Pirfi3_GeneCatalog_proteins_20160330.aa.fasta	88.8	1
Pirin1	1109443	Serendipita indica	22022265	Published	JGI Mycocosm	Pirin1	Serendipita	Serendipitaceae	Sebacinales	Agaricomycetes	Basidiomycota	Fungi	Pirin1/Pirin1_GeneCatalog_proteins_20111203.aa.fasta	95.1	1
PleosPC9-1	5322	Pleurotus ostreatus	27117896	Published	JGI Mycocosm	PleosPC9_1	Pleurotus	Pleurotaceae	Agaricales	Agaricomycetes	Basidiomycota	Fungi	PleosPC9_1/PleosPC9_1_GeneModels_Filteredmodels2_aa.fasta	98.7	1
Plicr1	944288	Plicaturopsis crispa	25706625	Published	JGI Mycocosm	Plicr1	Plicaturopsis	Amylocorticiaceae	Amylocorticiales	Agaricomycetes	Basidiomycota	Fungi	Plicr1/Plicr1_GeneCatalog_proteins_20111115.aa.fasta	99.4	0
Pocchl1	1380566	Pochonia chlamydosporia	27416025	Published	JGI Mycocosm	Pocchl1	Pochonia	Clavicipitaceae	Hypocreales	Sordariomycetes	Ascomycota	Fungi	Pocchl1/Pocchl1_GeneCatalog_proteins_20170916.aa.fasta	96.1	0
Podan3	515849	Podospora anserina	18460219	Published	JGI Mycocosm	Podan3	Podospora	Lasiosphaeriaceae	Sordariales	Sordariomycetes	Ascomycota	Fungi	Podan3/Podan3_GeneCatalog_proteins_20171013.aa.fasta	99.3	0
Polbr1	139420	Polyporus brumalis	30061923	Published	JGI Mycocosm	Polbr1	Polyporus	Polyporaceae	Polyporales	Agaricomycetes	Basidiomycota	Fungi	Polbr1/Polbr1_GeneCatalog_proteins_20150501.aa.fasta	99.3	0
PosplRSB12-1	670580	Postia placenta	28831381	Published	JGI Mycocosm	PosplRSB12_1	Postia	Dacryobolaceae	Polyporales	Agaricomycetes	Basidiomycota	Fungi	PosplRSB12_1/PosplRSB12_1_GeneCatalog_proteins_20111103.aa.fasta	97	0
Psean1-1	1151754	Moesziomyces antarcticus	23558529	Published	JGI Mycocosm	Psean1_1	Moesziomyces	Ustilaginaceae	Ustilaginales	Ustilaginomycetes	Basidiomycota	Fungi	Psean1_1/Psean1_1_GeneCatalog_proteins_20140109.aa.fasta	94	0
Psehu1	1305764	Pseudozyma hubeiensis	23814110	Published	JGI Mycocosm	Psehu1	Pseudozyma	Ustilaginaceae	Ustilaginales	Ustilaginomycetes	Basidiomycota	Fungi	Psehu1/Psehu1_GeneCatalog_proteins_20130926.aa.fasta	93.7	0
Pseudest1	658429	Pseudogymnoascus destructans	27365344	Published	JGI Mycocosm	Pseudest1	Pseudogymnoascus	Pseudeurotiaceae	Unknown	Unknown	Ascomycota	Fungi	Pseudest1/Pseudest1_GeneCatalog_proteins_20170919.aa.fasta	98.7	0
Psicub1-1	181762	Psilocybe cubensis	28763571	Published	JGI Mycocosm	Psicub1_1	Psilocybe	Strophariaceae	Agaricales	Agaricomycetes	Basidiomycota	Fungi	Psicub1_1/Psicub1_1_GeneCatalog_proteins_20180416.aa.fasta	98.4	0
Psiser1	797126	Psilocybe serbica	28763571	Published	JGI Mycocosm	Psiser1	Psilocybe	Strophariaceae	Agaricales	Agaricomycetes	Basidiomycota	Fungi	Psiser1/Psiser1_GeneCatalog_proteins_20180612.aa.fasta	98.7	0
Pucgr2	56615	Puccinia graminis	21536894	Published	JGI Mycocosm	Pucgr2	Puccinia	Pucciniaceae	Pucciniales	Pucciniomycetes	Basidiomycota	Fungi	Pucgr2/Pucgr2_GeneCatalog_proteins_20150718.aa.fasta	96.4	0
Punst1	741275	Punctularia strigosozonata	22745431	Published	JGI Mycocosm	Punst1	Punctularia	Punctulariaceae	Corticiales	Agaricomycetes	Basidiomycota	Fungi	Punst1/Punst1_GeneCatalog_proteins_20101026.aa.fasta	94.1	0
Pycci1	5643	Trametes cinnabarina	24942338	Published	JGI Mycocosm	Pycci1	Trametes	Polyporaceae	Polyporales	Agaricomycetes	Basidiomycota	Fungi	Pycci1/Pycci1_GeneCatalog_proteins_20140109.aa.fasta	91.8	0
Pyrco1	1076935	Pyronema omphalodes	24068976	Published	JGI Mycocosm	Pyrco1	Pyronema	Pyronemataceae	Pezizales	Pezizomycetes	Ascomycota	Fungi	Pyrco1/Pyrco1_GeneCatalog_proteins_20131110.aa.fasta	99.3	1
Pyrtt1	861557	Pyrenophora teres	21067574	Published	JGI Mycocosm	Pyrtt1	Pyrenophora	Pleosporaceae	Pleosporales	Dothideomycetes	Ascomycota	Fungi	Pyrtt1/Pyrtt1_GeneCatalog_proteins_20110408.aa.fasta	99	0
Rhihy1	329046	Rhizoclosmatium globosum	28481340	Published	JGI Mycocosm	Rhihy1	Rhizoclosmatium	Chytriomycetaceae	Chytridiales	Chytridiomycetes	Chytridiomycota	Fungi	Rhihy1/Rhihy1_GeneCatalog_proteins_20151219.aa.fasta	94.7	1
RhiirA4	588596	Rhizophagus irregularis	29355972	Published	JGI Mycocosm	RhiirA4	Rhizophagus	Glomeraceae	Glomerales	Glomeromycetes	Mucoromycota	Fungi	RhiirA4/RhiirA4_GeneCatalog_proteins_20150618.aa.fasta	96.7	1
Rhimi1-1	1340429	Rhizopus microsporus	29184190	Published	JGI Mycocosm	Rhimi1_1	Rhizopus	Rhizopodaceae	Mucorales	Mucoromycetes	Mucoromycota	Fungi	Rhimi1_1/Rhimi1_1_GeneCatalog_proteins_20130624.aa.fasta	98.4	0
Rhior3	246409	Rhizopus delemar	19578406	Published	JGI Mycocosm	Rhior3	Rhizopus	Rhizopodaceae	Mucorales	Mucoromycetes	Mucoromycota	Fungi	Rhior3/Rhior3_proteins.fasta	84.5	0
Rhiso1	1108050	Rhizoctonia solani	23280342	Published	JGI Mycocosm	Rhiso1	Rhizoctonia	Ceratobasidiaceae	Cantharellales	Agaricomycetes	Basidiomycota	Fungi	Rhiso1/Rhiso1_GeneCatalog_proteins_20131028.aa.fasta	92.4	0
Rhives1	180088	Rhizopogon vesiculosus	28450370	Published	JGI Mycocosm	Rhives1	Rhizopogon	Rhizopogonaceae	Boletales	Agaricomycetes	Basidiomycota	Fungi	Rhives1/Rhives1_GeneCatalog_proteins_20170403.aa.fasta	95.3	0
Rhivi1	1314800	Rhizopogon vinicolor	28450370	Published	JGI Mycocosm	Rhivi1	Rhizopogon	Rhizopogonaceae	Boletales	Agaricomycetes	Basidiomycota	Fungi	Rhivi1/Rhivi1_GeneCatalog_proteins_20140605.aa.fasta	99	0
Rhoba1-1	578459	Rhodotorula graminis	26441909	Published	JGI Mycocosm	Rhoba1_1	Rhodotorula	Sporidiobolaceae	Sporidiobolales	Microbotryomycetes	Basidiomycota	Fungi	Rhoba1_1/Rhoba1_1_GeneCatalog_proteins_20100913.aa.fasta	96.7	0
Rhodsp1	1684307	Pseudomicrostroma glucosiphilum	29771364	Published	JGI Mycocosm	Rhodsp1	Pseudomicrostroma	Unknown	Microstromatales	Exobasidiomycetes	Basidiomycota	Fungi	Rhodsp1/Rhodsp1_GeneCatalog_proteins_20150111.aa.fasta	96.1	0
Rhoto1	1130832	Rhodotorula toruloides	23047670	Published	JGI Mycocosm	Rhoto1	Rhodotorula	Sporidiobolaceae	Sporidiobolales	Microbotryomycetes	Basidiomycota	Fungi	Rhoto1/Rhoto1_GeneCatalog_proteins_20141208.aa.fasta	99.4	0
Rozal1-1	988480	Rozella allomycis	23932404	Published	JGI Mycocosm	Rozal1_1	Rozella	Unknown	Unknown	Unknown	Cryptomycota	Fungi	Rozal1_1/Rozal1_1_GeneCatalog_proteins_20140111.aa.fasta	82.6	1
Sacca1	36036	Saccharomycopsis capsularis	29760453	Published	JGI Mycocosm	Sacca1	Saccharomycopsis	Saccharomycopsidaceae	Saccharomycetales	Saccharomycetes	Ascomycota	Fungi	Sacca1/Sacca1_GeneCatalog_proteins_20181012.aa.fasta	97.7	1
Sacce1	559292	Saccharomyces cerevisiae	8849441	Published	JGI Mycocosm	Sacce1	Saccharomyces	Saccharomycetaceae	Saccharomycetales	Saccharomycetes	Ascomycota	Fungi	Sacce1/Sacce1_GeneCatalog_proteins_20101210.aa.fasta	95	0
Saico1	5606	Saitoella complicata	27535936	Published	JGI Mycocosm	Saico1	Saitoella	Protomycetaceae	Taphrinales	Taphrinomycetes	Ascomycota	Fungi	Saico1/Saico1_GeneCatalog_proteins_20110913.aa.fasta	98	0
Sakvas1	90258	Saksenaea vasiformis	27447865	Published	JGI Mycocosm	Sakvas1	Saksenaea	Saksenaeaceae	Mucorales	Mucoromycetes	Mucoromycota	Fungi	Sakvas1/Sakvas1_GeneCatalog_proteins_20160730.aa.fasta	89.4	1
Satdi1	29835	Saturnispora dispora	29760453	Published	JGI Mycocosm	Satdi1	Saturnispora	Pichiaceae	Saccharomycetales	Saccharomycetes	Ascomycota	Fungi	Satdi1/Satdi1_GeneCatalog_proteins_20181207.aa.fasta	93.7	1
Schco3	5334	Schizophyllum commune	35604096	Published	JGI Mycocosm	Schco3	Schizophyllum	Schizophyllaceae	Agaricales	Agaricomycetes	Basidiomycota	Fungi	Schco3/Schco3_GeneCatalog_proteins_20130812.aa.fasta	98.4	0
Schcy1	653667	Schizosaccharomyces cryophilus	21511999	Published	JGI Mycocosm	Schcy1	Schizosaccharomyces	Schizosaccharomycetaceae	Schizosaccharomycetales	Schizosaccharomycetes	Ascomycota	Fungi	Schcy1/Schcy1_GeneCatalog_proteins_20131210.aa.fasta	95.7	0
Schja1	402676	Schizosaccharomyces japonicus	21511999	Published	JGI Mycocosm	Schja1	Schizosaccharomyces	Schizosaccharomycetaceae	Schizosaccharomycetales	Schizosaccharomycetes	Ascomycota	Fungi	Schja1/Schja1_GeneCatalog_proteins_20131031.aa.fasta	95.4	0
Schpa1	27342	Schizopora paradoxa	26188242	Published	JGI Mycocosm	Schpa1	Schizopora	Schizoporaceae	Hymenochaetales	Agaricomycetes	Basidiomycota	Fungi	Schpa1/Schpa1_GeneCatalog_proteins_20131225.aa.fasta	98.3	1
Schpo1	4896	Schizosaccharomyces pombe	11859360	Published	JGI Mycocosm	Schpo1	Schizosaccharomyces	Schizosaccharomycetaceae	Schizosaccharomycetales	Schizosaccharomycetes	Ascomycota	Fungi	Schpo1/Schpo1_GeneCatalog_proteins_20130111.aa.fasta	96.1	0
Sclci1	1036808	Scleroderma citrinum	25706625	Published	JGI Mycocosm	Sclci1	Scleroderma	Sclerodermataceae	Boletales	Agaricomycetes	Basidiomycota	Fungi	Sclci1/Sclci1_GeneCatalog_proteins_20120626.aa.fasta	98	0
Sebve1	933852	Serendipita vermifera	25706625	Published	JGI Mycocosm	Sebve1	Serendipita	Serendipitaceae	Sebacinales	Agaricomycetes	Basidiomycota	Fungi	Sebve1/Sebve1_GeneCatalog_proteins_20120626.aa.fasta	98	0
Sepmu1	692275	Sphaerulina musiva	23236275	Published	JGI Mycocosm	Sepmu1	Sphaerulina	Mycosphaerellaceae	Capnodiales	Dothideomycetes	Ascomycota	Fungi	Sepmu1/Sepmu1_GeneCatalog_proteins_20100915.aa.fasta	99	0
Seppo1	215467	Sphaerulina populicola	23236275	Published	JGI Mycocosm	Seppo1	Sphaerulina	Mycosphaerellaceae	Capnodiales	Dothideomycetes	Ascomycota	Fungi	Seppo1/Seppo1_GeneCatalog_proteins_20110720.aa.fasta	98.6	0
Sisni1	1314777	Sistotremastrum niveocremeum	26659563	Published	JGI Mycocosm	Sisni1	Sistotremastrum	Hydnodontaceae	Trechisporales	Agaricomycetes	Basidiomycota	Fungi	Sisni1/Sisni1_GeneCatalog_proteins_20130806.aa.fasta	99	0
Sissu1	467971	Sistotremastrum suecicum	26659563	Published	JGI Mycocosm	Sissu1	Sistotremastrum	Hydnodontaceae	Trechisporales	Agaricomycetes	Basidiomycota	Fungi	Sissu1/Sissu1_GeneCatalog_proteins_20130130.aa.fasta	99.4	0
Sodal1	1302862	Sodiomyces alkalinus	30368956	Published	JGI Mycocosm	Sodal1	Sodiomyces	Plectosphaerellaceae	Glomerellales	Sordariomycetes	Ascomycota	Fungi	Sodal1/Sodal1_GeneCatalog_proteins_20130724.aa.fasta	99	0
Spipu1	645134	Spizellomyces punctatus	27540072	Published	JGI Mycocosm	Spipu1	Spizellomyces	Spizellomycetaceae	Spizellomycetales	Chytridiomycetes	Chytridiomycota	Fungi	Spipu1/Spipu1_GeneCatalog_proteins_20131203.aa.fasta	97.3	0
Spore1	999809	Sporisorium reilianum	21148393	Published	JGI Mycocosm	Spore1	Sporisorium	Ustilaginaceae	Ustilaginales	Ustilaginomycetes	Basidiomycota	Fungi	Spore1/Spore1_GeneCatalog_proteins_20131031.aa.fasta	99	0
Stano2	321614	Parastagonospora nodorum	18024570	Published	JGI Mycocosm	Stano2	Parastagonospora	Phaeosphaeriaceae	Pleosporales	Dothideomycetes	Ascomycota	Fungi	Stano2/Stano2_GeneCatalog_proteins_20110506.aa.fasta	95.3	0
Stehi1	721885	Stereum hirsutum	22745431	Published	JGI Mycocosm	Stehi1	Stereum	Stereaceae	Russulales	Agaricomycetes	Basidiomycota	Fungi	Stehi1/Stehi1_GeneCatalog_proteins_20101026.aa.fasta	96.7	0
Suibr2	1400700	Suillus brevipes	25728665	Published	JGI Mycocosm	Suibr2	Suillus	Suillaceae	Boletales	Agaricomycetes	Basidiomycota	Fungi	Suibr2/Suibr2_GeneCatalog_proteins_20150912.aa.fasta	98.3	1
Suilu4	930992	Suillus luteus	25706625	Published	JGI Mycocosm	Suilu4	Suillus	Suillaceae	Boletales	Agaricomycetes	Basidiomycota	Fungi	Suilu4/Suilu4_GeneCatalog_proteins_20170628.aa.fasta	98.6	0
Talabor1	5094	Talaromyces	29843575	Published	JGI Mycocosm	Talabor1	Unknown	Trichocomaceae	Eurotiales	Eurotiomycetes	Ascomycota	Fungi	Talabor1/Talabor1_GeneCatalog_proteins_20170517.aa.fasta	92.4	0
Terbo2	82571	Terfezia boudieri	30420746	Published	JGI Mycocosm	Terbo2	Terfezia	Pezizaceae	Pezizales	Pezizomycetes	Ascomycota	Fungi	Terbo2/Terbo2_GeneCatalog_proteins_20141124.aa.fasta	99.3	0
Tescy1	1882483	Testicularia cyperi	29771364	Published	JGI Mycocosm	Tescy1	Testicularia	Anthracoideaceae	Ustilaginales	Ustilaginomycetes	Basidiomycota	Fungi	Tescy1/Tescy1_GeneCatalog_proteins_20150113.aa.fasta	97.1	0
Thasp1	78915	Thamnocephalis sphaerospora	30297742	Published	JGI Mycocosm	Thasp1	Thamnocephalis	Sigmoideomycetaceae	Zoopagales	Zoopagomycetes	Zoopagomycota	Fungi	Thasp1/Thasp1_GeneCatalog_proteins_20160203.aa.fasta	80.2	1
Thelan1	5541	Thermomyces lanuginosus	23788551	Published	JGI Mycocosm	Thelan1	Thermomyces	Trichocomaceae	Eurotiales	Eurotiomycetes	Ascomycota	Fungi	Thelan1/Thelan1_GeneCatalog_proteins_20160730.aa.fasta	94.4	0
Tilan2	1037660	Tilletiaria anomala	24926052	Published	JGI Mycocosm	Tilan2	Tilletiaria	Tilletiariaceae	Georgefischeriales	Exobasidiomycetes	Basidiomycota	Fungi	Tilan2/Tilan2_GeneCatalog_proteins_20140224.aa.fasta	96.7	0
Tilwa1	58919	Tilletiopsis washingtonensis	29771364	Published	JGI Mycocosm	Tilwa1	Tilletiopsis	Unknown	Entylomatales	Exobasidiomycetes	Basidiomycota	Fungi	Tilwa1/Tilwa1_GeneCatalog_proteins_20141225.aa.fasta	96	0
Tolinf1	29910	Tolypocladium inflatum	23818858	Published	JGI Mycocosm	Tolinf1	Tolypocladium	Ophiocordycipitaceae	Hypocreales	Sordariomycetes	Ascomycota	Fungi	Tolinf1/Tolinf1_GeneCatalog_proteins_20160803.aa.fasta	90.1	0
Torde1	4950	Torulaspora delbrueckii	22123960	Published	JGI Mycocosm	Torde1	Torulaspora	Saccharomycetaceae	Saccharomycetales	Saccharomycetes	Ascomycota	Fungi	Torde1/Torde1_GeneCatalog_proteins_20150128.aa.fasta	95.7	0
Trave1	717944	Trametes versicolor	22745431	Published	JGI Mycocosm	Trave1	Trametes	Polyporaceae	Polyporales	Agaricomycetes	Basidiomycota	Fungi	Trave1/Trave1_GeneCatalog_proteins_20101111.aa.fasta	95.4	0
Treme1	578456	Tremella mesenterica	22745431	Published	JGI Mycocosm	Treme1	Tremella	Tremellaceae	Tremellales	Tremellomycetes	Basidiomycota	Fungi	Treme1/Treme1_best_proteins.fasta	95.7	0
Trias8904	1220162	Trichosporon asahii	23193141	Published	JGI Mycocosm	Trias8904	Trichosporon	Trichosporonaceae	Trichosporonales	Tremellomycetes	Basidiomycota	Fungi	Trias8904/Trias8904_GeneCatalog_proteins_20170719.aa.fasta	85.5	0
Triat2	452589	Trichoderma atroviride	21501500	Published	JGI Mycocosm	Triat2	Trichoderma	Hypocreaceae	Hypocreales	Sordariomycetes	Ascomycota	Fungi	Triat2/Tatroviridev2_FrozenGeneCatalog_20100319.proteins.fasta	99	0
Trigui1	1491466	Trichoderma guizhouense	29630596	Published	JGI Mycocosm	Trigui1	Trichoderma	Hypocreaceae	Hypocreales	Sordariomycetes	Ascomycota	Fungi	Trigui1/Trigui1_GeneCatalog_proteins_20180905.aa.fasta	98.6	0
Triha1	983964	Trichoderma harzianum	29630596	Published	JGI Mycocosm	Triha1	Trichoderma	Hypocreaceae	Hypocreales	Sordariomycetes	Ascomycota	Fungi	Triha1/Triha1_GeneCatalog_proteins_20120306.aa.fasta	99.3	0
Triol1	879819	Cutaneotrichosporon oleaginosum	26199329	Published	JGI Mycocosm	Triol1	Cutaneotrichosporon	Trichosporonaceae	Trichosporonales	Tremellomycetes	Basidiomycota	Fungi	Triol1/Triol1_GeneCatalog_proteins_20140430.aa.fasta	98.3	0
Triru1	559305	Trichophyton rubrum	22951933	Published	JGI Mycocosm	Triru1	Trichophyton	Arthrodermataceae	Onygenales	Eurotiomycetes	Ascomycota	Fungi	Triru1/Triru1_GeneCatalog_proteins_20130826.aa.fasta	99	0
Triver1	663202	Trichophyton verrucosum	21247460	Published	JGI Mycocosm	Triver1	Trichophyton	Arthrodermataceae	Onygenales	Eurotiomycetes	Ascomycota	Fungi	Triver1/Triver1_GeneCatalog_proteins_20131203.aa.fasta	88.8	0
TriviGv29-8-2	413071	Trichoderma virens	21501500	Published	JGI Mycocosm	TriviGv29_8_2	Trichoderma	Hypocreaceae	Hypocreales	Sordariomycetes	Ascomycota	Fungi	TriviGv29_8_2/Tvirens_v2.FrozenGeneCatalog_20100318.proteins.fasta	99	0
Tubma1	42249	Tuber magnatum	30420746	Published	JGI Mycocosm	Tubma1	Tuber	Tuberaceae	Pezizales	Pezizomycetes	Ascomycota	Fungi	Tubma1/Tubma1_GeneCatalog_proteins_20140328.aa.fasta	94.7	1
Tubme1v2	656061	Tuber melanosporum	20348908	Published	JGI Mycocosm	Tubme1v2	Tuber	Tuberaceae	Pezizales	Pezizomycetes	Ascomycota	Fungi	Tubme1v2/Tubme1v2_GeneCatalog_proteins_20160215.aa.fasta	98.6	0
Tulca1	1051891	Tulasnella calospora	25706625	Published	JGI Mycocosm	Tulca1	Tulasnella	Tulasnellaceae	Cantharellales	Agaricomycetes	Basidiomycota	Fungi	Tulca1/Tulca1_GeneCatalog_proteins_20120608.aa.fasta	93.1	1
Uncre1	336963	Uncinocarpus reesii	19717792	Published	JGI Mycocosm	Uncre1	Uncinocarpus	Onygenaceae	Onygenales	Eurotiomycetes	Ascomycota	Fungi	Uncre1/Uncre1_GeneCatalog_proteins_20131024.aa.fasta	88.1	0
Usthor1	1128400	Ustilago hordei	22623492	Published	JGI Mycocosm	Usthor1	Ustilago	Ustilaginaceae	Ustilaginales	Ustilaginomycetes	Basidiomycota	Fungi	Usthor1/Usthor1_GeneCatalog_proteins_20170410.aa.fasta	98.6	0
Ustma2-2	237631	Ustilago maydis	17211403	Published	JGI Mycocosm	Ustma2_2	Ustilago	Ustilaginaceae	Ustilaginales	Ustilaginomycetes	Basidiomycota	Fungi	Ustma2_2/Ustma2_2_GeneCatalog_proteins_20171117.aa.fasta	99	0
Ustsp1	1673888	Violaceomyces palustris	29771364	Published	JGI Mycocosm	Ustsp1	Violaceomyces	Violaceomycetaceae	Violaceomycetales	Ustilaginomycetes	Basidiomycota	Fungi	Ustsp1/Ustsp1_GeneCatalog_proteins_20150106.aa.fasta	96.3	0
Ustvir1	1159556	Ustilaginoidea virens	27151791	Published	JGI Mycocosm	Ustvir1	Ustilaginoidea	Unknown	Hypocreales	Sordariomycetes	Ascomycota	Fungi	Ustvir1/Ustvir1_GeneCatalog_proteins_20170701.aa.fasta	83.5	0
Venin1	5025	Venturia inaequalis	28464870	Published	JGI Mycocosm	Venin1	Venturia	Venturiaceae	Venturiales	Dothideomycetes	Ascomycota	Fungi	Venin1/Venin1_GeneCatalog_proteins_20141010.aa.fasta	98.7	0
Verda1	27337	Verticillium dahliae	21829347	Published	JGI Mycocosm	Verda1	Verticillium	Plectosphaerellaceae	Glomerellales	Sordariomycetes	Ascomycota	Fungi	Verda1/Verda1_GeneCatalog_proteins_20110524.aa.fasta	95	0
Verga1	253628	Verruconis gallopava	28348446	Published	JGI Mycocosm	Verga1	Verruconis	Sympoventuriaceae	Venturiales	Dothideomycetes	Ascomycota	Fungi	Verga1/Verga1_GeneCatalog_proteins_20160827.aa.fasta	98	0
Volvo1	706473	Volvariella volvacea	23526973	Published	JGI Mycocosm	Volvo1	Volvariella	Pluteaceae	Agaricales	Agaricomycetes	Basidiomycota	Fungi	Volvo1/Volvo1_GeneCatalog_proteins_20130703.aa.fasta	91.4	0
Walic1	1299270	Wallemia ichthyophaga	24034603	Published	JGI Mycocosm	Walic1	Wallemia	Wallemiaceae	Wallemiales	Wallemiomycetes	Basidiomycota	Fungi	Walic1/Walic1_GeneCatalog_proteins_20131017.aa.fasta	92.1	0
Walse1	671144	Wallemia mellicola	22326418	Published	JGI Mycocosm	Walse1	Wallemia	Wallemiaceae	Wallemiales	Wallemiomycetes	Basidiomycota	Fungi	Walse1/Walse1_GeneCatalog_proteins_20100910.aa.fasta	95.4	0
Wican1	4927	Wickerhamomyces anomalus	27535936	Published	JGI Mycocosm	Wican1	Wickerhamomyces	Phaffomycetaceae	Saccharomycetales	Saccharomycetes	Ascomycota	Fungi	Wican1/Wican1_GeneCatalog_proteins_20110222.aa.fasta	96.1	0
Wolco1	81056	Wolfiporia cocos	22745431	Published	JGI Mycocosm	Wolco1	Wolfiporia	Laetiporaceae	Polyporales	Agaricomycetes	Basidiomycota	Fungi	Wolco1/Wolco1_GeneCatalog_proteins_20100915.aa.fasta	99	0
Xylhe1	1328760	Xylona heveae	26693682	Published	JGI Mycocosm	Xylhe1	Xylona	Xylonaceae	Xylonales	Xylonomycetes	Ascomycota	Fungi	Xylhe1/Xylhe1_GeneCatalog_proteins_20130827.aa.fasta	99.6	0
Yarli1	284591	Yarrowia lipolytica	15229592	Published	JGI Mycocosm	Yarli1	Yarrowia	Dipodascaceae	Saccharomycetales	Saccharomycetes	Ascomycota	Fungi	Yarli1/Yarli1_GeneCatalog_proteins_20130122.aa.fasta	98.7	0
Zygro1	4956	Zygosaccharomyces rouxii	19525356	Published	JGI Mycocosm	Zygro1	Zygosaccharomyces	Saccharomycetaceae	Saccharomycetales	Saccharomycetes	Ascomycota	Fungi	Zygro1/Zygro1_GeneCatalog_proteins_20150128.aa.fasta	95.4	0
Zymbr1	1047168	Zymoseptoria brevis	25917918	Published	JGI Mycocosm	Zymbr1	Zymoseptoria	Mycosphaerellaceae	Capnodiales	Dothideomycetes	Ascomycota	Fungi	Zymbr1/Zymbr1_GeneCatalog_proteins_20170711.aa.fasta	99	0
Zymps1	985140	Zymoseptoria pseudotritici	22711811	Published	JGI Mycocosm	Zymps1	Zymoseptoria	Mycosphaerellaceae	Capnodiales	Dothideomycetes	Ascomycota	Fungi	Zymps1/Zymps1_GeneCatalog_proteins_20141012.aa.fasta	99.3	0
Acanplan	133434	Acanthaster planci	25394327	Published	NCBI	GCA_000950615.1	Acanthaster	Acanthasteridae	Valvatida	Asteroidea	Echinodermata	Metazoa	GCF_001949145.1_OKI-Apl_1.0_protein.faa.gz	99.3	1
Acrodigi	70779	Acropora digitifera	21785439	Published	NCBI	GCA_000222465.2	Acropora	Acroporidae	Scleractinia	Anthozoa	Cnidaria	Metazoa	GCF_000222465.1_Adig_1.1_protein.faa.gz	83.8	0
Acroechi	103372	Acromyrmex echinatior	21719571	Published	NCBI	GCA_000204515.1	Acromyrmex	Formicidae	Hymenoptera	Insecta	Arthropoda	Metazoa	GCF_000204515.1_Aech_3.9_protein.faa.gz	94.4	1
Aedeaegy	7159	Aedes aegypti	17510324	Published	NCBI	GCA_000004015.3	Aedes	Culicidae	Diptera	Insecta	Arthropoda	Metazoa	Aedes_aegypti.AaegL3.pep.all.fa.gz	97	1
Ailumela	9646	Ailuropoda melanoleuca	28096377	Published	NCBI	GCA_000004335.1	Ailuropoda	Ursidae	Carnivora	Mammalia	Chordata	Metazoa	Ailuropoda_melanoleuca.ailMel1.pep.all.fa.gz	90.4	0
Allimiss	8496	Alligator mississippiensis	22293439	Published	NCBI	GCA_000281125.4	Alligator	Alligatoridae	Crocodylia	Reptilia	Chordata	Metazoa	GCF_000281125.3_ASM28112v4_protein.faa.gz	94.1	0
Amazaest	12930	Amazona aestiva	30528582	Published	NCBI	GCA_001420675.1	Amazona	Psittacidae	Psittaciformes	Aves	Chordata	Metazoa	GCA_001420675.1_ASM142067v1_protein.faa.gz	87.1	0
Ambotric	13333	Amborella trichopoda	24357323	Published	NCBI	GCA_000471905.1	Amborella	Amborellaceae	Amborellales	Magnoliopsida	Streptophyta	Viridiplantae	Amborella_trichopoda.AMTR1.0.pep.all.fa.gz	94.4	0
Anancomo	4615	Ananas comosus	26523774	Published	NCBI	GCA_001540865.1	Ananas	Bromeliaceae	Poales	Liliopsida	Streptophyta	Viridiplantae	GCF_001540865.1_ASM154086v1_protein.faa.gz	97.4	1
Ancyceyl	53326	Ancylostoma ceylanicum	25730766	Published	NCBI	GCA_000688135.1	Ancylostoma	Ancylostomatidae	Rhabditida	Chromadorea	Nematoda	Metazoa	GCA_000688135.1_Acey_2013.11.30.genDNA_protein.faa.gz	92	0
Angodean	59799	Angomonas deanei	23560078	Published	NCBI	GCA_000442575.2	Angomonas	Trypanosomatidae	Kinetoplastida	Kinetoplastea	Euglenozoa	Excavata	Angomonas_deanei_gca_000442575.Angomonas_deanei_Genome.pep.all.fa.gz	65.3	1
Anopdarl	43151	Anopheles darlingi	23761445	Published	NCBI	GCA_000211455.3	Anopheles	Culicidae	Diptera	Insecta	Arthropoda	Metazoa	Anopheles_darlingi.AdarC3.pep.all.fa.gz	94.4	0
Anopgamb	7165	Anopheles gambiae	12364791	Published	NCBI	GCA_000005575.1	Anopheles	Culicidae	Diptera	Insecta	Arthropoda	Metazoa	Anopheles_gambiae.AgamP4.pep.all.fa.gz	98.3	0
Anopsine	74873	Anopheles sinensis	24438588	Published	NCBI	GCA_000441895.2	Anopheles	Culicidae	Diptera	Insecta	Arthropoda	Metazoa	GCA_000441895.2_AS2_protein.faa.gz	89.5	0
Ansecygn	8845	Anser cygnoides	25943208	Published	NCBI	GCA_000971095.1	Anser	Anatidae	Anseriformes	Aves	Chordata	Metazoa	GCF_000971095.1_AnsCyg_PRJNA183603_v1.0_protein.faa.gz	82.5	0
Apiscera	7461	Apis cerana	25553907	Published	NCBI	GCF_001442555.1	Apis	Apidae	Hymenoptera	Insecta	Arthropoda	Metazoa	GCF_001442555.1_ACSNU-2.0_protein.faa.gz	98.1	0
Apisflor	7463	Apis florea	33947700	Published	NCBI	GCF_000184785.2	Apis	Apidae	Hymenoptera	Insecta	Arthropoda	Metazoa	GCF_000184785.2_Aflo_1.0_protein.faa.gz	98.7	1
Aposjapo	307972	Apostichopus japonicus	29023486	Published	NCBI	GCA_002754855.1	Apostichopus	Stichopodidae	Aspidochirotida	Holothuroidea	Echinodermata	Metazoa	GCA_002754855.1_ASM275485v1_protein.faa.gz	86.4	1
Aposshen	1088818	Apostasia shenzhenica	28902843	Published	NCBI	GCA_002786265.1	Apostasia	Orchidaceae	Asparagales	Liliopsida	Streptophyta	Viridiplantae	GCA_002786265.1_ASM278626v1_protein.faa.gz	91.1	0
Aptefors	9233	Aptenodytes forsteri	25504712	Published	NCBI	GCA_000699145.1	Aptenodytes	Spheniscidae	Sphenisciformes	Aves	Chordata	Metazoa	GCF_000699145.1_ASM69914v1_protein.faa.gz	84.1	1
Aquichry	8962	Aquila chrysaetos	24759626	Published	NCBI	GCA_000766835.1	Aquila	Accipitridae	Falconiformes	Aves	Chordata	Metazoa	GCF_000766835.1_Aquila_chrysaetos-1.0.2_protein.faa.gz	94.7	0
Aquicoer	218851	Aquilegia coerulea	30325307	Published	NCBI	GCA_002738505.1	Aquilegia	Ranunculaceae	Ranunculales	Magnoliopsida	Streptophyta	Viridiplantae	GCA_002738505.1_Aquilegia_coerulea_v1_protein.faa.gz	98	0
Arabthal	3702	Arabidopsis thaliana	10617197,10617198,11130712,11130713,11130714	Published	NCBI	GCA_000001735.2	Arabidopsis	Brassicaceae	Brassicales	Magnoliopsida	Streptophyta	Viridiplantae	Arabidopsis_thaliana.TAIR10.pep.all.fa.gz	99	0
Aracdura	130453	Arachis duranensis	26901068	Published	NCBI	GCA_000817695.2	Arachis	Fabaceae	Fabales	Magnoliopsida	Streptophyta	Viridiplantae	GCF_000817695.2_Aradu1.1_protein.faa.gz	98.3	0
Arachypo	3818	Arachis hypogaea	31043755	Published	NCBI	GCA_003086295.1	Arachis	Fabaceae	Fabales	Magnoliopsida	Streptophyta	Viridiplantae	GCF_003086295.2_arahy.Tifrunner.gnm1.KYV3_protein.faa.gz	98.7	0
Aracipae	130454	Arachis ipaensis	26901068	Published	NCBI	GCA_000816755.2	Arachis	Fabaceae	Fabales	Magnoliopsida	Streptophyta	Viridiplantae	GCF_000816755.2_Araip1.1_protein.faa.gz	98.3	0
Arteannu	35608	Artemisia annua	29703587	Published	NCBI	GCA_003112345.1	Artemisia	Asteraceae	Asterales	Magnoliopsida	Streptophyta	Viridiplantae	GCA_003112345.1_ASM311234v1_protein.faa.gz	94.8	1
Aspaoffi	4686	Asparagus officinalis	29093472	Published	NCBI	GCA_001876935.1	Asparagus	Asparagaceae	Asparagales	Liliopsida	Streptophyta	Viridiplantae	GCF_001876935.1_Aspof.V1_protein.faa.gz	88.8	0
Athecuni	194338	Athene cunicularia	29769357	Published	NCBI	GCA_003259725.1	Athene	Strigidae	Strigiformes	Aves	Chordata	Metazoa	GCF_003259725.1_athCun1_protein.faa.gz	84.2	0
Attacolo	520822	Atta colombica	27436133	Published	NCBI	GCA_001594045.1	Atta	Formicidae	Hymenoptera	Insecta	Arthropoda	Metazoa	GCF_001594045.1_Acol1.0_protein.faa.gz	95.1	0
Aureanop	44056	Aureococcus anophagefferens	21368207	Published	NCBI	GCA_000186865.1	Aureococcus	Pelagomonadaceae	Pelagomonadales	Pelagophyceae	Ochrophyta	Chromista	Aureococcus_anophagefferens_gca_000186865.v_1.0.pep.all.fa.gz	67	1
Auxeprot	3075	Auxenochlorella protothecoides	25012212	Published	NCBI	GCA_000733215.1	Auxenochlorella	Chlorellaceae	Chlorellales	Trebouxiophyceae	Chlorophyta	Viridiplantae	GCF_000733215.1_ASM73321v1_protein.faa.gz	85.2	0
Babebige	5866	Babesia bigemina	24799432	Published	NCBI	GCA_000981445.1	Babesia	Babesiidae	Piroplasmida	Aconoidasida	Apicomplexa	Chromalveolata	Babesia_bigemina_gca_000981445.Bbig001.pep.all.fa.gz	67.6	0
Babebovi	5865	Babesia bovis	17953480	Published	NCBI	GCA_000165395.1	Babesia	Babesiidae	Piroplasmida	Aconoidasida	Apicomplexa	Chromalveolata	Babesia_bovis_gca_000165395.ASM16539v1.pep.all.fa.gz	67	0
Babeovat	189622	Babesia ovata	29078748	Published	NCBI	GCA_002897235.1	Babesia	Babesiidae	Piroplasmida	Aconoidasida	Apicomplexa	Chromalveolata	Babesia_ovata_gca_002897235.Bovata_7.1.pep.all.fa.gz	60.8	0
BabeXinj	462227	Babesia sp. Xinjiang	27784333	Published	NCBI	GCA_002095265.1	Babesia	Babesiidae	Piroplasmida	Aconoidasida	Apicomplexa	Chromalveolata	Babesia_sp_xinjiang_gca_002095265.B_xinjiang1.0.pep.all.fa.gz	61.7	0
Bactlati	174628	Bactrocera latifrons	UNPUBLISHED	Use allowed	NCBI	GCF_001853355.1	Bactocera	Tephritidae	Diptera	Insecta	Arthropoda	Metazoa	GCF_001853355.1_ASM185335v1_protein.faa.gz	99.6	0
Bactolea	104688	Bactrocera oleae	32228451	Published	NCBI	GCF_001188975.1	Bactocera	Tephritidae	Diptera	Insecta	Arthropoda	Metazoa	GCF_001188975.1_gapfilled_joined_lt9474.gt500.covgt10_protein.faa.gz	98.7	0
Balaacut	9767	Balaenoptera acutorostrata	24270359	Published	NCBI	GCA_000493695.1	Balaenoptera	Balaenopteridae	Cetacea	Mammalia	Chordata	Metazoa	GCF_000493695.1_BalAcu1.0_protein.faa.gz	98.3	0
Bathpras	41875	Bathycoccus prasinos	22925495	Published	NCBI	GCA_002220235.1	Bathycoccus	Bathycoccaceae	Mamiellales	Mamiellophyceae	Chlorophyta	Viridiplantae	GCF_002220235.1_ASM222023v1_protein.faa.gz	84.1	0
Bemitaba	7038	Bemisia tabaci	27974049	Published	NCBI	GCF_001854935.1	Bemisia	Aleyrodidae	Hemiptera	Insecta	Arthropoda	Metazoa	GCF_001854935.1_ASM185493v1_protein.faa.gz	99	1
Bettsple	158456	Betta splendens	30010754	Published	NCBI	GCA_003650155.1	Betta	Osphronemidae	Anabantiformes	Actinopteri	Chordata	Metazoa	GCF_900634795.2_fBetSpl5.2_protein.faa.gz	100	0
Biomglab	6526	Biomphalaria glabrata	28508897	Published	NCBI	GCF_000457365.1	Biomphalaria	Planorbidae	NA	Gastropoda	Mollusca	Metazoa	GCF_000457365.1_ASM45736v1_protein.faa.gz	92.1	1
Blashomi	12968	Blastocystis hominis	21439036	Published	NCBI	GCA_000151665.1	Blastocystis	Blastocystidae	Blastocystida	Blastocystae	Sarcomastigophora	Protozoa	Blastocystis_hominis_gca_000151665.ASM15166v1.pep.all.fa.gz	60.7	0
Blassub4	944170	Blastocystis sp. subtype 4	26484170	Published	NCBI	GCA_000743755.1	Blastocystis	Blastocystidae	Blastocystida	Blastocystae	Sarcomastigophora	Protozoa	GCF_000743755.1_ASM74375v1_protein.faa.gz	68.9	1
Blatgerm	6973	Blattella germanica	29403074	Published	NCBI	GCA_003018175.1	Blattella	Ectobiidae	Blattodea	Insecta	Arthropoda	Metazoa	GCA_003018175.1_Bger_1.1_protein.faa.gz	83.2	0
Bosindi	9915	Bos indicus	22315242	Published	NCBI	GCA_000247795.2	Bos	Bovidae	Artiodactyla	Mammalia	Chordata	Metazoa	GCF_000247795.1_Bos_indicus_1.0_protein.faa.gz	96.7	0
Bostaur	9913	Bos taurus	19393038	Published	NCBI	GCA_000003055.5	Bos	Bovidae	Artiodactyla	Mammalia	Chordata	Metazoa	GCA_000003055.5_Bos_taurus_UMD_3.1.1_protein.faa.gz	98.3	0
Bracdist	15368	Brachypodium distachyon	20148030	Published	NCBI	GCA_000005505.4	Brachypodium	Poaceae	Poales	Liliopsida	Streptophyta	Viridiplantae	Brachypodium_distachyon.Brachypodium_distachyon_v3.0.pep.all.fa.gz	98.3	0
Branbelc	7741	Branchiostoma belcheri	25523484	Published	NCBI	GCF_001625305.1	Branchiostoma	Branchiostomidae	Amphioxiformes	Leptocardii	Chordata	Metazoa	GCF_001625305.1_Haploidv18h27_protein.faa.gz	98.7	0
Branflor	7739	Branchiostoma floridae	18563158	Published	NCBI	GCA_000003815.1	Branchiostoma	Branchiostomidae	Amphioxiformes	Leptocardii	Chordata	Metazoa	GCF_000003815.1_Version_2_protein.faa.gz	94	0
Brasnapu	3708	Brassica napus	33073445	Published	NCBI	GCA_000751015.1	Brassica	Brassicaceae	Brassicales	Magnoliopsida	Streptophyta	Viridiplantae	Brassica_napus.AST_PRJEB5043_v1.pep.all.fa.gz	87.2	0
Brasrapa	3711	Brassica rapa	22110026	Published	NCBI	GCA_003434825.1	Brassica	Brassicaceae	Brassicales	Magnoliopsida	Streptophyta	Viridiplantae	Brassica_rapa.Brapa_1.0.pep.all.fa.gz	97.7	0
Caenbrig	6238	Caenorhabditis briggsae	14624247	Published	NCBI	GCA_000004555.3	Caenorhabditis	Rhabditidae	Rhabditida	Chromadorea	Nematoda	Metazoa	Caenorhabditis_briggsae.CB4.pep.all.fa.gz	98.3	0
Caeneleg	6239	Caenorhabditis elegans	9851916	Published	NCBI	GCA_000002985.3	Caenorhabditis	Rhabditidae	Rhabditida	Chromadorea	Nematoda	Metazoa	Caenorhabditis_elegans.WBcel235.pep.all.fa.gz	99.7	0
Caenrema	31234	Caenorhabditis remanei	26114425	Published	NCBI	GCA_001643735.2	Caenorhabditis	Rhabditidae	Rhabditida	Chromadorea	Nematoda	Metazoa	Caenorhabditis_remanei.C_remanei-15.0.1.pep.all.fa.gz	93.4	1
Cajacaja	3821	Cajanus cajan	22057054	Published	NCBI	GCA_000340665.1	Cajanus	Fabaceae	Fabales	Magnoliopsida	Streptophyta	Viridiplantae	GCF_000340665.1_C.cajan_V1.0_protein.faa.gz	95.1	1
Callmili	7868	Callorhinchus milii	24402279	Published	NCBI	GCA_000165045.2	Callorhinchus	Callorhinchidae	Chimaeriformes	Chondrichthyes	Chordata	Metazoa	Callorhinchus_milii.Callorhinchus_milii-6.1.3.pep.all.fa.gz	91.1	0
Callsqua	9009	Callipepla squamata	28717047	Published	NCBI	GCA_002218305.1	Callipepla	Odontophoridae	Galliformes	Aves	Chordata	Metazoa	GCA_002218305.1_ASM221830v1_protein.faa.gz	86.5	0
Calyanna	9244	Calypte anna	25504712	Published	NCBI	GCA_000699085.1	Calypte	Trochilidae	Apodiformes	Aves	Chordata	Metazoa	GCF_000699085.1_ASM69908v1_protein.faa.gz	83.8	0
Camebact	9837	Camelus bactrianus	19292708	Published	NCBI	GCF_000767855.1	Camelus	Camelidae	Artiodactyla	Mammalia	Chordata	Metazoa	GCF_000767855.1_Ca_bactrianus_MBC_1.0_protein.faa.gz	98.7	0
Camedrom	9838	Camelus dromedarius	25333821	Published	NCBI	GCA_000767585.1	Camelus	Camelidae	Artiodactyla	Mammalia	Chordata	Metazoa	GCF_000767585.1_PRJNA234474_Ca_dromedarius_V1.0_protein.faa.gz	98.3	0
Cameferu	419612	Camelus ferus	23149746	Published	NCBI	GCA_000311805.2	Camelus	Camelidae	Artiodactyla	Mammalia	Chordata	Metazoa	GCF_000311805.1_CB1_protein.faa.gz	73.3	0
Camesati	90675	Camelina sativa	24759634	Published	NCBI	GCF_000633955.1	Camelina	Brassicaceae	Brassicales	Magnoliopsida	Streptophyta	Viridiplantae	GCF_000633955.1_Cs_protein.faa.gz	98.4	0
Campflor	104421	Camponotus floridanus	20798317	Published	NCBI	GCA_000147175.1	Camponotus	Formicidae	Hymenoptera	Insecta	Arthropoda	Metazoa	GCF_003227725.1_Cflo_v7.5_protein.faa.gz	94.8	0
Candpara	5480	Candida parapsilosis	27738138	Published	NCBI	GCA_000182765.2	Candida	Saccharomycetaceae	Saccharomycetales	Saccharomycetes	Ascomycota	Fungi	Candida_parapsilosis_gca_000182765.ASM18276v2.pep.all.fa.gz	97.4	0
Capitele	283909	Capitella teleta	23254933	Published	NCBI	GCA_000328365.1	Capitella	Capitellidae	Capitellida	Polychaeta	Annelida	Metazoa	Capitella_teleta.Capitella_teleta_v1.0.pep.all.fa.gz	97.3	1
Capsannu	4072	Capsicum annuum	29089032	Published	NCBI	GCA_000512255.2	Capsicum	Solanaceae	Solanales	Magnoliopsida	Streptophyta	Viridiplantae	GCA_000512255.2_ASM51225v2_protein.faa.gz	93.7	0
Capsbacc	33114	Capsicum baccatum	29089032	Published	NCBI	GCA_002271885.2	Capsicum	Solanaceae	Solanales	Magnoliopsida	Streptophyta	Viridiplantae	GCA_002271885.2_ASM227188v2_protein.faa.gz	93	0
Capschin	80379	Capsicum chinense	29089032	Published	NCBI	GCA_002271895.2	Capsicum	Solanaceae	Solanales	Magnoliopsida	Streptophyta	Viridiplantae	GCA_002271895.2_ASM227189v2_protein.faa.gz	93.4	1
Capsrube	81985	Capsella rubella	23749190	Published	NCBI	GCA_000375325.1	Capsella	Brassicaceae	Brassicales	Magnoliopsida	Streptophyta	Viridiplantae	GCF_000375325.1_Caprub1_0_protein.faa.gz	96.7	0
Caricris	54380	Cariama cristata	25504712	Published	NCBI	GCF_000690535.1	Cariama	Cariamidae	Cariamiformes	Aves	Chordata	Metazoa	GCF_000690535.1_ASM69053v1_protein.faa.gz	80.8	0
Caripapa	3649	Carica papaya	18432245	Published	NCBI	GCF_000150535.2	Carica	Caricaceae	Brassicales	Magnoliopsida	Streptophyta	Viridiplantae	GCF_000150535.2_Papaya1.0_protein.faa.gz	86.1	0
Cephcinc	211228	Cephus cinctus	30335145	Published	NCBI	GCF_000341935.1	Cephus	Cephidae	Hymenoptera	Insecta	Arthropoda	Metazoa	GCF_000341935.1_Ccin1_protein.faa.gz	98.3	1
Cephfoll	3775	Cephalotus follicularis	28812732	Published	NCBI	GCA_001972305.1	Cephalotus	Cephalotaceae	Oxalidales	Magnoliopsida	Streptophyta	Viridiplantae	GCA_001972305.1_Cfol_1.0_protein.faa.gz	96.1	0
Cerabomb	401625	Ceraceosorus bombacis	28496210	Published	NCBI	GCA_900000165.1	Ceraceosorus	Ceraceosoraceae	Ceraceosorales	Exobasidiomycetes	Basidiomycota	Fungi	Ceraceosorus_bombacis_gca_900000165.Ceraceosorus_bombacis.pep.all.fa.gz	88.5	0
Ceracapi	7213	Ceratitis capitata	10762421	Published	NCBI	GCA_000347755.4	Ceratitis	Tephritidae	Diptera	Insecta	Arthropoda	Metazoa	GCF_000347755.3_Ccap_2.1_protein.faa.gz	99.7	0
Chaepela	8897	Chaetura pelagica	25504712	Published	NCBI	GCA_000747805.1	Chaetura	Apodidae	Apodiformes	Aves	Chordata	Metazoa	GCF_000747805.1_ChaPel_1.0_protein.faa.gz	81.2	0
Charvoci	50402	Charadrius vociferus	25504712	Published	NCBI	GCA_000708025.2	Charadrius	Charadriidae	Charadriiformes	Aves	Chordata	Metazoa	GCF_000708025.1_ASM70802v2_protein.faa.gz	83.8	0
Chelmyda	8469	Chelonia mydas	23624526	Published	NCBI	GCF_000344595.1	Chelonia	Cheloniidae	Testudines	NA	Chordata	Metazoa	GCF_000344595.1_CheMyd_1.0_protein.faa.gz	95.7	0
Chenquin	63459	Chenopodium quinoa	28994416	Published	NCBI	GCA_002732095.1	Chenopodium	Chenopodiaceae	Caryophyllales	Magnoliopsida	Streptophyta	Viridiplantae	GCF_001683475.1_ASM168347v1_protein.faa.gz	98.1	0
Chlaeust	1157962	Chlamydomonas eustigma	28893987	Published	NCBI	GCA_002335675.1	Chlamydomonas	Chlamydomonadaceae	Chlamydomonadales	Chlorophyceae	Chlorophyta	Viridiplantae	GCA_002335675.1_C.eustigma_genome_v1.0_protein.faa.gz	95.4	1
Chlarein	3055	Chlamydomonas reinhardtii	17932292	Published	NCBI	GCA_000002595.3	Chlamydomonas	Chlamydomonadaceae	Chlamydomonadales	Chlorophyceae	Chlorophyta	Viridiplantae	Chlamydomonas_reinhardtii.Chlamydomonas_reinhardtii_v5.5.pep.all.fa.gz	96	0
Chlosoro	3076	Chlorella sorokiniana	29178410	Published	NCBI	GCA_002245835.2	Chlorella	Chlorellaceae	Chlorellales	Trebouxiophyceae	Chlorophyta	Viridiplantae	GCA_002245835.2_Chlorella_sorokiniana_2.0_protein.faa.gz	94.7	0
Chlovari	554065	Chlorella variabilis	20852019	Published	NCBI	GCA_000147415.1	Chlorella	Chlorellaceae	Chlorellales	Trebouxiophyceae	Chlorophyta	Viridiplantae	GCF_000147415.1_v_1.0_protein.faa.gz	85.1	1
Choncris	2769	Chondrus crispus	23503846	Published	NCBI	GCA_000350225.2	Chondrus	Gigartinaceae	Gigartinales	Florideophyceae	Rhodophyta	Plantae	Chondrus_crispus.ASM35022v2.pep.all.fa.gz	76.5	1
Chroveli	505693	Chromera velia	24572015	Published	NCBI	GCA_000585135.1	Chromera	Chromeraceae	NA	NA	Chromerida	NA	Chromera_velia_ena.pep.longest_isoform.fa.gz	79.6	0
Chryasia	185453	Chrysochloris asiatica	33177664	Published	NCBI	GCF_000296735.1	Chrysochloris	Chrysochloridae	NA	Mammalia	Chordata	Metazoa	GCF_000296735.1_ChrAsi1.0_protein.faa.gz	98.7	0
Cicearie	3827	Cicer arietinum	23354103	Published	NCBI	GCA_000331145.1	Cicer	Fabaceae	Fabales	Magnoliopsida	Streptophyta	Viridiplantae	GCF_000331145.1_ASM33114v1_protein.faa.gz	98	0
Cimelect	79782	Cimex lectularius	26836631	Published	NCBI	GCA_001460545.1	Cimex	Cimicidae	Hemiptera	Insecta	Arthropoda	Metazoa	GCF_000648675.2_Clec_2.1_protein.faa.gz	99	0
Cinnkane	337451	Cinnamomum micranthum	30626928	Published	NCBI	GCA_003546025.1	Cinnamomum	Lauraceae	Laurales	Magnoliopsida	Streptophyta	Viridiplantae	GCA_003546025.1_ASBRC_Ckan_1.0_protein.faa.gz	90.4	0
Citrclem	85681	Citrus clementina	24908277	Published	NCBI	GCA_000493195.1	Citrus	Rutaceae	Sapindales	Magnoliopsida	Streptophyta	Viridiplantae	GCF_000493195.1_Citrus_clementina_v1.0_protein.faa.gz	96	0
Citrunsh	55188	Citrus unshiu	29259619	Published	NCBI	GCA_002897195.1	Citrus	Rutaceae	Sapindales	Magnoliopsida	Streptophyta	Viridiplantae	GCA_002897195.1_CUMW_v1.0_protein.faa.gz	94.7	0
Clunmari	568069	Clunio marinus	27871090	Published	NCBI	GCA_900005825.1	Clunio	Chironomidae	Diptera	Insecta	Arthropoda	Metazoa	GCA_900005825.1_CLUMA_1.0_protein.faa.gz	95	0
Cluphare	7950	Clupea harengus	31649060	Published	NCBI	GCA_000966335.1	Clupea	Clupeidae	Clupeiformes	Actinopteri	Chordata	Metazoa	GCF_000966335.1_ASM96633v1_protein.faa.gz	99.3	0
Coccsube	248742	Coccomyxa subellipsoidea	22630137	Published	NCBI	GCA_000258705.1	Coccomyxa	Coccomyxaceae	Chlorococcales	Trebouxiophyceae	Chlorophyta	Viridiplantae	GCF_000258705.1_Coccomyxa_subellipsoidae_v2.0_protein.faa.gz	90.8	0
Colivirg	9014	Colinus virginianus	28717047	Published	NCBI	GCA_000599465.2	Colinus	Odontophoridae	Galliformes	Aves	Chordata	Metazoa	GCA_000599465.2_ASM59946v2_protein.faa.gz	84.1	1
Colulivi	8932	Columba livia	23371554	Published	NCBI	GCA_000337935.2	Columba	Columbidae	Columbiformes	Aves	Chordata	Metazoa	GCA_000337935.2_Cliv_2.1_protein.faa.gz	84.8	0
Corccaps	210143	Corchorus capsularis	28134914	Published	NCBI	GCA_001974805.1	Corchorus	Malvaceae	Malvales	Magnoliopsida	Streptophyta	Viridiplantae	Corchorus_capsularis.CCACVL1_1.0.pep.all.fa.gz	93	1
Corcolit	93759	Corchorus olitorius	28134914	Published	NCBI	GCA_001974825.1	Corchorus	Malvaceae	Malvales	Magnoliopsida	Streptophyta	Viridiplantae	GCA_001974825.1_COLO4_1.0_protein.faa.gz	91.1	1
Corvbrac	85066	Corvus brachyrhynchos	25504712	Published	NCBI	GCA_000691975.1	Corvus	Corvidae	Passeriformes	Aves	Chordata	Metazoa	GCF_000691975.1_ASM69197v1_protein.faa.gz	85.8	0
Crasgiga	29159	Crassostrea gigas	22992520	Published	NCBI	GCA_000297895.1	Crassostrea	Ostreidae	Ostreoida	Bivalvia	Mollusca	Metazoa	Crassostrea_gigas.oyster_v9.pep.all.fa.gz	81.9	1
Cricgris	10029	Cricetulus griseus	29704459	Published	NCBI	GCA_003668045.1	Cricetulus	Cricetidae	Rodentia	Mammalia	Chordata	Metazoa	Cricetulus_griseus_chok1gshd.CHOK1GS_HDv1.pep.all.fa.gz	92.7	0
Crypande	117008	Cryptosporidium andersoni	27931183	Published	NCBI	GCA_001865355.1	Cryptosporidium	Cryptosporidiidae	Eucoccidiorida	Conoidasida	Apicomplexa	Chromalveolata	Cryptosporidium_andersoni_gca_001865355.ASM186535v1.pep.all.fa.gz	75.6	0
Crypsecu	105785	Cryptotermes secundus	29403074	Published	NCBI	GCA_002891405.2	Cryptotermes	Kalotermitidae	Blattodea	Insecta	Arthropoda	Metazoa	GCF_002891405.2_Csec_1.0_protein.faa.gz	93.1	0
Cucucano	55661	Cuculus canorus	25504712	Published	NCBI	GCA_000709325.1	Cuculus	Cuculidae	Cuculiformes	Aves	Chordata	Metazoa	GCF_000709325.1_ASM70932v1_protein.faa.gz	88.5	0
Cucumaxi	3661	Cucurbita maxima	28917590	Published	NCBI	GCA_002738345.1	Cucurbita	Cucurbitaceae	Cucurbitales	Magnoliopsida	Streptophyta	Viridiplantae	GCF_002738345.1_Cmax_1.0_protein.faa.gz	97.7	0
Cucumosc	3662	Cucurbita moschata	28917590	Published	NCBI	GCA_002738365.1	Cucurbita	Cucurbitaceae	Cucurbitales	Magnoliopsida	Streptophyta	Viridiplantae	GCF_002738365.1_Cmos_1.0_protein.faa.gz	97.6	0
Cucupepo	3663	Cucurbita pepo	31645952	Published	NCBI	GCA_002806865.2	Cucurbita	Cucurbitaceae	Cucurbitales	Magnoliopsida	Streptophyta	Viridiplantae	GCF_002806865.1_ASM280686v2_protein.faa.gz	98	0
Cucusati	3659	Cucumis sativus	19881527	Published	NCBI	GCA_000004075.2	Cucumis	Cucurbitaceae	Cucurbitales	Magnoliopsida	Streptophyta	Viridiplantae	Cucumis_sativus.ASM407v2.pep.all.fa.gz	95.7	0
Culequin	7176	Culex quinquefasciatus	20929810	Published	NCBI	GCA_000209185.1	Culex	Culicidae	Diptera	Insecta	Arthropoda	Metazoa	Culex_quinquefasciatus.CpipJ2.pep.all.fa.gz	94.7	0
Cuscaust	267555	Cuscuta australis	29992948	Published	NCBI	GCA_003260385.1	Cuscuta	Convolvulaceae	Solanales	Magnoliopsida	Streptophyta	Viridiplantae	GCA_003260385.1_Cau_v1.0_protein.faa.gz	95.7	0
Cyancaer	156563	Cyanistes caeruleus	26220359	Published	NCBI	GCA_002901205.1	Cyanistes	Paridae	Passeriformes	Aves	Chordata	Metazoa	Cyanistes_caeruleus.cyaCae2.pep.all.fa.gz	86.8	0
Cyclcaye	88456	Cyclospora cayetanensis	27129308	Published	NCBI	GCA_000769155.2	Cyclospora	Eimeriidae	Eucoccidiorida	Conoidasida	Apicomplexa	Chromalveolata	Cyclospora_cayetanensis_gca_000769155.ASM76915v2.pep.all.fa.gz	51.8	1
Cynacard	4265	Cynara cardunculus	26786968	Published	NCBI	GCA_001531365.1	Cynara	Asteraceae	Asterales	Magnoliopsida	Streptophyta	Viridiplantae	GCF_001531365.1_CcrdV1_protein.faa.gz	92.1	1
Cyphcost	456900	Cyphomyrmex costatus	27436133	Published	NCBI	GCA_001594065.1	Cyphomyrmex	Formicidae	Hymenoptera	Insecta	Arthropoda	Metazoa	GCF_001594065.1_Ccosl1.0_protein.faa.gz	94.7	1
Cystsuis	483139	Cystoisospora suis	28161402	Published	NCBI	GCA_002600585.1	Cystoisospora	Sarcocystidae	Eucoccidiorida	Conoidasida	Apicomplexa	Chromalveolata	Cystoisospora_suis_gca_002600585.ASM260058v1.pep.all.fa.gz	59.4	1
Danaplex	13037	Danaus plexippus	22118469	Published	NCBI	GCA_000235995.2	Danaus	Nymphalidae	Lepidoptera	Insecta	Arthropoda	Metazoa	Danaus_plexippus.Dpv3.pep.all.fa.gz	94.7	0
Delpleuc	9749	Delphinapterus leucas	29232881	Published	NCBI	GCA_002288925.2	Delphinapterus	Monodontidae	Cetacea	Mammalia	Chordata	Metazoa	GCF_002288925.2_ASM228892v3_protein.faa.gz	100	0
Dendpond	77166	Dendroctonus ponderosae	23537049	Published	NCBI	GCA_000355655.1	Dendroctonus	Curculionidae	Coleoptera	Insecta	Arthropoda	Metazoa	Dendroctonus_ponderosae.DendPond_male_1.0.pep.all.fa.gz	94.4	1
Dermpter	6956	Dermatophagoides pteronyssinus	28798186	Published	NCBI	GCA_001901225.2	Dermatophagoides	Pyroglyphidae	Sarcoptiformes	Arachnida	Arthropoda	Metazoa	GCF_001901225.1_ASM190122v2_protein.faa.gz	97.4	0
Desmrotu	9430	Desmodus rotundus	29459707	Published	NCBI	GCF_002940915.1	Desmodus	Phyllostomidae	Chiroptera	Mammalia	Chordata	Metazoa	GCF_002940915.1_ASM294091v2_protein.faa.gz	99.4	0
Dictpurp	5786	Dictyostelium purpureum	21356102	Published	NCBI	GCA_000190715.1	Dictyostelium	Dictyosteliaceae	Dictyosteliales	Dictyostelia	Amoebozoa	Protozoa	Dictyostelium_purpureum_gca_000190715.v1.0.pep.all.fa.gz	92.1	1
Dictvivi	29172	Dictyocaulus viviparus	26856411	Published	NCBI	GCA_000816705.1	Dictyocaulus	Dictyocaulidae	Strongylida	Chromadorea	Nematoda	Metazoa	GCA_000816705.1_D_viviparus_9.2.1.ec.pg_protein.faa.gz	84.8	1
Dinoquad	609295	Dinoponera quadriceps	26483466	Published	NCBI	GCF_001313825.1	Dinoponera	Formicidae	Hymenoptera	Insecta	Arthropoda	Metazoa	GCF_001313825.1_ASM131382v1_protein.faa.gz	98.4	0
Diurnoxi	143948	Diuraphis noxia	26044338	Published	NCBI	GCA_001186385.1	Diuraphis	Aphididae	Hemiptera	Insecta	Arthropoda	Metazoa	GCF_001186385.1_Dnoxia_1.0_protein.faa.gz	99.4	0
Dorchygr	472368	Dorcoceras hygrometricum	25902549	Published	NCBI	GCA_001598015.1	Dorcoceras	Gesneriaceae	Lamiales	Magnoliopsida	Streptophyta	Viridiplantae	GCA_001598015.1_Boea_hygrometrica.v1_protein.faa.gz	86.5	1
Drecconi	98403	Drechmeria coniospora	27153332	Published	NCBI	GCA_001618945.1	Drechmeria	Ophiocordycipitaceae	Hypocreales	Sordariomycetes	Ascomycota	Fungi	Drechmeria_coniospora_gca_001625195.ASM162519v1.pep.all.fa.gz	98.7	0
Dromnova	8790	Dromaius novaehollandiae	30948549	Published	NCBI	GCA_003342905.1	Dromaius	Dromaiidae	Casuariiformes	Aves	Chordata	Metazoa	Dromaius_novaehollandiae.droNov1.pep.all.fa.gz	92.1	0
Drosanan	7217	Drosophila ananassae	17994087	Published	NCBI	GCA_000005115.1	Drosophila	Drosophilidae	Diptera	Insecta	Arthropoda	Metazoa	Drosophila_ananassae.dana_caf1.pep.all.fa.gz	99.3	1
Drosbiar	125945	Drosophila biarmipes	28660309	Published	NCBI	GCA_002222855.1	Drosophila	Drosophilidae	Diptera	Insecta	Arthropoda	Metazoa	GCF_000233415.1_Dbia_2.0_protein.faa.gz	99.6	1
Drosbipe	42026	Drosophila bipectinata	28660309	Published	NCBI	GCA_002222825.1	Drosophila	Drosophilidae	Diptera	Insecta	Arthropoda	Metazoa	GCF_000236285.1_Dbip_2.0_protein.faa.gz	98.3	1
Droserec	7220	Drosophila erecta	17994087	Published	NCBI	GCA_000005135.1	Drosophila	Drosophilidae	Diptera	Insecta	Arthropoda	Metazoa	Drosophila_erecta.dere_caf1.pep.all.fa.gz	100	0
Drosgrim	7222	Drosophila grimshawi	17994087	Published	NCBI	GCA_000005155.1	Drosophila	Drosophilidae	Diptera	Insecta	Arthropoda	Metazoa	Drosophila_grimshawi.dgri_caf1.pep.all.fa.gz	98.7	0
Droshyde	7224	Drosophila hydei	28968391	Published	NCBI	GCA_002780465.1	Drosophila	Drosophilidae	Diptera	Insecta	Arthropoda	Metazoa	GCF_002780465.1_ASM278046v1_protein.faa.gz	99	1
Drosmela	7227	Drosophila melanogaster	25589440	Published	NCBI	GCA_000001215.4	Drosophila	Drosophilidae	Diptera	Insecta	Arthropoda	Metazoa	Drosophila_melanogaster.BDGP6.22.pep.all.fa.gz	100	0
Drosmoja	7230	Drosophila mojavensis	17994087	Published	NCBI	GCA_000005175.1	Drosophila	Drosophilidae	Diptera	Insecta	Arthropoda	Metazoa	Drosophila_mojavensis.dmoj_caf1.pep.all.fa.gz	99.7	0
Drosobsc	7282	Drosophila obscura	27897175	Published	NCBI	GCA_002217835.1	Drosophila	Drosophilidae	Diptera	Insecta	Arthropoda	Metazoa	GCF_002217835.1_Dobs_1.0_protein.faa.gz	98.4	1
Drospers	7234	Drosophila persimilis	17994087	Published	NCBI	GCA_000005195.1	Drosophila	Drosophilidae	Diptera	Insecta	Arthropoda	Metazoa	Drosophila_persimilis.dper_caf1.pep.all.fa.gz	94.7	0
Drossech	7238	Drosophila sechellia	17994087	Published	NCBI	GCA_000005215.1	Drosophila	Drosophilidae	Diptera	Insecta	Arthropoda	Metazoa	Drosophila_sechellia.dsec_caf1.pep.all.fa.gz	96.7	0
Drosserr	7274	Drosophila serrata	28143951	Published	NCBI	GCA_002093755.1	Drosophila	Drosophilidae	Diptera	Insecta	Arthropoda	Metazoa	GCF_002093755.1_Dser1.0_protein.faa.gz	99.4	1
Drossimu	7240	Drosophila simulans	22936249	Published	NCBI	GCA_000754195.3	Drosophila	Drosophilidae	Diptera	Insecta	Arthropoda	Metazoa	Drosophila_simulans.ASM75419v3.pep.all.fa.gz	100	0
Drostaka	29030	Drosophila takahashii	28660309	Published	NCBI	GCA_002223445.1	Drosophila	Drosophilidae	Diptera	Insecta	Arthropoda	Metazoa	GCF_000224235.1_Dtak_2.0_protein.faa.gz	99.7	1
Droswill	7260	Drosophila willistoni	17994087	Published	NCBI	GCA_000005925.1	Drosophila	Drosophilidae	Diptera	Insecta	Arthropoda	Metazoa	Drosophila_willistoni.dwil_caf1.pep.all.fa.gz	99.3	0
Drosyaku	7245	Drosophila yakuba	17994088	Published	NCBI	GCA_000005975.1	Drosophila	Drosophilidae	Diptera	Insecta	Arthropoda	Metazoa	Drosophila_yakuba.dyak_caf1.pep.all.fa.gz	99.6	0
Dufonova	178035	Dufourea novaeangliae	25977371	Published	NCBI	GCA_001272555.1	Dufourea	Halictidae	Hymenoptera	Insecta	Arthropoda	Metazoa	GCF_001272555.1_ASM127255v1_protein.faa.gz	93.4	0
Durizibe	66656	Durio zibethinus	28991254	Published	NCBI	GCF_002303985.1	Durio	Malvaceae	Malvales	Magnoliopsida	Streptophyta	Viridiplantae	GCF_002303985.1_Duzib1.0_protein.faa.gz	98.6	0
Echigran	6210	Echinococcus granulosus	24013640	Published	NCBI	GCA_000524195.1	Echinococcus	Taeniidae	Cyclophyllidea	Cestoda	Platyhelminthes	Metazoa	GCF_000524195.1_ASM52419v1_protein.faa.gz	90.4	0
Ectosili	2880	Ectocarpus siliculosus	20520714	Published	NCBI	GCA_000310025.1	Ectocarpus	Ectocarpaceae	Ectocarpales	Phaeophyceae	Ochrophyta	Chromista	Ectocarpus_siliculosus_gca_000310025.ASM31002v1.pep.all.fa.gz	90.4	1
Egregarz	188379	Egretta garzetta	25504712	Published	NCBI	GCF_000687185.1	Egretta	Ardeidae	Pelecaniformes	Aves	Chordata	Metazoa	GCF_000687185.1_ASM68718v1_protein.faa.gz	85.5	0
Eimeneca	51315	Eimeria necatrix	25015382	Published	NCBI	GCF_000499385.1	Eimeria	Eimeriidae	Eucoccidiorida	Conoidasida	Apicomplexa	NA	GCF_000499385.1_ENH001_protein.faa.gz	45.5	1
Eimetene	5802	Eimeria tenella	17284678	Published	NCBI	GCA_000002835.1	Eimeria	Eimeriidae	Eucoccidiorida	Conoidasida	Apicomplexa	Chromalveolata	Eimeria_tenella_gca_000499545.ETH001.pep.all.fa.gz	48.5	1
Elaeguin	51953	Elaeis guineensis	23883927	Published	NCBI	GCF_000442705.1	Elaeis	Arecaceae	Arecales	Magnoliopsida	Streptophyta	Viridiplantae	GCF_000442705.1_EG5_protein.faa.gz	98.4	1
Elapgran	519963	Elaphomyces granulatus	25753751	Published	NCBI	GCA_002240705.1	Elaphomyces	Elaphomycetaceae	Eurotiales	Eurotiomycetes	Ascomycota	Fungi	Elaphomyces_granulatus_gca_002240705.PX439.pep.all.fa.gz	91.8	1
Elecelec	8005	Electrophorus electricus	24970089	Published	NCBI	GCA_003665695.2	Electrophorus	Gymnotidae	Gymnotiformes	Actinopteri	Chordata	Metazoa	Electrophorus_electricus.Ee_SOAP_WITH_SSPACE.pep.all.fa.gz	97.3	0
Elyschlo	188477	Elysia chlorotica	30778257	Published	NCBI	GCA_003991915.1	Elysia	Plakobranchidae	#N/A	Gastropoda	Mollusca	Metazoa	GCA_003991915.1_ElyChl2.0_protein.faa.gz	96	1
Equuprze	9798	Equus przewalskii	24828444	Published	NCBI	GCA_000696695.1	Equus	Equidae	Perissodactyla	Mammalia	Chordata	Metazoa	GCF_000696695.1_Burgud_protein.faa.gz	96.7	0
Erytgutt	4155	Erythranthe guttata	24225854	Published	NCBI	GCA_000504015.1	Erythranthe	Phrymaceae	Lamiales	Magnoliopsida	Streptophyta	Viridiplantae	GCF_000504015.1_Mimgu1_0_protein.faa.gz	96.4	0
Escowebe	150374	Escovopsis weberi	26976598	Published	NCBI	GCA_001278495.1	Escovopsis	Hypocreaceae	Hypocreales	Sordariomycetes	Ascomycota	Fungi	Escovopsis_weberi_gca_001278495.ASM127849v1.pep.all.fa.gz	95.7	0
Eucagran	71139	Eucalyptus grandis	24919147	Published	NCBI	GCA_000612305.1	Eucalyptus	Myrtaceae	Myrtales	Magnoliopsida	Streptophyta	Viridiplantae	GCF_000612305.1_Egrandis1_0_protein.faa.gz	94.8	0
Eufrmexi	516756	Eufriesea mexicana	25977371	Published	NCBI	GCA_001483705.1	Eufriesea	Apidae	Hymenoptera	Insecta	Arthropoda	Metazoa	GCF_001483705.1_ASM148370v1_protein.faa.gz	90.4	1
Eutrsals	72664	Eutrema salsugineum	23518688	Published	NCBI	GCA_000478725.1	Eutrema	Brassicaceae	Brassicales	Magnoliopsida	Streptophyta	Viridiplantae	GCF_000478725.1_Eutsalg1_0_protein.faa.gz	98.7	0
Exaipall	2652724	Exaiptasia pallida	26324906	Published	NCBI	GCF_001417965.1	Exaiptasia	Aiptasiidae	Actiniaria	Anthozoa	Cnidaria	Metazoa	GCF_001417965.1_Aiptasia_genome_1.1_protein.faa.gz	96.7	1
Falcpere	8954	Falco peregrinus	23525076	Published	NCBI	GCA_000337955.1	Falco	Falconidae	Falconiformes	Aves	Chordata	Metazoa	GCF_000337955.1_F_peregrinus_v1.0_protein.faa.gz	89.5	0
Fistsola	1519565	Fistulifera solaris	25634988	Published	NCBI	GCA_002217885.1	Fistulifera	Naviculaceae	Naviculales	Bacillariophyceae	Bacillariophyta	Chromista	GCA_002217885.1_Fsol_1.0_protein.faa.gz	89.5	1
Fukodama	885580	Fukomys damarensis	25176646	Published	NCBI	GCA_000743615.1	Fukomys	Bathyergidae	Rodentia	Mammalia	Chordata	Metazoa	Fukomys_damarensis.DMR_v1.0.pep.all.fa.gz	92.1	0
Fulmglac	30455	Fulmarus glacialis	25504712	Published	NCBI	GCF_000690835.1	Fulmarus	Procellariidae	Procellariiformes	Aves	Chordata	Metazoa	GCF_000690835.1_ASM69083v1_protein.faa.gz	81.2	0
Galdsulp	130081	Galdieria sulphuraria	23471408	Published	NCBI	GCA_000341285.1	Galdieria	Cyanidiaceae	Cyanidiales	Bangiophyceae	Rhodophyta	Plantae	Galdieria_sulphuraria.ASM34128v1.pep.all.fa.gz	92.1	1
Galeocci	34638	Galendromus occidentalis	26951779	Published	NCBI	GCF_000255335.1	Galendromus	Phytoseiidae	Mesostigmata	Arachnida	Arthropoda	Metazoa	GCF_000255335.1_Mocc_1.0_protein.faa.gz	99	1
Galevari	482537	Galeopterus variegatus	12034869	Published	NCBI	GCF_000696425.1	Galeopterus	Cynocephalidae	Dermoptera	Mammalia	Chordata	Metazoa	GCF_000696425.1_G_variegatus-3.0.2_protein.faa.gz	95.3	0
Gambaffi	33528	Gambusia affinis	29703783	Published	NCBI	GCA_003097735.1	Gambusia	Poeciliidae	Cyprinodontiformes	Actinopteri	Chordata	Metazoa	Gambusia_affinis.ASM309773v1.pep.all.fa.gz	85.5	0
Gavigang	94835	Gavialis gangeticus	25504731	Published	NCBI	GCA_000775435.1	Gavialis	Gavialidae	Crocodylia	Reptilia	Chordata	Metazoa	GCF_001723915.1_GavGan_comp1_protein.faa.gz	86.5	0
Gavistel	37040	Gavia stellata	25504712	Published	NCBI	GCF_000690875.1	Gavia	Gaviidae	Gaviiformes	Aves	Chordata	Metazoa	GCF_000690875.1_ASM69087v1_protein.faa.gz	78.2	0
Gekkjapo	146911	Gekko japonicus	26598231	Published	NCBI	GCF_001447785.1	Gekko	Gekkonidae	Squamata	Lepidosauria	Chordata	Metazoa	GCF_001447785.1_Gekko_japonicus_V1.1_protein.faa.gz	94.8	0
Genlaure	192259	Genlisea aurea	23855885	Published	NCBI	GCA_000441915.1	Genlisea	Lentibulariaceae	Lamiales	Magnoliopsida	Streptophyta	Viridiplantae	GCA_000441915.1_GenAur_1.0_protein.faa.gz	85.5	1
Geosfort	48883	Geospiza fortis	25504712	Published	NCBI	GCA_000277835.1	Geospiza	Thraupidae	Passeriformes	Aves	Chordata	Metazoa	GCF_000277835.1_GeoFor_1.0_protein.faa.gz	86.1	0
Giarinte	5741	Giardia intestinalis	19696920	Published	NCBI	GCA_000182405.1	Giardia	Hexamitidae	Diplomonadida	Eopharyngea	Metamonada	Protozoa	Giardia_intestinalis_gca_000498715.ASM49871v1.pep.all.fa.gz	42.9	0
Glycmax	3847	Glycine max	20075913	Published	NCBI	GCA_000004515.4	Glycine	Fabaceae	Fabales	Magnoliopsida	Streptophyta	Viridiplantae	Glycine_max.Glycine_max_v2.1.pep.all.fa.gz	98.3	0
Glycsoja	3848	Glycine soja	25004933	Published	NCBI	GCA_000722935.2	Glycine	Fabaceae	Fabales	Magnoliopsida	Streptophyta	Viridiplantae	GCF_004193775.1_ASM419377v2_protein.faa.gz	94	0
Gonipect	33097	Gonium pectorale	27102219	Published	NCBI	GCA_001584585.1	Gonium	Volvocaceae	Chlamydomonadales	Chlorophyceae	Chlorophyta	Viridiplantae	GCA_001584585.1_ASM158458v1_protein.faa.gz	81.5	1
Gosshirs	3635	Gossypium hirsutum	25893780	Published	NCBI	GCF_000987745.1	Gossypium	Malvaceae	Malvales	Magnoliopsida	Streptophyta	Viridiplantae	GCF_000987745.1_ASM98774v1_protein.faa.gz	98.1	1
Gossraim	29730	Gossypium raimondii	23257886	Published	NCBI	GCA_000327365.1	Gossypium	Malvaceae	Malvales	Magnoliopsida	Streptophyta	Viridiplantae	Gossypium_raimondii.Graimondii2_0.pep.all.fa.gz	98.1	0
Gracchor	448386	Gracilariopsis chorda	29688518	Published	NCBI	GCA_003194525.1	Gracilariopsis	Gracilariaceae	Gracilariales	Florideophyceae	Rhodophyta	Plantae	GCA_003194525.1_GraCho1.0_protein.faa.gz	91.8	1
Guilthet	905079	Guillardia theta	23201678	Published	NCBI	GCA_000315625.1	Guillardia	Geminigeraceae	Pyrenomonadales	Cryptophyceae	Cryptophyta	Chromista	Guillardia_theta.Guith1.pep.all.fa.gz	83.9	1
Habrlabo	597456	Habropoda laboriosa	25977371	Published	NCBI	GCA_001263275.1	Habropoda	Apidae	Hymenoptera	Insecta	Arthropoda	Metazoa	GCF_001263275.1_ASM126327v1_protein.faa.gz	94.1	1
Halialbi	8969	Haliaeetus albicilla	25504712	Published	NCBI	GCF_000691405.1	Haliaeetus	Accipitridae	Accipitriformes	Aves	Chordata	Metazoa	GCF_000691405.1_ASM69140v1_protein.faa.gz	80.5	0
Halyhaly	286706	Halyomorpha halys	32171258	Published	NCBI	GCA_000696795.2	Halyomorpha	Pentatomidae	Hemiptera	Insecta	Arthropoda	Metazoa	GCF_000696795.2_Hhal_2.0_protein.faa.gz	97.6	1
Handimpe	429701	Handroanthus impetiginosus	29253216	Published	NCBI	GCA_002762385.1	Handroanthus	Bignoniaceae	Lamiales	Magnoliopsida	Streptophyta	Viridiplantae	GCA_002762385.1_Himp0.1_protein.faa.gz	87.4	1
Harpsalt	610380	Harpegnathos saltator	20798317	Published	NCBI	GCA_000147195.1	Harpegnathos	Formicidae	Hymenoptera	Insecta	Arthropoda	Metazoa	GCF_003227715.1_Hsal_v8.5_protein.faa.gz	96.4	1
Heliarmi	29058	Helicoverpa armigera	28756777	Published	NCBI	GCA_002156985.1	Helicoverpa	Noctuidae	Lepidoptera	Insecta	Arthropoda	Metazoa	GCF_002156985.1_Harm_1.0_protein.faa.gz	95.1	0
Helivire	7102	Heliothis virescens	29134741	Published	NCBI	GCA_002382865.1	Heliothis	Noctuidae	Lepidoptera	Insecta	Arthropoda	Metazoa	GCA_002382865.1_K63_refined_pacbio_protein.faa.gz	86.5	0
Helorobu	6412	Helobdella robusta	23254933	Published	NCBI	GCA_000326865.1	Helobdella	Glossiphoniidae	Hirudinida	Clitellata	Annelida	Metazoa	Helobdella_robusta.Helro1.pep.all.fa.gz	96.4	1
Hevebras	3981	Hevea brasiliensis	27255837	Published	NCBI	GCF_001654055.1	Hevea	Euphorbiaceae	Malpighiales	Magnoliopsida	Streptophyta	Viridiplantae	GCF_001654055.1_ASM165405v1_protein.faa.gz	98.4	0
Hipparmi	186990	Hipposideros armiger	27803123	Published	NCBI	GCA_001890085.1	Hipposideros	Hipposideridae	Chiroptera	Mammalia	Chordata	Metazoa	GCF_001890085.1_ASM189008v1_protein.faa.gz	97.1	1
Hirurust	43150	Hirundo rustica	30496513	Published	NCBI	GCA_003692655.1	Hirundo	Hirundinidae	Passeriformes	Aves	Chordata	Metazoa	GCA_003692655.1_Chelidonia_protein.faa.gz	90.5	0
Ipomnil	35883	Ipomoea nil	27824041	Published	NCBI	GCA_001879475.1	Ipomoea	Convolvulaceae	Solanales	Magnoliopsida	Streptophyta	Viridiplantae	GCF_001879475.1_Asagao_1.1_protein.faa.gz	1.7	0
Jatrcurc	180498	Jatropha curcas	24837971	Published	NCBI	GCA_000696525.1	Jatropha	Euphorbiaceae	Malpighiales	Unknown	Streptophyta	Viridiplantae	GCF_000696525.1_JatCur_1.0_protein.faa.gz	94.1	0
Juglregi	51240	Juglans regia	29178135	Published	NCBI	GCA_002916465.1	Juglans	Juglandaceae	Fagales	#N/A	Streptophyta	Viridiplantae	GCF_001411555.1_wgs.5d_protein.faa.gz	98.4	0
Klebnite	105231	Klebsormidium nitens	24865297	Published	NCBI	GCA_000708835.1	Klebsormidium	Klebsormidiaceae	Klebsormidiales	Klebsormidiophyceae	Streptophyta	Viridiplantae	GCA_000708835.1_ASM70883v1_protein.faa.gz	98.4	1
Lactsati	4236	Lactuca sativa	28401891	Published	NCBI	GCA_002870075.1	Lactuca	Asteraceae	Asterales	Magnoliopsida	Streptophyta	Viridiplantae	GCF_002870075.1_Lsat_Salinas_v7_protein.faa.gz	96	1
Laodstri	195883	Laodelphax striatellus	29136191	Published	NCBI	GCA_003335185.1	Laodelphax	Delphacidae	Hemiptera	Insecta	Arthropoda	Metazoa	GCA_003335185.2_ASM333518v2_protein.faa.gz	94.1	1
Laricroc	215358	Larimichthys crocea	25835551	Published	NCBI	GCA_000972845.2	Larimichthys	Sciaenidae	Perciformes	Actinopteri	Chordata	Metazoa	GCF_000972845.2_L_crocea_2.0_protein.faa.gz	99.6	0
Latecalc	8187	Lates calcarifer	27082250	Published	NCBI	GCA_001640805.1	Lates	Centropomidae	Perciformes	Actinopteri	Chordata	Metazoa	Lates_calcarifer.ASB_HGAPassembly_v1.pep.all.fa.gz	97.4	0
Leisdono	5661	Leishmania donovani	22038251	Published	NCBI	GCA_000227135.2	Leishmania	Trypanosomatidae	Kinetoplastida	Kinetoplastea	Euglenozoa	Excavata	Leishmania_donovani_gca_000227135.ASM22713v2.pep.all.fa.gz	70	0
Leisinfa	5671	Leishmania infantum	17572675	Published	NCBI	GCA_000002875.2	Leishmania	Trypanosomatidae	Kinetoplastida	Kinetoplastea	Euglenozoa	Excavata	Leishmania_infantum_gca_900500625.LINF.pep.all.fa.gz	71.3	0
Leispana	5679	Leishmania panamensis	25707621	Published	NCBI	GCA_000755165.1	Leishmania	Trypanosomatidae	Kinetoplastida	Kinetoplastea	Euglenozoa	Excavata	Leishmania_panamensis_gca_000755165.ASM75516v1.pep.all.fa.gz	69.9	0
Leptseym	5684	Leptomonas seymouri	26317207	Published	NCBI	GCA_001299535.1	Leptomonas	Trypanosomatidae	Kinetoplastida	Kinetoplastea	Euglenozoa	Excavata	Leptomonas_seymouri_gca_001299535.ASM129953v1.pep.all.fa.gz	73	0
Leptwedd	9713	Leptonychotes weddellii	35177770	Published	NCBI	GCA_000349705.1	Leptonychotes	Phocidae	Carnivora	Mammalia	Chordata	Metazoa	GCF_000349705.1_LepWed1.0_protein.faa.gz	92.1	0
Linehumi	83485	Linepithema humile	21282631	Published	NCBI	GCA_000217595.1	Linepithema	Formicidae	Hymenoptera	Insecta	Arthropoda	Metazoa	GCF_000217595.1_Lhum_UMD_V04_protein.faa.gz	98	0
Lipovexi	118797	Lipotes vexillifer	24169659	Published	NCBI	GCF_000442215.1	Lipotes	Lipotidae	Artiodactyla	Mammalia	Chordata	Metazoa	GCF_000442215.1_Lipotes_vexillifer_v1_protein.faa.gz	99	1
Loaloa	7209	Loa loa	23525074	Published	NCBI	GCA_000183805.3	Loa	Onchocercidae	Rhabditida	Chromadorea	Nematoda	Metazoa	Loa_loa.Loa_loa_V3.pep.all.fa.gz	97.4	0
Lomeprol	41688	Lomentospora prolificans	28963165	Published	NCBI	GCA_002276285.1	Lomentospora	Microascaceae	Microascales	Sordariomycetes	Ascomycota	Fungi	Lomentospora_prolificans_gca_002276285.Lprolificans_pilon.pep.all.fa.gz	97.7	0
Lottgiga	225164	Lottia gigantea	23254933	Published	NCBI	GCA_000327385.1	Lottia	Lottiidae	Patellogastropoda	Gastropoda	Mollusca	Metazoa	Lottia_gigantea.Lotgi1.pep.all.fa.gz	97.4	1
Lucicupr	7375	Lucilia cuprina	26108605	Published	NCBI	GCA_001187945.1	Lucilia	Calliphoridae	Diptera	Insecta	Arthropoda	Metazoa	Lucilia_cuprina.ASM118794v1.pep.all.fa.gz	94.1	1
Lupiangu	3871	Lupinus angustifolius	27557478	Published	NCBI	GCA_001865875.1	Lupinus	Fabaceae	Fabales	Magnoliopsida	Streptophyta	Viridiplantae	Lupinus_angustifolius.LupAngTanjil_v1.0.pep.all.fa.gz	96.4	0
Macafasc	9541	Macaca fascicularis	22002653	Published	NCBI	GCA_000230815.1	Macaca	Cercopithecidae	Primates	Mammalia	Chordata	Metazoa	Macaca_fascicularis.Macaca_fascicularis_5.0.pep.all.fa.gz	90.4	0
Macamula	9544	Macaca mulatta	22002653	Published	NCBI	GCA_000230795.1	Macaca	Cercopithecidae	Primates	Mammalia	Chordata	Metazoa	Macaca_mulatta.Mmul_8.0.1.pep.all.fa.gz	91.5	0
Maclcord	56857	Macleaya cordata	28552780	Published	NCBI	GCA_002174775.1	Macleaya	Papaveraceae	Ranunculales	Magnoliopsida	Streptophyta	Viridiplantae	GCA_002174775.1_MC_HNAU_1.0_protein.faa.gz	94.4	0
Malapach	77020	Malassezia pachydermatis	26472839	Published	NCBI	GCA_001278385.1	Malassezia	Malasseziaceae	Malasseziales	Malasseziomycetes	Basidiomycota	Fungi	Malassezia_pachydermatis_gca_001278385.MalaPachy.pep.all.fa.gz	93.4	0
Maniescu	3983	Manihot esculenta	27088722	Published	NCBI	GCA_001659605.1	Manihot	Euphorbiaceae	Malpighiales	Unknown	Streptophyta	Viridiplantae	Manihot_esculenta.Manihot_esculenta_v6.pep.all.fa.gz	98	0
Manijava	9974	Manis javanica	27510566	Published	NCBI	GCA_001685135.1	Manis	Manidae	Pholidota	Mammalia	Chordata	Metazoa	GCF_001685135.1_ManJav1.0_protein.faa.gz	94.1	1
Marcpoly	3197	Marchantia polymorpha	27866889	Published	NCBI	GCA_001641455.1	Marchantia	Marchantiaceae	Marchantiales	Marchantiopsida	Streptophyta	Viridiplantae	Marchantia_polymorpha.Marchanta_polymorpha_v1.pep.all.fa.gz	92	1
Meditrun	3880	Medicago truncatula	24767513	Published	NCBI	GCA_000219495.2	Medicago	Fabaceae	Fabales	Magnoliopsida	Streptophyta	Viridiplantae	Medicago_truncatula.MedtrA17_4.0.pep.all.fa.gz	97.6	1
Meliquad	166423	Melipona quadrifasciata	25977371	Published	NCBI	GCA_001276565.1	Melipona	Apidae	Hymenoptera	Insecta	Arthropoda	Metazoa	GCA_001276565.1_ASM127656v1_protein.faa.gz	92.4	0
Mesiunic	54374	Mesitornis unicolor	25504712	Published	NCBI	GCF_000695765.1	Mesitornis	Mesitornithidae	Gruiformes	Aves	Chordata	Metazoa	GCF_000695765.1_ASM69576v1_protein.faa.gz	78.2	0
Micrcond	554055	Micractinium conductrix	29178410	Published	NCBI	GCA_002245815.2	Micractinium	Chlorellaceae	Chlorellales	Trebouxiophyceae	Chlorophyta	Viridiplantae	GCA_002245815.2_ASM224581v2_protein.faa.gz	95.7	0
Micrdemo	69319	Microplitis demolitor	25232843	Published	NCBI	GCA_000572035.2	Microplitis	Braconidae	Hymenoptera	Insecta	Arthropoda	Metazoa	GCF_000572035.2_Mdem2_protein.faa.gz	98.4	0
Micrpusi	38833	Micromonas pusilla	19359590	Published	NCBI	GCA_000151265.1	Micromonas	Mamiellaceae	Mamiellales	Mamiellophyceae	Chlorophyta	Viridiplantae	GCF_000151265.2_Micromonas_pusilla_CCMP1545_v2.0_protein.faa.gz	85.8	0
Mininata	291302	Miniopterus natalensis	27019111	Published	NCBI	GCA_001595765.1	Miniopterus	Vespertilionidae	Chiroptera	Mammalia	Chordata	Metazoa	GCF_001595765.1_Mnat.v1_protein.faa.gz	98.7	0
Mizuyess	6573	Mizuhopecten yessoensis	28812685	Published	NCBI	GCA_002113885.2	Mizuhopecten	Pectinidae	Pectinoida	Bivalvia	Mollusca	Metazoa	GCF_002113885.1_ASM211388v2_protein.faa.gz	94.4	1
Momochar	3673	Momordica charantia	28028039	Published	NCBI	GCA_001995035.1	Momordica	Cucurbitaceae	Cucurbitales	Magnoliopsida	Streptophyta	Viridiplantae	GCF_001995035.1_ASM199503v1_protein.faa.gz	98.3	0
Monophar	307658	Monomorium pharaonis	29920818	Published	NCBI	GCA_003575265.1	Monomorium	Formicidae	Hymenoptera	Insecta	Arthropoda	Metazoa	GCF_003260585.2_ASM326058v2_protein.faa.gz	99.3	1
Morunota	981085	Morus notabilis	24048436	Published	NCBI	GCA_000414095.2	Morus	Moraceae	Rosales	Magnoliopsida	Streptophyta	Viridiplantae	GCF_000414095.1_ASM41409v2_protein.faa.gz	90.7	0
Musmusc	10090	Mus musculus	12040188	Published	NCBI	GCA_000002165.1	Mus	Muridae	Rodentia	Mammalia	Chordata	Metazoa	Mus_musculus.GRCm38.pep.all.fa.gz	98	0
Myotbran	109478	Myotis brandtii	23962925	Published	NCBI	GCA_000412655.1	Myotis	Vespertilionidae	Chiroptera	Mammalia	Chordata	Metazoa	GCF_000412655.1_ASM41265v1_protein.faa.gz	87.8	0
Myotdavi	225400	Myotis davidii	23258410	Published	NCBI	GCA_000327345.1	Myotis	Vespertilionidae	Chiroptera	Mammalia	Chordata	Metazoa	GCF_000327345.1_ASM32734v1_protein.faa.gz	73.6	0
Naeggrub	5762	Naegleria gruberi	20211133	Published	NCBI	GCA_000004985.1	Naegleria	Vahlkampfiidae	Schizopyrenida	Heterolobosea	Percolozoa	Excavata	Naegleria_gruberi_gca_000004985.V1.0.pep.all.fa.gz	83.8	1
Nanopark	125878	Nanorana parkeri	25733869	Published	NCBI	GCF_000935625.1	Nanorana	Dicroglossidae	Anura	Amphibia	Chordata	Metazoa	GCF_000935625.1_ASM93562v1_protein.faa.gz	96.7	0
Necaamer	51031	Necator americanus	24441737	Published	NCBI	GCA_000507365.1	Necator	Ancylostomatidae	Rhabditida	Chromadorea	Nematoda	Metazoa	GCF_000507365.1_N_americanus_v1_protein.faa.gz	82.9	1
Nelunuci	4432	Nelumbo nucifera	23663246	Published	NCBI	GCA_000365185.2	Nelumbo	Nelumbonaceae	Proteales	Magnoliopsida	Streptophyta	Viridiplantae	GCF_000365185.1_Chinese_Lotus_1.1_protein.faa.gz	97.7	0
Nemavect	45351	Nematostella vectensis	17615350	Published	NCBI	GCA_000209225.1	Nematostella	Edwardsiidae	Actiniaria	Anthozoa	Cnidaria	Metazoa	Nematostella_vectensis.ASM20922v1.pep.all.fa.gz	94.7	1
Neomscha	29088	Neomonachus schauinslandi	35886053	Published	NCBI	GCA_002201575.1	Neomonachus	Phocidae	Carnivora	Mammalia	Chordata	Metazoa	GCF_002201575.1_ASM220157v1_protein.faa.gz	100	0
Nestnota	176057	Nestor notabilis	25504712	Published	NCBI	GCF_000696875.1	Nestor	Psittacidae	Psittaciformes	Aves	Chordata	Metazoa	GCF_000696875.1_ASM69687v1_protein.faa.gz	79.9	0
Nicoatte	49451	Nicotiana attenuata	28536194	Published	NCBI	GCA_001879085.1	Nicotiana	Solanaceae	Solanales	Magnoliopsida	Streptophyta	Viridiplantae	Nicotiana_attenuata.NIATTr2.pep.all.fa.gz	94.4	0
Nicosylv	4096	Nicotiana sylvestris	23773524	Published	NCBI	GCF_000393655.1	Nicotiana	Solanaceae	Solanales	Magnoliopsida	Streptophyta	Viridiplantae	GCF_000393655.1_Nsyl_protein.faa.gz	97.7	1
Nicotaba	4097	Nicotiana tabacum	24807620	Published	NCBI	GCF_000715135.1	Nicotiana	Solanaceae	Solanales	Magnoliopsida	Streptophyta	Viridiplantae	GCF_000715135.1_Ntab-TN90_protein.faa.gz	99	0
Nilaluge	108931	Nilaparvata lugens	25609551	Published	NCBI	GCA_000757685.1	Nilaparvata	Delphacidae	Hemiptera	Insecta	Arthropoda	Metazoa	GCF_000757685.1_NilLug1.0_protein.faa.gz	96.4	1
Nippnipp	128390	Nipponia nippon	25504712	Published	NCBI	GCA_000708225.1	Nipponia	Threskiornithidae	Pelecaniformes	Aves	Chordata	Metazoa	GCF_000708225.1_ASM70822v1_protein.faa.gz	83.5	0
Octobima	37653	Octopus bimaculoides	26268193	Published	NCBI	GCA_001194135.1	Octopus	Octopodidae	Octopoda	Cephalopoda	Mollusca	Metazoa	Octopus_bimaculoides.PRJNA270931.pep.all.fa.gz	89.8	1
Oocebiro	2015173	Ooceraea biroi	24508170	Published	NCBI	GCA_000611835.1	Ooceraea	Formicidae	Hymenoptera	Insecta	Arthropoda	Metazoa	GCF_003672135.1_Obir_v5.4_protein.faa.gz	98.7	0
Opisvive	6198	Opisthorchis viverrini	25007141	Published	NCBI	GCF_000715545.1	Opisthorchis	Opisthorchiidae	Opisthorchiida	Trematoda	Platyhelminthes	Metazoa	GCF_000715545.1_OpiViv1.0_protein.faa.gz	79.5	0
Orbifave	48498	Orbicella faveolata	27866895	Published	NCBI	GCF_002042975.1	Orbicella	Merulinidae	Scleractinia	Anthozoa	Cnidaria	Metazoa	GCF_002042975.1_ofav_dov_v1_protein.faa.gz	93	0
Orchcinc	48709	Orchesella cincta	27289101	Published	NCBI	GCA_001718145.1	Orchesella	Entomobryidae	Entomobryomorpha	Collembola	Arthropoda	Metazoa	Orchesella_cincta.ASM171814v1.pep.all.fa.gz	88.4	1
Orciorca	9733	Orcinus orca	25621460	Published	NCBI	GCA_000331955.2	Orcinus	Delphinidae	Cetacea	Mammalia	Chordata	Metazoa	GCF_000331955.2_Oorc_1.1_protein.faa.gz	0	0
Oryzsati	4530	Oryza sativa	15685292	Published	NCBI	GCA_000149285.1	Oryza	Poaceae	Poales	Liliopsida	Streptophyta	Viridiplantae	GCA_000149285.1_OrySat_Sep2003_protein.faa.gz	95	0
Ostrtaur	70448	Ostreococcus tauri	25494611	Published	NCBI	GCA_000214015.2	Ostreococcus	Bathycoccaceae	Mamiellales	Mamiellophyceae	Chlorophyta	Viridiplantae	GCF_000214015.3_version_140606_protein.faa.gz	87.5	0
Oxyttrif	1172189	Oxytricha trifallax	23382650	Published	NCBI	GCA_000295675.1	Oxytricha	Oxytrichidae	Sporadotrichida	Spirotrichea	Spirotrichea	Protozoa	Oxytricha_trifallax_gca_000295675_gca_000295675.oxytricha_asm_v1.1.pep.all.fa.gz	85.8	1
Panghypo	310915	Pangasianodon hypophthalmus	30290758	Published	NCBI	GCA_003671635.1	Pangasianodon	Pangasiidae	Siluriformes	Actinopteri	Chordata	Metazoa	GCF_003671635.1_VN_pangasius_protein.faa.gz	94.4	0
Panihall	206008	Panicum hallii	30523281	Published	NCBI	GCA_003061485.1	Panicum	Poaceae	Poales	Liliopsida	Streptophyta	Viridiplantae	GCF_002211085.1_PHallii_v3.1_protein.faa.gz	98.1	0
Panimili	4540	Panicum miliaceum	30683860	Published	NCBI	GCA_003046395.2	Panicum	Poaceae	Poales	Liliopsida	Streptophyta	Viridiplantae	GCA_003046395.2_Pm_0390_v2_protein.faa.gz	96	0
Pantrog	9598	Pan troglodytes	16136131	Published	NCBI	GCA_002880755.3	Pan	Hominidae	Primates	Mammalia	Chordata	Metazoa	Pan_troglodytes.Pan_tro_3.0.pep.all.fa.gz	98.7	0
Papasomn	3469	Papaver somniferum	30166436	Published	NCBI	GCF_003573695.1	Papaver	Papaveraceae	Ranunculales	Magnoliopsida	Streptophyta	Viridiplantae	GCF_003573695.1_ASM357369v1_protein.faa.gz	98.3	0
Papimach	76193	Papilio machaon	26354079	Published	NCBI	GCA_001298355.1	Papilio	Papilionidae	Lepidoptera	Insecta	Arthropoda	Metazoa	GCF_001298355.1_Pap_ma_1.0_protein.faa.gz	90.5	1
Papipoly	76194	Papilio polytes	25090394	Published	NCBI	GCF_000836215.1	Papilio	Papilionidae	Lepidoptera	Insecta	Arthropoda	Metazoa	GCF_000836215.1_Ppol_1.0_protein.faa.gz	95.1	0
Papixuth	66420	Papilio xuthus	26354079	Published	NCBI	GCA_001298345.1	Papilio	Papilionidae	Lepidoptera	Insecta	Arthropoda	Metazoa	GCF_000836235.1_Pxut_1.0_protein.faa.gz	95.4	1
Paraande	3476	Parasponia andersonii	29717040	Published	NCBI	GCA_002914805.1	Parasponia	Cannabaceae	Rosales	Magnoliopsida	Streptophyta	Viridiplantae	GCA_002914805.1_PanWU01x14_asm01_protein.faa.gz	96.3	0
Paraoliv	8255	Paralichthys olivaceus	10912672	Published	NCBI	GCF_001970005.1	Paralichthys	Paralichthyidae	Pleuronectiformes	Actinopteri	Chordata	Metazoa	GCF_001970005.1_Flounder_ref_guided_V1.0_protein.faa.gz	95.7	0
Paratetr	5888	Paramecium tetraurelia	17086204	Published	NCBI	GCA_000165425.1	Paramecium	Parameciidae	Peniculida	Oligohymenophorea	Ciliophora	Protozoa	Paramecium_tetraurelia.ASM16542v1.pep.all.fa.gz	85.1	1
Patafasc	372321	Patagioenas fasciata	29146814	Published	NCBI	GCA_002029285.1	Patagioenas	Columbidae	Columbiformes	Aves	Chordata	Metazoa	GCA_002029285.1_NIATT_ARIZONA_protein.faa.gz	91.1	0
Pelecris	36300	Pelecanus crispus	25504712	Published	NCBI	GCF_000687375.1	Pelecanus	Pelecanidae	Pelecaniformes	Aves	Chordata	Metazoa	GCF_000687375.1_ASM68737v1_protein.faa.gz	79.2	0
Penavann	6689	Penaeus vannamei	30664654	Published	NCBI	GCA_003789085.1	Penaeus	Penaeidae	Decapoda	Malacostraca	Arthropoda	Metazoa	GCF_003789085.1_ASM378908v1_protein.faa.gz	82.5	1
PeniCONT	1314672	Peniophora sp. CONT	26659563	Published	NCBI	GCA_001632445.1	Peniophora	Peniophoraceae	Russulales	Agaricomycetes	Basidiomycota	Fungi	Peniophora_sp_cont_gca_001632445.Ricme1.pep.all.fa.gz	98.7	0
Perk1560	1314962	Perkinsela sp. CCAP 1560/4	26628723	Published	NCBI	GCA_001235845.1	Perkinsela	Unknown	Kinetoplastida	Kinetoplastea	Euglenozoa	Excavata	Perkinsela_sp_ccap_1560_4_gca_001235845.ASM123584v1.pep.all.fa.gz	56.1	1
Peroeffu	542832	Peronospora effusa	30486780	Published	NCBI	GCA_003843895.1	Peronospora	Peronosporaceae	Peronosporales	Oomycetes	Heterokontophyta	Chromista	Peronospora_effusa_gca_003843895.ASM384389v1.pep.all.fa.gz	89.7	1
Phaelept	97097	Phaethon lepturus	25504712	Published	NCBI	GCF_000687285.1	Phaethon	Phaethontidae	Phaethontiformes	Aves	Chordata	Metazoa	GCF_000687285.1_ASM68728v1_protein.faa.gz	79.5	0
Phaleque	78828	Phalaenopsis equestris	25711871	Published	NCBI	GCF_001263595.1	Phalaenopsis	Orchidaceae	Asparagales	Liliopsida	Streptophyta	Viridiplantae	GCF_001263595.1_ASM126359v1_protein.faa.gz	96.3	0
Phasvulg	3885	Phaseolus vulgaris	24908249	Published	NCBI	GCA_000499845.1	Phaseolus	Fabaceae	Fabales	Magnoliopsida	Streptophyta	Viridiplantae	Phaseolus_vulgaris.PhaVulg1_0.pep.all.fa.gz	97.4	0
Phoedact	42345	Phoenix dactylifera	22655034	Published	NCBI	GCF_000413155.1	Phoenix	Arecaceae	Arecales	Liliopsida	Streptophyta	Viridiplantae	GCF_000413155.1_DPV01_protein.faa.gz	96.4	1
Photpyra	7054	Photinus pyralis	30324905	Published	NCBI	GCF_008802855.1	Photinus	Lampyridae	Coleoptera	Insecta	Arthropoda	Metazoa	GCF_008802855.1_Ppyr1.3_protein.faa.gz	98	0
Physpate	3218	Physcomitrella patens	18079367	Published	NCBI	GCA_000002425.2	Physcomitrella	Funariaceae	Funariales	Bryopsida	Streptophyta	Viridiplantae	Physcomitrella_patens.Phypa_V3.pep.all.fa.gz	98	0
Phytcact	29920	Phytophthora cactorum	30278048	Published	NCBI	GCA_003287315.1	Phytophthora	Peronosporaceae	Peronosporales	Oomycetes	Heterokontophyta	Chromista	Phytophthora_cactorum_gca_003287315.Pcac_10300_v1.pep.all.fa.gz	96.4	0
PhytEM1	134006	Phytomonas sp. isolate EM1	24516393	Published	NCBI	GCA_000582765.1	Phytomonas	Trypanosomatidae	Kinetoplastida	Kinetoplastea	Euglenozoa	Excavata	GCA_000582765.1_AKH_PRJEB1535_v1_protein.faa.gz	64.3	0
PhytHart	134013	Phytomonas sp. isolate Hart1	24516393	Published	NCBI	GCA_000982615.1	Phytomonas	Trypanosomatidae	Kinetoplastida	Kinetoplastea	Euglenozoa	Excavata	GCA_000982615.1_AKI_PRJEB1539_v1_protein.faa.gz	62.4	0
Phytkern	325452	Phytophthora kernoviae	30390404	Published	NCBI	GCA_001712645.2	Phytophthora	Peronosporaceae	Peronosporales	Oomycetes	Heterokontophyta	Chromista	Phytophthora_kernoviae_gca_001712705.PkChile6v2.0.pep.all.fa.gz	92.7	0
Phytmega	4795	Phytophthora megakarya	28186564	Published	NCBI	GCA_002215365.1	Phytophthora	Peronosporaceae	Peronosporales	Oomycetes	Heterokontophyta	Chromista	Phytophthora_megakarya_gca_002215365.ASM221536v1.pep.all.fa.gz	80.9	1
Phytnico	4790	Phytophthora nicotianae	26823972	Published	NCBI	GCA_001483015.1	Phytophthora	Peronosporaceae	Peronosporales	Oomycetes	Heterokontophyta	Chromista	Phytophthora_nicotianae_gca_001483015.ASM148301v1.pep.all.fa.gz	92.4	0
Phytsoja	67593	Phytophthora sojae	16946064	Published	NCBI	GCA_000149755.2	Phytophthora	Peronosporaceae	Peronosporales	Oomycetes	Heterokontophyta	Chromista	Phytophthora_sojae.P_sojae_V3_0.pep.all.fa.gz	90.1	0
Picopube	118200	Picoides pubescens	25504712	Published	NCBI	GCA_000699005.1	Picoides	Picidae	Piciformes	Aves	Chordata	Metazoa	GCF_000699005.1_ASM69900v1_protein.faa.gz	83.2	0
Pistvera	55513	Pistacia vera	30999938	Published	NCBI	GCF_008641045.1	Pistacia	Anacardiaceae	Sapindales	Magnoliopsida	Streptophyta	Viridiplantae	GCF_008641045.1_PisVer_v2_protein.faa.gz	95.4	0
Planfung	1890364	Planoprotostelium fungivorum	29378020	Published	NCBI	GCA_003024175.1	Planoprotostelium	Cavosteliaceae	Protosteliales	Protostelea	Mycetozoa	Protozoa	Planoprotostelium_fungivorum_gca_003024175.ASM302417v1.pep.all.fa.gz	94.4	1
Plascoat	208452	Plasmodium coatneyi	27587810	Published	NCBI	GCA_001680005.1	Plasmodium	Plasmodiidae	Haemosporida	Aconoidasida	Apicomplexa	Chromalveolata	Plasmodium_coatneyi_gca_001680005.ASM168000v1.pep.all.fa.gz	72	0
Plasgabo	647221	Plasmodium gaboni	27002652	Published	NCBI	GCA_001602025.1	Plasmodium	Plasmodiidae	Haemosporida	Aconoidasida	Apicomplexa	Chromalveolata	Plasmodium_gaboni_gca_001602025.ASM160202v1.pep.all.fa.gz	70.7	0
Plasgall	5849	Plasmodium gallinaceum	29500236	Published	NCBI	GCA_900005855.1	Plasmodium	Plasmodiidae	Haemosporida	Aconoidasida	Apicomplexa	Chromalveolata	Plasmodium_gallinaceum_gca_900005855.PGAL8A.pep.all.fa.gz	72	0
Plasgond	77519	Plasmodium gonderi	28705975	Published	NCBI	GCA_002157705.1	Plasmodium	Plasmodiidae	Haemosporida	Aconoidasida	Apicomplexa	Chromalveolata	Plasmodium_gonderi_gca_002157705.Pgonderi_assembly01.pep.all.fa.gz	71	0
Plashals	4781	Plasmopara halstedii	26438312	Published	NCBI	GCA_900000015.1	Plasmopara	Peronosporaceae	Peronosporales	Oomycetes	Heterokontophyta	Chromista	Plasmopara_halstedii_gca_900000015.Plasmopara_halstedii_genome.pep.all.fa.gz	93.4	1
Plasreic	5854	Plasmodium reichenowi	27002652	Published	NCBI	GCA_001601855.1	Plasmodium	Plasmodiidae	Haemosporida	Aconoidasida	Apicomplexa	Chromalveolata	Plasmodium_reichenowi_gca_001601855.ASM160185v1.pep.all.fa.gz	68	0
Plasreli	85471	Plasmodium relictum	29500236	Published	NCBI	GCA_900005765.1	Plasmodium	Plasmodiidae	Haemosporida	Aconoidasida	Apicomplexa	Chromalveolata	GCF_900005765.1_PRELSG_protein.faa.gz	71.7	0
Plasviva	5855	Plasmodium vivax	18843361	Published	NCBI	GCA_000002415.2	Plasmodium	Plasmodiidae	Haemosporida	Aconoidasida	Apicomplexa	Chromalveolata	Plasmodium_vivax.ASM241v2.pep.all.fa.gz	70.9	0
Plasyoel	5861	Plasmodium yoelii	25359557	Published	NCBI	GCA_900002385.1	Plasmodium	Plasmodiidae	Haemosporida	Aconoidasida	Apicomplexa	Chromalveolata	Plasmodium_yoelii_gca_900002385.PY17X01.pep.all.fa.gz	72	0
Plutxylo	51655	Plutella xylostella	23837716	Published	NCBI	GCA_000325945.1	Plutella	Plutellidae	Lepidoptera	Insecta	Arthropoda	Metazoa	GCF_000330985.1_DBM_FJ_V1.1_protein.faa.gz	94.3	1
Pocidami	46731	Pocillopora damicornis	30382153	Published	NCBI	GCA_003704095.1	Pocillopora	Pocilloporidae	Scleractinia	Anthozoa	Cnidaria	Metazoa	GCF_003704095.1_ASM370409v1_protein.faa.gz	90.4	0
Poecreti	8081	Poecilia reticulata	28033408	Published	NCBI	GCA_000633615.2	Poecilia	Poeciliidae	Cyprinodontiformes	Actinopteri	Chordata	Metazoa	Poecilia_reticulata.Guppy_female_1.0_MT.pep.all.fa.gz	0	0
Pogobarb	144034	Pogonomyrmex barbatus	21282651	Published	NCBI	GCA_000187915.1	Pogonomyrmex	Formicidae	Hymenoptera	Insecta	Arthropoda	Metazoa	GCF_000187915.1_Pbar_UMD_V03_protein.faa.gz	97.3	0
Policana	91411	Polistes canadensis	26483466	Published	NCBI	GCF_001313835.1	Polistes	Vespidae	Hymenoptera	Insecta	Arthropoda	Metazoa	GCF_001313835.1_ASM131383v1_protein.faa.gz	99	0
Pomacana	400727	Pomacea canaliculata	30107526	Published	NCBI	GCA_003073045.1	Pomacea	Ampullariidae	Architaenioglossa	Gastropoda	Mollusca	Metazoa	GCF_003073045.1_ASM307304v1_protein.faa.gz	84.5	0
Popueuph	75702	Populus euphratica	24256998	Published	NCBI	GCA_000495115.1	Populus	Salicaceae	Malpighiales	#N/A	Streptophyta	Viridiplantae	GCF_000495115.1_PopEup_1.0_protein.faa.gz	97.4	1
Poputric	3694	Populus trichocarpa	16973872	Published	NCBI	GCA_000002775.3	Populus	Salicaceae	Malpighiales	Unknown	Streptophyta	Viridiplantae	Populus_trichocarpa.Pop_tri_v3.pep.all.fa.gz	98.6	0
Priacaud	37621	Priapulus caudatus	17073934	Published	NCBI	GCF_000485595.1	Priapulus	Priapulidae	Priapulimorphida	Priapulimorpha	Priapulida	Metazoa	GCF_000485595.1_Priapulus_caudatus-5.0.1_protein.faa.gz	90.8	1
Prispaci	54126	Pristionchus pacificus	18806794	Published	NCBI	GCA_000180635.3	Pristionchus	Neodiplogasteridae	Rhabditida	Chromadorea	Nematoda	Metazoa	Pristionchus_pacificus.El_Paco.pep.all.fa.gz	84.5	0
Protmucr	103944	Protobothrops mucrosquamatus	29048530	Published	NCBI	GCF_001527695.2	Protobothrops	Viperidae	Squamata	Lepidosauria	Chordata	Metazoa	GCF_001527695.2_P.Mucros_1.0_protein.faa.gz	98.6	0
Prunaviu	42229	Prunus avium	28541388	Published	NCBI	GCA_002207925.1	Prunus	Rosaceae	Rosales	Magnoliopsida	Streptophyta	Viridiplantae	GCF_002207925.1_PAV_r1.0_protein.faa.gz	98.3	0
Prunmume	102107	Prunus mume	23271652	Published	NCBI	GCA_000346735.1	Prunus	Rosaceae	Rosales	Magnoliopsida	Streptophyta	Viridiplantae	GCF_000346735.1_P.mume_V1.0_protein.faa.gz	98	0
Prunpers	3760	Prunus persica	23525075	Published	NCBI	GCA_000346465.2	Prunus	Rosaceae	Rosales	Magnoliopsida	Streptophyta	Viridiplantae	Prunus_persica.Prunus_persica_NCBIv2.pep.all.fa.gz	99	0
Pseugrac	219809	Pseudomyrmex gracilis	27557866	Published	NCBI	GCF_002006095.1	Pseudomyrmex	Formicidae	Hymenoptera	Insecta	Arthropoda	Metazoa	GCF_002006095.1_ASM200609v1_protein.faa.gz	99.3	0
Pseuhumi	181119	Pseudopodoces humilis	23537097	Published	NCBI	GCA_000331425.1	Pseudopodoces	Paridae	Passeriformes	Aves	Chordata	Metazoa	GCF_000331425.1_PseHum1.0_protein.faa.gz	98	0
Pseupers	266149	Pseudocohnilembus persalinus	26486372	Published	NCBI	GCA_001447515.1	Pseudocohnilembus	Pseudocohnilembidae	Philasterida	Oligohymenophorea	Ciliophora	Protozoa	Pseudocohnilembus_persalinus_gca_001447515.ASM144751v1.pep.all.fa.gz	73.3	0
Pseuverr	342668	Pseudogymnoascus verrucosus	29295979	Published	NCBI	GCA_001662655.1	Pseudogymnoascus	Pseudeurotiaceae	Unknown	Unknown	Ascomycota	Fungi	Pseudogymnoascus_verrucosus_gca_001662655.ASM166265v1.pep.all.fa.gz	99.3	0
Pteralec	9402	Pteropus alecto	23258410	Published	NCBI	GCA_000325575.1	Pteropus	Pteropodidae	Chiroptera	Mammalia	Chordata	Metazoa	GCF_000325575.1_ASM32557v1_protein.faa.gz	94.7	0
Purplila	33203	Purpureocillium lilacinum	27416025	Published	NCBI	GCA_001653265.1	Purpureocillium	Ophiocordycipitaceae	Hypocreales	Sordariomycetes	Ascomycota	Fungi	Purpureocillium_lilacinum_gca_003144605.ASM314460v1.pep.all.fa.gz	95.7	0
Pygoadel	9238	Pygoscelis adeliae	25504712	Published	NCBI	GCF_000699105.1	Pygoscelis	Spheniscidae	Sphenisciformes	Aves	Chordata	Metazoa	GCF_000699105.1_ASM69910v1_protein.faa.gz	81.5	0
PyruXbre	225117	Pyrus x bretschneideri	23149293	Published	NCBI	GCA_000315295.1	Pyrus	Rosaceae	Rosales	Magnoliopsida	Streptophyta	Viridiplantae	GCF_000315295.1_Pbr_v1.0_protein.faa.gz	94.7	1
Pythinsi	114742	Pythium insidiosum	29515152	Published	NCBI	GCA_001029375.1	Pythium	Pythiaceae	Pythiales	Oomycetes	Heterokontophyta	Chromista	GCA_001029375.1_Pythium_insidiosum_1.0_protein.faa.gz	90.4	1
Quersube	58331	Quercus suber	29786699	Published	NCBI	GCA_002906115.1	Quercus	Fagaceae	Fagales	Magnoliopsida	Streptophyta	Viridiplantae	GCF_002906115.1_CorkOak1.0_protein.faa.gz	99.3	1
Ramavari	947166	Ramazzottius varieornatus	27649274	Published	NCBI	GCA_001949185.1	Ramazzottius	Ramazzottiidae	Parachela	Eutardigrada	Tardigrada	Metazoa	GCA_001949185.1_Rvar_4.0_protein.faa.gz	97.4	1
Raphsati	3726	Raphanus sativus	24848699	Published	NCBI	GCA_000715565.1	Raphanus	Brassicaceae	Brassicales	Magnoliopsida	Streptophyta	Viridiplantae	GCF_000801105.1_Rs1.0_protein.faa.gz	98.3	0
Raphsubc	307507	Raphidocelis subcapitata	29795299	Published	NCBI	GCA_003203535.1	Raphidocelis	Selenastraceae	Sphaeropleales	Chlorophyceae	Chlorophyta	Viridiplantae	GCA_003203535.1_Rsub_1.0_protein.faa.gz	91.7	1
Retifilo	46433	Reticulomyxa filosa	24332546	Published	NCBI	GCA_000512085.1	Reticulomyxa	Unknown	Unknown	Unknown	Unknown	Unknown	Reticulomyxa_filosa_gca_000512085.Reti_assembly1.0.pep.all.fa.gz	57.1	1
Rhintypu	259920	Rhincodon typus	30297745	Published	NCBI	GCF_001642345.1	Rhincodon	Rhincodontidae	Orectolobiformes	Chondrichthyes	Chordata	Metazoa	GCF_001642345.1_ASM164234v2_protein.faa.gz	87.8	0
Rhodtaiw	741276	Rhodotorula taiwanensis	29375494	Published	NCBI	GCA_002922495.1	Rhodotorula	Sporidiobolaceae	Sporidiobolales	Microbotryomycetes	Basidiomycota	Fungi	Rhodotorula_taiwanensis_gca_002922495.ASM292249v1.pep.all.fa.gz	96.4	0
Rosachin	74649	Rosa chinensis	29713014	Published	NCBI	GCA_002994745.1	Rosa	Rosaceae	Rosales	Magnoliopsida	Streptophyta	Viridiplantae	GCF_002994745.1_RchiOBHm-V2_protein.faa.gz	98	0
Roseneca	77044	Rosellinia necatrix	29688132	Published	NCBI	GCA_001445595.3	Rosellinia	Xylariaceae	Xylariales	Sordariomycetes	Ascomycota	Fungi	Rosellinia_necatrix_gca_001445595.Rnecatrix_2.0.pep.all.fa.gz	96.3	0
Salprose	946362	Salpingoeca rosetta	23419129	Published	NCBI	GCA_000188695.1	Salpingoeca	Salpingoecidae	Choanoflagellida	Choanoflagellatea	Choanozoa	Unknown	Salpingoeca_rosetta_gca_000188695.Proterospongia_sp_ATCC50818.pep.all.fa.gz	88.8	1
Sarcscab	52283	Sarcoptes scabiei	26555130	Published	NCBI	GCA_000828355.1	Sarcoptes	Sarcoptidae	Sarcoptiformes	Arachnida	Arthropoda	Metazoa	Sarcoptes_scabiei.SscaA1.pep.all.fa.gz	87.4	1
Scedapio	563466	Scedosporium apiospermum	25278533	Published	NCBI	GCA_000732125.1	Scedosporium	Microascaceae	Microascales	Sordariomycetes	Ascomycota	Fungi	Scedosporium_apiospermum_gca_000732125.ScApio1.0.pep.all.fa.gz	81.9	0
Schihaem	6185	Schistosoma haematobium	22246508	Published	NCBI	GCA_000699445.1	Schistosoma	Schistosomatidae	Strigeidida	Trematoda	Platyhelminthes	Metazoa	GCF_000699445.1_SchHae_1.0_protein.faa.gz	82.5	0
Schimans	6183	Schistosoma mansoni	19606141	Published	NCBI	GCA_000237925.2	Schistosoma	Schistosomatidae	Strigeidida	Trematoda	Platyhelminthes	Metazoa	Schistosoma_mansoni.ASM23792v2.pep.all.fa.gz	89.4	0
Scleform	113540	Scleropages formosus	26446539	Published	NCBI	GCA_001005745.2	Scleropages	Osteoglossidae	Osteoglossiformes	Actinopteri	Chordata	Metazoa	Scleropages_formosus.ASM162426v1.pep.all.fa.gz	95	0
Scopmaxi	52904	Scophthalmus maximus	29897548	Published	NCBI	GCA_003186165.1	Scophthalmus	Scophthalmidae	Pleuronectiformes	Actinopteri	Chordata	Metazoa	Scophthalmus_maximus.ASM318616v1.pep.all.fa.gz	93.1	0
Selamoel	88036	Selaginella moellendorffii	21551031	Published	NCBI	GCA_000143415.2	Selaginella	Selaginellaceae	Selaginellales	Lycopodiopsida	Streptophyta	Viridiplantae	Selaginella_moellendorffii.v1.0.pep.all.fa.gz	96	0
Sesaindi	4182	Sesamum indicum	24576357	Published	NCBI	GCA_000512975.1	Sesamum	Pedaliaceae	Lamiales	Magnoliopsida	Streptophyta	Viridiplantae	GCF_000512975.1_S_indicum_v1.0_protein.faa.gz	98.3	0
Setaital	4555	Setaria italica	22580951	Published	NCBI	GCA_000263155.2	Setaria	Poaceae	Poales	Liliopsida	Streptophyta	Viridiplantae	Setaria_italica.Setaria_italica_v2.0.pep.all.fa.gz	98.7	0
Sorgbico	4558	Sorghum bicolor	19189423	Published	NCBI	GCA_000003195.3	Sorghum	Poaceae	Poales	Liliopsida	Streptophyta	Viridiplantae	Sorghum_bicolor.Sorghum_bicolor_NCBIv3.pep.all.fa.gz	98.4	0
Spinoler	3562	Spinacia oleracea	24352233	Published	NCBI	GCA_000510995.2	Spinacia	Chenopodiaceae	Caryophyllales	Magnoliopsida	Streptophyta	Viridiplantae	GCF_002007265.1_ASM200726v1_protein.faa.gz	96.4	0
Spirsalm	348837	Spironucleus salmonicida	24516394	Published	NCBI	GCA_000497125.1	Spironucleus	Hexamitidae	Diplomonadida	Eopharyngea	Metamonada	Protozoa	Spironucleus_salmonicida_gca_000497125.SSK3.0.pep.all.fa.gz	40	1
Spodlitu	69820	Spodoptera litura	31009677	Published	NCBI	GCF_002706865.1	Spodoptera	Noctuidae	Lepidoptera	Insecta	Arthropoda	Metazoa	GCF_002706865.1_ASM270686v1_protein.faa.gz	98.7	1
Stegmimo	407821	Stegodyphus mimosarum	24801114	Published	NCBI	GCA_000611955.2	Stegodyphus	Eresidae	Araneae	Arachnida	Arthropoda	Metazoa	Stegodyphus_mimosarum.Stegodyphus_mimosarum_v1.pep.all.fa.gz	81.2	0
Stencoer	5963	Stentor coeruleus	28190732	Published	NCBI	GCA_001970955.1	Stentor	Stentoridae	Heterotrichida	Heterotrichea	Ciliophora	Protozoa	Stentor_coeruleus_gca_001970955.ASM197095v1.pep.all.fa.gz	80.2	1
Striculi	28005	Strigomonas culicis	23560078	Published	NCBI	GCA_000442495.1	Strigomonas	Trypanosomatidae	Kinetoplastida	Kinetoplastea	Euglenozoa	Excavata	Strigomonas_culicis_gca_000442495.Strigomonas_culicis_Genome.pep.all.fa.gz	59.1	1
Stroratt	34506	Strongyloides ratti	26829753	Published	NCBI	GCA_001040885.1	Strongyloides	Strongyloididae	Rhabditida	Chromadorea	Nematoda	Metazoa	Strongyloides_ratti.S_ratti_ED321_v5_0_4.pep.all.fa.gz	96.4	0
Strucame	8801	Struthio camelus	25504712	Published	NCBI	GCA_000698965.1	Struthio	Struthionidae	Struthioniformes	Aves	Chordata	Metazoa	GCF_000698965.1_ASM69896v1_protein.faa.gz	80.8	0
Styllemn	5949	Stylonychia lemnae	24951568	Published	NCBI	GCA_000751175.1	Stylonychia	Oxytrichidae	Sporadotrichida	Spirotrichea	Spirotrichea	Protozoa	Stylonychia_lemnae_gca_000751175.Stylonychia_lemnae_asm_v1.0.pep.all.fa.gz	82.5	1
Stylpist	50429	Stylophora pistillata	29242500	Published	NCBI	GCA_002571385.1	Stylophora	Pocilloporidae	Scleractinia	Anthozoa	Cnidaria	Metazoa	GCF_002571385.1_Stylophora_pistillata_v1_protein.faa.gz	87.8	1
Symbmicr	2951	Symbiodinium microadriaticum	28004835	Published	NCBI	GCA_001939145.1	Symbiodinium	Symbiodiniaceae	Suessiales	Dinophyceae	Miozoa	Chromista	Symbiodinium_microadriaticum_gca_001939145.ASM193914v1.pep.all.fa.gz	60.7	1
Tarehass	28532	Tarenaya hassleriana	23983221	Published	NCBI	GCF_000463585.1	Tarenaya	Cleomaceae	Brassicales	Magnoliopsida	Streptophyta	Viridiplantae	GCF_000463585.1_ASM46358v1_protein.faa.gz	98.7	0
Tetrnigr	99883	Tetraodon nigroviridis	15496914	Published	NCBI	GCA_000180735.1	Tetraodon	Tetraodontidae	Tetraodontiformes	Actinopteri	Chordata	Metazoa	Tetraodon_nigroviridis.TETRAODON8.pep.all.fa.gz	89.5	0
Thalocea	159749	Thalassiosira oceanica	22835381	Published	NCBI	GCA_000296195.2	Thalassiosira	Thalassiosiraceae	Thalassiosirales	Coscinodiscophyceae	Bacillariophyta	Chromista	Thalassiosira_oceanica_gca_000296195.ThaOc_1.0.pep.all.fa.gz	65.1	1
Theiannu	5874	Theileria annulata	15994557	Published	NCBI	GCA_000003225.1	Theileria	Theileriidae	Piroplasmida	Aconoidasida	Apicomplexa	Chromalveolata	GCF_000003225.3_ASM322v1_protein.faa.gz	64.7	0
Theiorie	68886	Theileria orientalis	22951932	Published	NCBI	GCA_000740895.1	Theileria	Theileriidae	Piroplasmida	Aconoidasida	Apicomplexa	Chromalveolata	Theileria_orientalis_gca_003072525.ASM307252v1.pep.all.fa.gz	65	0
Theiparv	5875	Theileria parva	15994558	Published	NCBI	GCA_000165365.1	Theileria	Theileriidae	Piroplasmida	Aconoidasida	Apicomplexa	Chromalveolata	Theileria_parva_gca_000165365.ASM16536v1.pep.all.fa.gz	64.4	0
Theocaca	3641	Theobroma cacao	23731509	Published	NCBI	GCA_000403535.1	Theobroma	Malvaceae	Malvales	Magnoliopsida	Streptophyta	Viridiplantae	Theobroma_cacao.Criollo_cocoa_genome_V2.pep.all.fa.gz	98.3	0
Thiepunc	72032	Thielaviopsis punctulata	26203426	Published	NCBI	GCA_000968615.1	Thielaviopsis	Ceratocystidaceae	Microascales	Sordariomycetes	Ascomycota	Fungi	Thielaviopsis_punctulata_gca_000968615.ASM96861v1.pep.all.fa.gz	95.7	0
Thraclav	74557	Thraustotheca clavata	25527045	Published	NCBI	GCA_002081575.1	Thraustotheca	Saprolegniaceae	Saprolegniales	Oomycetes	Heterokontophyta	Chromista	Thraustotheca_clavata_gca_002081575.Thrcla_v1.pep.all.fa.gz	90.1	1
Tinagutt	94827	Tinamus guttatus	25504712	Published	NCBI	GCF_000705375.1	Tinamus	Tinamidae	Tinamiformes	Aves	Chordata	Metazoa	GCF_000705375.1_ASM70537v2_protein.faa.gz	79.5	0
Toxocani	6265	Toxocara canis	25649139	Published	NCBI	GCA_000803305.1	Toxocara	Toxocaridae	Rhabditida	Chromadorea	Nematoda	Metazoa	GCA_000803305.1_Toxocara_canis_adult_r1.0_protein.faa.gz	93.1	1
Traccorn	471704	Trachymyrmex cornetzi	27436133	Published	NCBI	GCA_001594075.1	Trachymyrmex	Formicidae	Hymenoptera	Insecta	Arthropoda	Metazoa	GCF_001594075.1_Tcor1.0_protein.faa.gz	96.7	1
Tracsept	34720	Trachymyrmex septentrionalis	27436133	Published	NCBI	GCA_001594115.1	Trachymyrmex	Formicidae	Hymenoptera	Insecta	Arthropoda	Metazoa	GCF_001594115.1_Tsep1.0_protein.faa.gz	96.1	0
Traczete	64791	Trachymyrmex zeteki	27436133	Published	NCBI	GCA_001594055.1	Trachymyrmex	Formicidae	Hymenoptera	Insecta	Arthropoda	Metazoa	GCF_001594055.1_Tzet1.0_protein.faa.gz	93.1	0
Tribcast	7070	Tribolium castaneum	18362917	Published	NCBI	GCA_000002335.3	Tribolium	Tenebrionidae	Coleoptera	Insecta	Arthropoda	Metazoa	Tribolium_castaneum.Tcas5.2.pep.all.fa.gz	98.3	1
Tricadha	10228	Trichoplax adhaerens	18719581	Published	NCBI	GCA_000150275.1	Trichoplax	Trichoplacidae	Unknown	Unknown	Placozoa	Metazoa	Trichoplax_adhaerens.ASM15027v1.pep.all.fa.gz	97	1
Tricbrit	45882	Trichinella britovi	26830005	Published	NCBI	GCA_001447585.1	Trichinella	Trichinellidae	Trichinellida	Enoplea	Nematoda	Metazoa	GCA_001447585.1_T3_ISS120_r1.0_protein.faa.gz	91.7	0
Tricnati	6335	Trichinella nativa	26830005	Published	NCBI	GCA_001447565.1	Trichinella	Trichinellidae	Trichinellida	Enoplea	Nematoda	Metazoa	GCA_001447565.1_T2_ISS10_r1.0_protein.faa.gz	93.1	1
Tricnels	6336	Trichinella nelsoni	26830005	Published	NCBI	GCA_001447455.1	Trichinella	Trichinellidae	Trichinellida	Enoplea	Nematoda	Metazoa	GCA_001447455.1_T7_ISS37_r1.0_protein.faa.gz	91.7	1
Tricni	7111	Trichoplusia ni	29376823	Published	NCBI	GCA_003590095.1	Trichoplusia	Noctuidae	Lepidoptera	Insecta	Arthropoda	Metazoa	GCF_003590095.1_tn1_protein.faa.gz	98.3	0
Tricpapu	268474	Trichinella papuae	26830005	Published	NCBI	GCA_001447755.1	Trichinella	Trichinellidae	Trichinellida	Enoplea	Nematoda	Metazoa	GCA_001447755.1_T10_ISS1980_r1.0_protein.faa.gz	84.5	1
Tricpata	990121	Trichinella patagoniensis	26830005	Published	NCBI	GCA_001447655.1	Trichinella	Trichinellidae	Trichinellida	Enoplea	Nematoda	Metazoa	GCA_001447655.1_T12_ISS2496_r1.0_protein.faa.gz	89.8	1
Tricpseu	6337	Trichinella pseudospiralis	26830005	Published	NCBI	GCA_001447575.1	Trichinella	Trichinellidae	Trichinellida	Enoplea	Nematoda	Metazoa	GCA_001447645.1_T4_ISS176_r1.0_protein.faa.gz	92.4	0
Tricsarc	543379	Trichomalopsis sarcophagae	28648823	Published	NCBI	GCA_002249905.1	Trichomalopsis	Pteromalidae	Hymenoptera	Insecta	Arthropoda	Metazoa	GCA_002249905.1_ASM224990v1_protein.faa.gz	90.7	0
TricspH2	287889	Trichoplax sp. H2	30042472	Published	NCBI	GCA_003344405.1	Trichoplax	Trichoplacidae	Unknown	Unknown	Placozoa	Metazoa	GCA_003344405.1_TrispH2_1.0_protein.faa.gz	98.6	0
Tricspir	6334	Trichinella spiralis	26830005	Published	NCBI	GCA_001447595.1	Trichinella	Trichinellidae	Trichinellida	Enoplea	Nematoda	Metazoa	Trichinella_spiralis.Tspiralis1.pep.all.fa.gz	92.8	0
TricspT8	92180	Trichinella sp. T8	26830005	Published	NCBI	GCA_001447745.1	Trichinella	Trichinellidae	Trichinellida	Enoplea	Nematoda	Metazoa	GCA_001447745.1_T8_ISS272_r1.0_protein.faa.gz	91.4	0
Triczimb	268475	Trichinella zimbabwensis	26830005	Published	NCBI	GCA_001447665.1	Trichinella	Trichinellidae	Trichinellida	Enoplea	Nematoda	Metazoa	GCA_001447665.1_T11_ISS1029_r1.0_protein.faa.gz	85.8	1
Trifprat	57577	Trifolium pratense	24500806	Published	NCBI	GCA_000583005.2	Trifolium	Fabaceae	Fabales	Magnoliopsida	Streptophyta	Viridiplantae	Trifolium_pratense.Trpr.pep.all.fa.gz	80.5	0
Trifsubt	3900	Trifolium subterraneum	27545089	Published	NCBI	GCA_001742945.1	Trifolium	Fabaceae	Fabales	Magnoliopsida	Streptophyta	Viridiplantae	GCA_001742945.1_TSUd_r1.1_protein.faa.gz	89.1	0
Tritfoet	1144522	Tritrichomonas foetus	28428299	Published	NCBI	GCA_001839685.1	Tritrichomonas	Tritrichomonadidae	Tritrichomonadida	Parabasalia	Metamonada	Protozoa	Tritrichomonas_foetus_gca_001839685.ASM183968v1.pep.all.fa.gz	67	1
Tropmerc	418985	Tropilaelaps mercedesae	28327890	Published	NCBI	GCA_002081605.1	Tropilaelaps	Laelapidae	Mesostigmata	Arachnida	Arthropoda	Metazoa	GCA_002081605.1_T._mercedesae_v01_protein.faa.gz	89.8	1
Trypcono	83891	Trypanosoma conorhini	30355302	Published	NCBI	GCA_003719485.1	Trypanosoma	Trypanosomatidae	Kinetoplastida	Kinetoplastea	Euglenozoa	Excavata	Trypanosoma_conorhini_gca_003719485.ASM371948v1.pep.all.fa.gz	72	1
Trypcruz	5693	Trypanosoma cruzi	16020725	Published	NCBI	GCA_000209065.1	Trypanosoma	Trypanosomatidae	Kinetoplastida	Kinetoplastea	Euglenozoa	Excavata	Trypanosoma_cruzi_gca_000209065.ASM20906v1.pep.all.fa.gz	73.6	0
Trypgray	71804	Trypanosoma grayi	19843604	Published	NCBI	GCF_000691245.1	Trypanosoma	Trypanosomatidae	Trypanosomatida	Kinetoplastea	Euglenozoa	NA	GCF_000691245.1_Tgr_V1_protein.faa.gz	67	1
Tryprang	5698	Trypanosoma rangeli	30355302	Published	NCBI	GCA_003719475.1	Trypanosoma	Trypanosomatidae	Kinetoplastida	Kinetoplastea	Euglenozoa	Excavata	GCF_003719475.1_ASM371947v1_protein.faa.gz	72	0
Tupachin	246437	Tupaia chinensis	23385571	Published	NCBI	GCA_000334495.1	Tupaia	Tupaiidae	Scandentia	Mammalia	Chordata	Metazoa	GCF_000334495.1_TupChi_1.0_protein.faa.gz	81.5	0
Ustibrom	307758	Ustilago bromivora	27835569	Published	NCBI	GCA_900080155.1	Ustilago	Ustilaginaceae	Ustilaginales	Ustilaginomycetes	Basidiomycota	Fungi	Ustilago_bromivora_gca_900080155.UBRO_v3.pep.all.fa.gz	99	0
Varrdest	109461	Varroa destructor	20973996	Published	NCBI	GCA_000181155.2	Varroa	Varroidae	Mesostigmata	Arachnida	Arthropoda	Metazoa	GCF_002443255.1_Vdes_3.0_protein.faa.gz	97.4	1
Vignangu	3914	Vigna angularis	26460024	Published	NCBI	GCA_001190045.1	Vigna	Fabaceae	Fabales	Magnoliopsida	Streptophyta	Viridiplantae	Vigna_angularis.Vigan1.1.pep.all.fa.gz	89.8	0
Vitrbras	1169539	Vitrella brassicaformis	26175406	Published	NCBI	GCA_001179505.1	Vitrella	Unknown	Unknown	Unknown	Chromerida	Unknown	Vitrella_brassicaformis_ena.pep.longest_isoform.fa.gz	87.1	0
Volvcart	3067	Volvox carteri	20616280	Published	NCBI	GCA_000143455.1	Volvox	Volvocaceae	Chlamydomonadales	Chlorophyceae	Chlorophyta	Viridiplantae	GCF_000143455.1_v1.0_protein.faa.gz	90.5	1
Xenotrop	8364	Xenopus tropicalis	20431018	Published	NCBI	GCA_000004195.3	Xenopus	Pipidae	Anura	Amphibia	Chordata	Metazoa	Xenopus_tropicalis.JGI_4.2.pep.all.fa.gz	88.8	0
Zootneva	136037	Zootermopsis nevadensis	24845553	Published	NCBI	GCA_000696155.1	Zootermopsis	Termopsidae	Blattodea	Insecta	Arthropoda	Metazoa	Zootermopsis_nevadensis.ZooNev1.0.pep.all.fa.gz	97.7	0
Zostmari	29655	Zostera marina	26856411	Published	NCBI	GCA_001185155.1	Zostera	Zosteraceae	Alismatales	Liliopsida	Streptophyta	Viridiplantae	GCA_001185155.1_Zosma_marina.v.2.1_protein.faa.gz	97	1
Acancast	1257118	Acanthamoeba castellanii	23375108	Published	ENSEMBL	GCA_000313135.1	Acanthamoeba	Acanthamoebidae	Dactylopodida	Discosea	Amoebozoa	Protozoa	Acanthamoeba_castellanii_str_neff_gca_000313135.Acastellanii.strNEFF_v1.pep.all.fa.gz	81.6	1
Actichin	1590841	Actinidia chinensis	29661190	Published	ENSEMBL	GCA_003024255.1	Actinidia	Actinidiaceae	Ericales	Magnoliopsida	Streptophyta	Viridiplantae	Actinidia_chinensis.Red5_PS1_1.69.0.pep.all.fa.gz	95.7	0
Acyrpisu	7029	Acyrthosiphon pisum	20186266	Published	ENSEMBL	GCA_000142985.2	Acyrthosiphon	Aphididae	Hemiptera	Insecta	Arthropoda	Metazoa	Acyrthosiphon_pisum.Acyr_2.0.pep.all.fa.gz	98	1
Albulaib	890382	Albugo laibachii	21750662	Published	ENSEMBL	ENA 1	Albugo	Albuginaceae	Albuginales	Oomycetes	Heterokontophyta	Chromista	Albugo_laibachii.ENA1.pep.all.fa.gz	90.4	0
Amphcitr	61819	Amphilophus citrinellus	25346277	Published	ENSEMBL	GCA_000751415.1	Amphilophus	Cichlidae	Cichliformes	Actinopteri	Chordata	Metazoa	Amphilophus_citrinellus.Midas_v5.pep.all.fa.gz	97	1
Amphocel	80972	Amphiprion ocellaris	29342277	Published	ENSEMBL	GCA_002776465.1	Amphiprion	Pomacentridae	Perciformes	Actinopteri	Chordata	Metazoa	Amphiprion_ocellaris.AmpOce1.0.pep.all.fa.gz	98.7	0
Amphperc	161767	Amphiprion percula	30203521	Published	ENSEMBL	GCA_003047355.1	Amphiprion	Pomacentridae	Perciformes	Actinopteri	Chordata	Metazoa	Amphiprion_percula.Nemo_v1.pep.all.fa.gz	99	0
Amphquee	400682	Amphimedon queenslandica	20686567	Published	ENSEMBL	GCA_000090795.1	Amphimedon	Niphatidae	Haplosclerida	Demospongiae	Porifera	Metazoa	Amphimedon_queenslandica.Aqu1.pep.all.fa.gz	95.1	1
Anasplat	8840	Anas platyrhynchos	23749191	Published	ENSEMBL	GCA_002743455.1	Anas	Anatidae	Anseriformes	Aves	Chordata	Metazoa	Anas_platyrhynchos_platyrhynchos.CAU_duck1.0.pep.all.fa.gz	83.5	0
Anolcaro	28377	Anolis carolinensis	21881562	Published	ENSEMBL	GCA_000090745.2	Anolis	Dactyloidae	Squamata	Lepidosauria	Chordata	Metazoa	Anolis_carolinensis.AnoCar2.0.pep.all.fa.gz	90.4	0
Anopglab	217634	Anoplophora glabripennis	27832824	Published	ENSEMBL	GCA_000390285.1	Anoplophora	Cerambycidae	Coleoptera	Insecta	Arthropoda	Metazoa	Anoplophora_glabripennis.Agla_1.0.pep.all.fa.gz	97.1	0
Ansebrac	132585	Anser brachyrhynchus	28860085	Published	ENSEMBL	GCA_002592135.1	Anser	Anatidae	Anseriformes	Aves	Chordata	Metazoa	Anser_brachyrhynchus.ASM259213v1.pep.all.fa.gz	89.8	0
Apismell	7460	Apis mellifera	17073008	Published	ENSEMBL	GCA_000002195.1	Apis	Apidae	Hymenoptera	Insecta	Arthropoda	Metazoa	Apis_mellifera.Amel_4.5.pep.all.fa.gz	97	1
Aptehaas	8823	Apteryx haastii	30948549	Published	ENSEMBL	GCA_003342985.1	Apteryx	Apterygidae	Apterygiformes	Aves	Chordata	Metazoa	Apteryx_haastii.aptHaa1.pep.all.fa.gz	90.4	0
Apteowen	8824	Apteryx owenii	30948549	Published	ENSEMBL	GCA_003342965.1	Apteryx	Apterygidae	Apterygiformes	Aves	Chordata	Metazoa	Apteryx_owenii.aptOwe1.pep.all.fa.gz	91.1	0
Apterowi	308060	Apteryx rowi	30948549	Published	ENSEMBL	GCA_003343035.1	Apteryx	Apterygidae	Apterygiformes	Aves	Chordata	Metazoa	Apteryx_rowi.aptRow1.pep.all.fa.gz	94.4	0
Arabhall	63677	Arabidopsis halleri	27671113	Published	ENSEMBL	GCA_900078215.1	Arabidopsis	Brassicaceae	Brassicales	Magnoliopsida	Streptophyta	Viridiplantae	Arabidopsis_halleri.Ahal2.2.pep.all.fa.gz	98.4	0
Arablyra	81972	Arabidopsis lyrata	21478890	Published	ENSEMBL	GCA_000004255.1	Arabidopsis	Brassicaceae	Brassicales	Magnoliopsida	Streptophyta	Viridiplantae	Arabidopsis_lyrata.v.1.0.pep.all.fa.gz	98.4	0
Astacall	8154	Astatotilapia calliptera	30455444	Published	ENSEMBL	GCA_900246225.3	Astatotilapia	Cichlidae	Cichliformes	Actinopteri	Chordata	Metazoa	Astatotilapia_calliptera.fAstCal1.2.pep.all.fa.gz	98.7	0
Astymexi	7994	Astyanax mexicanus	33664263	Published	ENSEMBL	GCA_000372685.2	Astyanax	Characidae	Characiformes	Actinopteri	Chordata	Metazoa	Astyanax_mexicanus.Astyanax_mexicanus-2.0.pep.all.fa.gz	98.3	0
Attaceph	12957	Atta cephalotes	21347285	Published	ENSEMBL	GCA_000143395.2	Atta	Formicidae	Hymenoptera	Insecta	Arthropoda	Metazoa	Atta_cephalotes.Attacep1.0.pep.all.fa.gz	98.3	0
Belganta	315563	Belgica antarctica	25118180	Published	ENSEMBL	GCA_000775305.1	Belgica	Chironomidae	Diptera	Insecta	Arthropoda	Metazoa	Belgica_antarctica.ASM77530v1.pep.all.fa.gz	89.1	0
Besnbesn	94643	Besnoitia besnoiti	29146849	Published	ENSEMBL	GCA_002563875.1	Besnoitia	Sarcocystidae	Eucoccidiorida	Conoidasida	Apicomplexa	NA	Besnoitia_besnoiti_gca_002563875.Bbes1.0.pep.all.fa.gz	78.5	0
Betavulg	3555	Beta vulgaris	24352233	Published	ENSEMBL	GCA_000511025.2	Beta	Chenopodiaceae	Caryophyllales	Magnoliopsida	Streptophyta	Viridiplantae	Beta_vulgaris.RefBeet-1.2.2.pep.all.fa.gz	96.4	1
Bigenata	753081	Bigelowiella natans	23201678	Published	ENSEMBL	GCA_000320545.1	Bigelowiella	Chlorarachniaceae	Chlorarachniales	Chlorarachniophyceae	Cercozoa	SAR	Bigelowiella_natans.Bigna1.pep.all.fa.gz	86.8	1
Bisobiso	43346	Bison bison	33780561	Published	ENSEMBL	GCA_000754665.1	Bison	Bovidae	Artiodactyla	Mammalia	Chordata	Metazoa	Bison_bison_bison.Bison_UMD1.0.pep.all.fa.gz	95.1	0
Bombimpa	132113	Bombus impatiens	25908251	Published	ENSEMBL	GCA_000188095.2	Bombus	Apidae	Hymenoptera	Insecta	Arthropoda	Metazoa	Bombus_impatiens.BIMP_2.0.pep.all.fa.gz	99.7	1
Bombmori	7091	Bombyx mori	19121390	Published	ENSEMBL	GCA_000151625.1	Bombyx	Bombycidae	Lepidoptera	Insecta	Arthropoda	Metazoa	Bombyx_mori.ASM15162v1.pep.all.fa.gz	88.8	0
Bombterr	30195	Bombus terrestris	25908251	Published	ENSEMBL	GCA_000214255.1	Bombus	Apidae	Hymenoptera	Insecta	Arthropoda	Metazoa	Bombus_terrestris.Bter_1.0.pep.all.fa.gz	99.3	0
Brasoler	109376	Brassica oleracea	24916971	Published	ENSEMBL	GCA_000695525.1	Brassica	Brassicaceae	Brassicales	Magnoliopsida	Streptophyta	Viridiplantae	Brassica_oleracea.BOL.pep.all.fa.gz	96.3	1
Canilupu	9615	Canis lupus	16341006	Published	ENSEMBL	GCA_000002285.2	Canis	Canidae	Carnivora	Mammalia	Chordata	Metazoa	Canis_familiaris.CanFam3.1.pep.all.fa.gz	94.7	0
Caprhirc	9925	Capra hircus	20540682	Published	ENSEMBL	GCA_001704415.1	Capra	Bovidae	Artiodactyla	Mammalia	Chordata	Metazoa	Capra_hircus.ARS1.pep.all.fa.gz	99.7	0
Capsowcz	595528	Capsaspora owczarzaki	23942320	Published	ENSEMBL	GCA_000151315.2	Capsaspora	Capsasporidae	Ministeriida	Filasterea	Unknown	Unknown	Capsaspora_owczarzaki_atcc_30864_gca_000151315.C_owczarzaki_V2.pep.all.fa.gz	95.7	0
Carlsyri	1868482	Carlito syrichta	27708261	Published	ENSEMBL	GCA_000164805.2	Carlito	Tarsiidae	Primates	Mammalia	Chordata	Metazoa	Carlito_syrichta.Tarsius_syrichta-2.0.1.pep.all.fa.gz	94.7	0
Castcana	51338	Castor canadensis	28087693	Published	ENSEMBL	GCA_001984765.1	Castor	Castoridae	Rodentia	Mammalia	Chordata	Metazoa	Castor_canadensis.C.can_genome_v1.0.pep.all.fa.gz	93.7	0
Caviaper	37548	Cavia aperea	25429894	Published	ENSEMBL	GCA_000688575.1	Cavia	Caviidae	Rodentia	Mammalia	Chordata	Metazoa	Cavia_aperea.CavAp1.0.pep.all.fa.gz	73.6	0
Cercatys	9531	Cercocebus atys	29300007	Published	ENSEMBL	GCA_000955945.1	Cercocebus	Cercopithecidae	Primates	Mammalia	Chordata	Metazoa	Cercocebus_atys.Caty_1.0.pep.all.fa.gz	99.3	0
Chelabin	106734	Chelonoidis abingdonii	30510174	Published	ENSEMBL	GCA_003597395.1	Chelonoidis	Testudinidae	Testudines	Reptilia	Chordata	Metazoa	Chelonoidis_abingdonii.ASM359739v1.pep.all.fa.gz	95.7	0
Chlosaba	60711	Chlorocebus sabaeus	26377836	Published	ENSEMBL	GCA_000409795.2	Chlorocebus	Cercopithecidae	Primates	Mammalia	Chordata	Metazoa	Chlorocebus_sabaeus.ChlSab1.1.pep.all.fa.gz	96.7	0
Chrypict	8478	Chrysemys picta	26108489	Published	ENSEMBL	GCA_000241765.2	Chrysemys	Emydidae	Testudines	Reptilia	Chordata	Metazoa	Chrysemys_picta_bellii.Chrysemys_picta_bellii-3.0.3.pep.all.fa.gz	96	0
Cioninte	7719	Ciona intestinalis	18854010	Published	ENSEMBL	GCA_000224145.1	Ciona	Cionidae	Enterogona	Ascidiacea	Chordata	Metazoa	Ciona_intestinalis.KH.pep.all.fa.gz	89.5	0
Cionsavi	51511	Ciona savignyi	16077012	Published	ENSEMBL	CSAV2.0	Ciona	Cionidae	Phlebobranchia	Ascidiacea	Chordata	Metazoa	Ciona_savignyi.CSAV2.0.pep.all.fa.gz	78.9	0
Crocporo	8502	Crocodylus porosus	25504731	Published	ENSEMBL	GCA_001723895.1	Crocodylus	Crocodylidae	Crocodylia	Reptilia	Chordata	Metazoa	Crocodylus_porosus.CroPor_comp1.pep.all.fa.gz	86.8	0
Crypmele	93969	Cryptosporidium meleagridis	27519257	Published	ENSEMBL	GCA_001593445.1	Cryptosporidium	Cryptosporidiidae	Eucoccidiorida	Conoidasida	Apicomplexa	NA	Cryptosporidium_meleagridis_gca_001593445.CryMelUKMEL1-1.0.pep.all.fa.gz	72	0
Crypparv	353152	Cryptosporidium parvum	15044751	Published	ENSEMBL	GCA_000165345.1	Cryptosporidium	Cryptosporidiidae	Eucoccidiorida	Conoidasida	Apicomplexa	Chromalveolata	Cryptosporidium_parvum_iowa_ii_gca_000165345.ASM16534v1.pep.all.fa.gz	68.6	0
Crypubiq	857276	Cryptosporidium ubiquitum	31117941	Published	ENSEMBL	GCA_001865345.1	Cryptosporidium	Cryptosporidiidae	Eucoccidiorida	Conoidasida	Apicomplexa	NA	Cryptosporidium_ubiquitum_gca_001865345.ASM186534v1.pep.all.fa.gz	71.3	0
Cyanmero	280699	Cyanidioschyzon merolae	17623057	Published	ENSEMBL	GCA_000091205.1	Cyanidioschyzon	Cyanidiaceae	Cyanidiales	Bangiophyceae	Rhodophyta	Plantae	Cyanidioschyzon_merolae.ASM9120v1.pep.all.fa.gz	93.1	0
Cynosemi	244447	Cynoglossus semilaevis	24487278	Published	ENSEMBL	GCA_000523025.1	Cynoglossus	Cynoglossidae	Pleuronectiformes	Actinopteri	Chordata	Metazoa	Cynoglossus_semilaevis.Cse_v1.0.pep.all.fa.gz	99	0
Cyprvari	28743	Cyprinodon variegatus	28558659	Published	ENSEMBL	GCA_000732505.1	Cyprinodon	Cyprinodontidae	Cyprinodontiformes	Actinopteri	Chordata	Metazoa	Cyprinodon_variegatus.C_variegatus-1.0.pep.all.fa.gz	97	0
Danireri	7955	Danio rerio	23594743	Published	ENSEMBL	GCA_000002035.4	Danio	Cyprinidae	Cypriniformes	Actinopteri	Chordata	Metazoa	Danio_rerio.GRCz11.pep.all.fa.gz	99.3	0
Daphpule	6669	Daphnia pulex	21292972	Published	ENSEMBL	GCA_000187875.1	Daphnia	Daphniidae	Diplostraca	Branchiopoda	Arthropoda	Metazoa	Daphnia_pulex.V1.0.pep.all.fa.gz	97.7	1
Dasynove	9361	Dasypus novemcinctus	doi:10.1644/11-MAMM-A-211.1	Published	ENSEMBL	GCA_000208655.2	Dasypus	Dasypodidae	Cingulata	Mammalia	Chordata	Metazoa	Dasypus_novemcinctus.Dasnov3.0.pep.all.fa.gz	95.1	0
Dauccaro	79200	Daucus carota	27158781	Published	ENSEMBL	GCA_001625215.1	Daucus	Apiaceae	Apiales	Magnoliopsida	Streptophyta	Viridiplantae	Daucus_carota.ASM162521v1.pep.all.fa.gz	92.1	1
Dictdisc	352472	Dictyostelium discoideum	15875012	Published	ENSEMBL	GCA_000004695.1	Dictyostelium	Dictyosteliaceae	Dictyosteliales	Dictyostelia	Amoebozoa	Protozoa	Dictyostelium_discoideum.dicty_2.7.pep.all.fa.gz	95.3	0
Drospseu	46245	Drosophila pseudoobscura	17994087	Published	ENSEMBL	GCA_000001765.2	Drosophila	Drosophilidae	Diptera	Insecta	Arthropoda	Metazoa	Drosophila_pseudoobscura.Dpse_3.0.pep.all.fa.gz	97.7	0
Drosviri	7244	Drosophila virilis	17994087	Published	ENSEMBL	GCA_000005245.1	Drosophila	Drosophilidae	Diptera	Insecta	Arthropoda	Metazoa	Drosophila_virilis.dvir_caf1.pep.all.fa.gz	99	1
Eimeacer	5801	Eimeria acervulina	33713650	Published	ENSEMBL	GCA_000499425.1	Eimeria	Eimeriidae	Eucoccidiorida	Conoidasida	Apicomplexa	NA	Eimeria_acervulina_gca_000499425.EAH001.pep.all.fa.gz	22.3	1
Emilhuxl	280463	Emiliania huxleyi	23760476	Published	ENSEMBL	GCA_000372725.1	Emiliania	Noelaerhabdaceae	Isochrysidales	Haptophyceae	Haptophyta	Chromista	Emiliania_huxleyi.Emiliana_huxleyi_CCMP1516_main_genome_assembly_v1.0.pep.all.fa.gz	74.2	1
Entadisp	370354	Entamoeba dispar	20974635	Published	ENSEMBL	GCA_000209125.2	Entamoeba	Entamoebidae	Mastigamoebida	NA	Evosea	NA	Entamoeba_dispar_saw760_gca_000209125.JCVI_EDISG_1.0.pep.all.fa.gz	61.8	1
Equuasin	83772	Equus asinus	29740610	Published	ENSEMBL	GCA_003033725.1	Equus	Equidae	Perissodactyla	Mammalia	Chordata	Metazoa	Equus_asinus_asinus.ASM303372v1.pep.all.fa.gz	97	0
Equucaba	9796	Equus caballus	30456315	Published	ENSEMBL	GCA_002863925.1	Equus	Equidae	Perissodactyla	Mammalia	Chordata	Metazoa	Equus_caballus.EquCab3.0.pep.all.fa.gz	97	0
Esoxluci	8010	Esox lucius	25069045	Published	ENSEMBL	GCA_000721915.3	Esox	Esocidae	Esociformes	Actinopteri	Chordata	Metazoa	Esox_lucius.Eluc_V3.pep.all.fa.gz	100	0
Felicatu	9685	Felis catus	17975172	Published	ENSEMBL	GCA_000181335.4	Felis	Felidae	Carnivora	Mammalia	Chordata	Metazoa	Felis_catus.Felis_catus_9.0.pep.all.fa.gz	99.7	0
Ficealbi	59894	Ficedula albicollis	23103876	Published	ENSEMBL	GCA_000247815.2	Ficedula	Muscicapidae	Passeriformes	Aves	Chordata	Metazoa	Ficedula_albicollis.FicAlb_1.4.pep.all.fa.gz	91.1	0
Folscand	158441	Folsomia candida	28659179	Published	ENSEMBL	GCA_002217175.1	Folsomia	Isotomidae	Entomobryomorpha	Collembola	Arthropoda	Metazoa	Folsomia_candida.ASM221717v1.pep.all.fa.gz	77.9	1
Fragcyli	635003	Fragilariopsis cylindrus	28092920	Published	ENSEMBL	GCA_001750085.1	Fragilariopsis	Bacillariaceae	Bacillariales	Bacillariophyceae	Bacillariophyta	Chromista	Fragilariopsis_cylindrus_ccmp1102_gca_001750085.Fracy1.pep.all.fa.gz	81.5	0
Fundhete	8078	Fundulus heteroclitus	31289021	Published	ENSEMBL	GCA_000826765.1	Fundulus	Fundulidae	Cyprinodontiformes	Actinopteri	Chordata	Metazoa	Fundulus_heteroclitus.Fundulus_heteroclitus-3.0.2.pep.all.fa.gz	93.1	0
Gadumorh	8049	Gadus morhua	21832995	Published	ENSEMBL	GCA_000231765.1	Gadus	Gadidae	Gadiformes	Actinopteri	Chordata	Metazoa	Gadus_morhua.gadMor1.pep.all.fa.gz	96.3	0
Gallgall	9031	Gallus gallus	15592404	Published	ENSEMBL	GCA_000002315.5	Gallus	Phasianidae	Galliformes	Aves	Chordata	Metazoa	Gallus_gallus.GRCg6a.pep.all.fa.gz	94.4	0
Globulti	431595	Globisporangium ultimum	20626842	Published	ENSEMBL	GCA_000143045.1	Pythium	Pythiaceae	Pythiales	Oomycetes	Heterokontophyta	Chromista	Pythium_ultimum.pug.pep.all.fa.gz	92.4	0
Gophagas	38772	Gopherus agassizii	28562605	Published	ENSEMBL	GCA_002896415.1	Gopherus	Testudinidae	Testudines	Reptilia	Chordata	Metazoa	Gopherus_agassizii.ASM289641v1.pep.all.fa.gz	95	0
Gorigori	9595	Gorilla gorilla	22398555	Published	ENSEMBL	GCA_000151905.3	Gorilla	Hominidae	Primates	Mammalia	Chordata	Metazoa	Gorilla_gorilla.gorGor4.pep.all.fa.gz	98.3	0
Haplburt	8153	Haplochromis burtoni	25186727	Published	ENSEMBL	GCA_000239415.1	Haplochromis	Cichlidae	Cichliformes	Actinopteri	Chordata	Metazoa	Haplochromis_burtoni.AstBur1.0.pep.all.fa.gz	97.7	0
Helimelp	34740	Heliconius melpomene	22722851	Published	ENSEMBL	GCA_000313835.1	Heliconius	Nymphalidae	Lepidoptera	Insecta	Arthropoda	Metazoa	Heliconius_melpomene.Hmel1.pep.all.fa.gz	90.7	0
Hippcome	109280	Hippocampus comes	27974754	Published	ENSEMBL	GCA_001891065.1	Hippocampus	Syngnathidae	Syngnathiformes	Actinopteri	Chordata	Metazoa	Hippocampus_comes.H_comes_QL1_v1.pep.all.fa.gz	99.3	1
Homosapi	9606	Homo sapiens	35357919	Published	ENSEMBL	GCA_000001405.27	Homo	Hominidae	Primates	Mammalia	Chordata	Metazoa	Homo_sapiens.GRCh38.pep.all.fa.gz	100	0
Hyalarab	559515	Hyaloperonospora arabidopsidis	21148394	Published	ENSEMBL	GCA_000173235.2	Hyaloperonospora	Peronosporaceae	Peronosporales	Oomycetes	Heterokontophyta	Chromista	Hyaloperonospora_arabidopsidis.HyaAraEmoy2_2.0.pep.all.fa.gz	82.5	1
Ictapunc	7998	Ictalurus punctatus	27249958	Published	ENSEMBL	GCA_001660625.1	Ictalurus	Ictaluridae	Siluriformes	Actinopteri	Chordata	Metazoa	Ictalurus_punctatus.IpCoco_1.2.pep.all.fa.gz	99.7	0
Ixodscap	6945	Ixodes scapularis	25815810	Published	ENSEMBL	GCA_000208615.1	Ixodes	Ixodidae	Ixodida	Arachnida	Arthropoda	Metazoa	Ixodes_scapularis.IscaW1.pep.all.fa.gz	78.8	1
Junchyem	40217	Junco hyemalis	30451354	Published	ENSEMBL	GCA_003829775.1	Junco	Passerellidae	Passeriformes	Aves	Chordata	Metazoa	Junco_hyemalis.ASM382977v1.pep.all.fa.gz	85.9	1
Kalmbras	1365824	Kalmanozyma brasiliensis	24356824	Published	ENSEMBL	GCA_000497045.1	Kalmanozyma	Ustilaginaceae	Ustilaginales	Ustilaginomycetes	Basidiomycota	Fungi	Kalmanozyma_brasiliensis_ghg001_gca_000497045.PSEUBRA1.pep.all.fa.gz	96.3	0
Krypmarm	37003	Kryptolebias marmoratus	27324916	Published	ENSEMBL	GCA_001649575.1	Kryptolebias	Aplocheilidae	Cyprinodontiformes	Actinopteri	Chordata	Metazoa	Kryptolebias_marmoratus.ASM164957v1.pep.all.fa.gz	98.7	0
Labrberg	56723	Labrus bergylta	29510660	Published	ENSEMBL	GCA_900080235.1	Labrus	Labridae	Labriformes	Actinopteri	Chordata	Metazoa	Labrus_bergylta.BallGen_V1.pep.all.fa.gz	97.4	0
Latichal	7897	Latimeria chalumnae	23598338	Published	ENSEMBL	GCA_000225785.1	Latimeria	Coelacanthidae	Coelacanthiformes	Sarcopterygii	Chordata	Metazoa	Latimeria_chalumnae.LatCha1.pep.all.fa.gz	92.7	0
Leerperr	77586	Leersia perrieri	29358651	Published	ENSEMBL	GCA_000325765.3	Leersia	Poaceae	Poales	Liliopsida	Streptophyta	Viridiplantae	Leersia_perrieri.Lperr_V1.4.pep.all.fa.gz	94.7	0
Lepiocul	7918	Lepisosteus oculatus	26950095	Published	ENSEMBL	GCA_000242695.1	Lepisosteus	Lepisosteidae	Semionotiformes	Actinopteri	Chordata	Metazoa	Lepisosteus_oculatus.LepOcu1.pep.all.fa.gz	93.8	0
Leptdeli	299467	Leptotrombidium deliense	30445460	Published	ENSEMBL	GCA_003675905.1	Leptotrombidium	Trombiculidae	Trombidiformes	Arachnida	Arthropoda	Metazoa	Leptotrombidium_deliense.LdelU1.pep.all.fa.gz	88.5	1
Leptpyrr	157538	Leptomonas pyrrhocoris	19843604	Published	ENSEMBL	GCA_001293395.1	Leptomonas	Trypanosomatidae	Trypanosomatida	Kinetoplastea	Euglenozoa	NA	Leptomonas_pyrrhocoris_gca_001293395.ASM129339v1.pep.all.fa.gz	72.6	0
Loncstri	299123	Lonchura striata	29618046	Published	ENSEMBL	GCA_002197715.1	Lonchura	Estrildidae	Passeriformes	Aves	Chordata	Metazoa	Lonchura_striata_domestica.LonStrDom1.pep.all.fa.gz	93.4	0
Manavite	328815	Manacus vitellinus	23441849	Published	ENSEMBL	GCA_001715985.3	Manacus	Pipridae	Passeriformes	Aves	Chordata	Metazoa	Manacus_vitellinus.ASM171598v2.pep.all.fa.gz	85.5	0
Mayedest	39758	Mayetiola destructor	25660540	Published	ENSEMBL	GCA_000149185.1	Mayetiola	Cecidomyiidae	Diptera	Insecta	Arthropoda	Metazoa	Mayetiola_destructor.Mdes_1.0.pep.all.fa.gz	94	1
Maylzebr	106582	Maylandia zebra	26394688	Published	ENSEMBL	GCA_000238955.5	Maylandia	Cichlidae	Cichliformes	Actinopteri	Chordata	Metazoa	Maylandia_zebra.M_zebra_UMD2a.pep.all.fa.gz	99.3	0
Melegall	9103	Meleagris gallopavo	20838655	Published	ENSEMBL	GCA_000146605.4	Meleagris	Phasianidae	Galliformes	Aves	Chordata	Metazoa	Meleagris_gallopavo.Turkey_2.01.pep.all.fa.gz	86.8	0
Meloundu	13146	Melopsittacus undulatus	25061512	Published	ENSEMBL	GCA_000238935.1	Melopsittacus	Psittaculidae	Psittaciformes	Aves	Chordata	Metazoa	Melopsittacus_undulatus.Melopsittacus_undulatus_6.3.pep.all.fa.gz	87.8	0
Meriungu	10047	Meriones unguiculatus	29526484	Published	ENSEMBL	GCA_002204375.1	Meriones	Muridae	Rodentia	Mammalia	Chordata	Metazoa	Meriones_unguiculatus.MunDraft-v1.0.pep.all.fa.gz	96.4	0
Mnemleid	27923	Mnemiopsis leidyi	24337300	Published	ENSEMBL	GCA_000226015.1	Mnemiopsis	Bolinopsidae	Lobata	Tentaculata	Ctenophora	Metazoa	Mnemiopsis_leidyi.MneLei_Aug2011.pep.all.fa.gz	87.5	1
Molamola	94237	Mola mola	27609345	Published	ENSEMBL	GCA_001698575.1	Mola	Molidae	Tetraodontiformes	Actinopteri	Chordata	Metazoa	Mola_mola.ASM169857v1.pep.all.fa.gz	97.3	0
Monoalbu	43700	Monopterus albus	29688346	Published	ENSEMBL	GCA_001952655.1	Monopterus	Synbranchidae	Synbranchiformes	Actinopteri	Chordata	Metazoa	Monopterus_albus.M_albus_1.0.pep.all.fa.gz	99.4	0
Monobrev	431895	Monosiga brevicollis	18273011	Published	ENSEMBL	GCA_000002865.1	Monosiga	Salpingoecidae	Choanoflagellida	Choanoflagellatea	Choanozoa	Unknown	Monosiga_brevicollis_mx1_gca_000002865.V1.0.pep.all.fa.gz	82.6	0
Monodome	13616	Monodelphis domestica	17495919	Published	ENSEMBL	GCF_000002295.2	Monodelphis	Didelphidae	Didelphimorphia	Mammalia	Chordata	Metazoa	Monodelphis_domestica.monDom5.pep.all.fa.gz	95.8	0
Musaacum	214687	Musa acuminata	22801500	Published	ENSEMBL	GCA_000313855.1	Musa	Musaceae	Zingiberales	Liliopsida	Streptophyta	Viridiplantae	Musa_acuminata.ASM31385v1.pep.all.fa.gz	94.1	0
Muscaro	10089	Mus caroli	29563166	Published	ENSEMBL	GCA_900094665.2	Mus	Muridae	Rodentia	Mammalia	Chordata	Metazoa	Mus_caroli.CAROLI_EIJ_v1.1.pep.all.fa.gz	97.7	0
Muspaha	10093	Mus pahari	29563166	Published	ENSEMBL	GCA_900095145.2	Mus	Muridae	Rodentia	Mammalia	Chordata	Metazoa	Mus_pahari.PAHARI_EIJ_v1.1.pep.all.fa.gz	97.7	0
Musspic	10103	Mus spicilegus	29794166	Published	ENSEMBL	GCA_003336285.1	Mus	Muridae	Rodentia	Mammalia	Chordata	Metazoa	Mus_spicilegus.MUSP714.pep.all.fa.gz	99.4	0
Musspre	10096	Mus spretus	30275530	Published	ENSEMBL	GCA_001624865.1	Mus	Muridae	Rodentia	Mammalia	Chordata	Metazoa	Mus_spretus.SPRET_EiJ_v1.pep.all.fa.gz	99.4	0
Mustputo	9669	Mustela putorius	25402615	Published	ENSEMBL	GCA_000215625.1	Mustela	Mustelidae	Carnivora	Mammalia	Chordata	Metazoa	Mustela_putorius_furo.MusPutFur1.0.pep.all.fa.gz	95.4	0
Nanngali	1026970	Nannospalax galili	24892994	Published	ENSEMBL	GCA_000622305.1	Nannospalax	Spalacidae	Rodentia	Mammalia	Chordata	Metazoa	Nannospalax_galili.S.galili_v1.0.pep.all.fa.gz	96	0
Nasovitr	7425	Nasonia vitripennis	20075255	Published	ENSEMBL	GCA_000002325.2	Nasonia	Pteromalidae	Hymenoptera	Insecta	Arthropoda	Metazoa	Nasonia_vitripennis.Nvit_2.1.pep.all.fa.gz	92.1	1
Neolbric	32507	Neolamprologus brichardi	25186727	Published	ENSEMBL	GCA_000239395.1	Neolamprologus	Cichlidae	Cichliformes	Actinopteri	Chordata	Metazoa	Neolamprologus_brichardi.NeoBri1.0.pep.all.fa.gz	91.4	0
Neovviso	452646	Neovison vison	29109430	Published	ENSEMBL	GCA_900108605.1	Neovison	Mustelidae	Carnivora	Mammalia	Chordata	Metazoa	Neovison_vison.NNQGG.v01.pep.all.fa.gz	96.4	0
Nomaleuc	61853	Nomascus leucogenys	25209798	Published	ENSEMBL	GCA_000146795.3	Nomascus	Hylobatidae	Primates	Mammalia	Chordata	Metazoa	Nomascus_leucogenys.Nleu_3.0.pep.all.fa.gz	96.7	0
Notaeuge	9315	Notamacropus eugenii	21854559	Published	ENSEMBL	GCA_000004035.1	Notamacropus	Macropodidae	Diprotodontia	Mammalia	Chordata	Metazoa	Notamacropus_eugenii.Meug_1.0.pep.all.fa.gz	79.3	0
Octodegu	10160	Octodon degus	33177664	Published	ENSEMBL	GCA_000260255.1	Octodon	Octodontidae	Rodentia	Mammalia	Chordata	Metazoa	Octodon_degus.OctDeg1.0.pep.all.fa.gz	98.4	0
Onchvolv	6282	Onchocerca volvulus	27869790	Published	ENSEMBL	GCA_000499405.2	Onchocerca	Onchocercidae	Rhabditida	Chromadorea	Nematoda	Metazoa	Onchocerca_volvulus.ASM49940v2.pep.all.fa.gz	98.7	1
Oreonilo	8128	Oreochromis niloticus	25186727	Published	ENSEMBL	GCA_000188235.1	Oreochromis	Cichlidae	Cichliformes	Actinopteri	Chordata	Metazoa	Oreochromis_niloticus.Orenil1.0.pep.all.fa.gz	97.4	0
Ornianat	9258	Ornithorhynchus anatinus	33408411	Published	ENSEMBL	GCA_004115215.2	Ornithorhynchus	Ornithorhynchidae	Monotremata	Mammalia	Chordata	Metazoa	Ornithorhynchus_anatinus.OANA5.pep.all.fa.gz	75.3	0
Oryccuni	9986	Oryctolagus cuniculus	25170157	Published	ENSEMBL	GCA_000003625.1	Oryctolagus	Leporidae	Lagomorpha	Mammalia	Chordata	Metazoa	Oryctolagus_cuniculus.OryCun2.0.pep.all.fa.gz	93	0
Oryzbart	65489	Oryza barthii	29358651	Published	ENSEMBL	GCA_000182155.2	Oryza	Poaceae	Poales	Liliopsida	Streptophyta	Viridiplantae	Oryza_barthii.O.barthii_v1.pep.all.fa.gz	93.8	0
Oryzbrac	4533	Oryza brachyantha	23481403	Published	ENSEMBL	GCA_000231095.2	Oryza	Poaceae	Poales	Liliopsida	Streptophyta	Viridiplantae	Oryza_brachyantha.Oryza_brachyantha.v1.4b.pep.all.fa.gz	96.1	0
Oryzglab	4538	Oryza glaberrima	29358651	Published	ENSEMBL	GCA_000147395.1	Oryza	Poaceae	Poales	Liliopsida	Streptophyta	Viridiplantae	Oryza_glaberrima.Oryza_glaberrima_V1.pep.all.fa.gz	92.1	0
Oryzglum	40148	Oryza glumipatula	29358651	Published	ENSEMBL	GCA_000576495.1	Oryza	Poaceae	Poales	Liliopsida	Streptophyta	Viridiplantae	Oryza_glumipatula.Oryza_glumaepatula_v1.5.pep.all.fa.gz	93.4	0
Oryzlati	8090	Oryzias latipes	17554307	Published	ENSEMBL	GCA_002234675.1	Oryzias	Adrianichthyidae	Beloniformes	Actinopteri	Chordata	Metazoa	Oryzias_latipes_hsok.ASM223469v1.pep.all.fa.gz	98	0
Oryzlong	4528	Oryza longistaminata	26358679	Published	ENSEMBL	GCA_000789195.1	Oryza	Poaceae	Poales	Liliopsida	Streptophyta	Viridiplantae	Oryza_longistaminata.O_longistaminata_v1.0.pep.all.fa.gz	87.5	1
Oryzmela	30732	Oryzias melastigma	29451363	Published	ENSEMBL	GCA_002922805.1	Oryzias	Adrianichthyidae	Beloniformes	Actinopteri	Chordata	Metazoa	Oryzias_melastigma.Om_v0.7.RACA.pep.all.fa.gz	97.7	0
Oryzmeri	40149	Oryza meridionalis	29358651	Published	ENSEMBL	GCA_000338895.2	Oryza	Poaceae	Poales	Liliopsida	Streptophyta	Viridiplantae	Oryza_meridionalis.Oryza_meridionalis_v1.3.pep.all.fa.gz	83.1	0
Oryzpunc	4537	Oryza punctata	29358651	Published	ENSEMBL	GCA_000573905.1	Oryza	Poaceae	Poales	Liliopsida	Streptophyta	Viridiplantae	Oryza_punctata.Oryza_punctata_v1.2.pep.all.fa.gz	95.7	0
Oryzrufi	4529	Oryza rufipogon	29358651	Published	ENSEMBL	GCA_000817225.1	Oryza	Poaceae	Poales	Liliopsida	Streptophyta	Viridiplantae	Oryza_rufipogon.OR_W1943.pep.all.fa.gz	96	0
Ostrluci	436017	Ostreococcus sp. 'lucimarinus'	17460045	Published	ENSEMBL	GCA_000092065.1	Ostreococcus	Bathycoccaceae	Mamiellales	Mamiellophyceae	Chlorophyta	Viridiplantae	Ostreococcus_lucimarinus.ASM9206v1.pep.all.fa.gz	84.5	0
Ovisarie	9940	Ovis aries	20809919	Published	ENSEMBL	GCA_000298735.1	Ovis	Bovidae	Artiodactyla	Mammalia	Chordata	Metazoa	Ovis_aries.Oar_v3.1.pep.all.fa.gz	96.3	0
Panpani	9597	Pan paniscus	22722832	Published	ENSEMBL	GCA_000258655.2	Pan	Hominidae	Primates	Mammalia	Chordata	Metazoa	Pan_paniscus.panpan1.1.pep.all.fa.gz	97.4	0
Pantpard	9691	Panthera pardus	28042784	Published	ENSEMBL	GCA_001857705.1	Panthera	Felidae	Carnivora	Mammalia	Chordata	Metazoa	Panthera_pardus.PanPar1.0.pep.all.fa.gz	99.3	0
Panttigr	74533	Panthera tigris	24045858	Published	ENSEMBL	GCA_000464555.1	Panthera	Felidae	Carnivora	Mammalia	Chordata	Metazoa	Panthera_tigris_altaica.PanTig1.0.pep.all.fa.gz	95.7	0
Papianub	9555	Papio anubis	30854422	Published	ENSEMBL	GCA_000264685.2	Papio	Cercopithecidae	Primates	Mammalia	Chordata	Metazoa	Papio_anubis.Panu_3.0.pep.all.fa.gz	99.3	0
Paraking	1676925	Paramormyrops kingsleyae	29240929	Published	ENSEMBL	GCA_002872115.1	Paramormyrops	Mormyridae	Osteoglossiformes	Actinopteri	Chordata	Metazoa	Paramormyrops_kingsleyae.PKINGS_0.1.pep.all.fa.gz	98	0
Parumajo	9157	Parus major	26805030	Published	ENSEMBL	GCA_001522545.2	Parus	Paridae	Passeriformes	Aves	Chordata	Metazoa	Parus_major.Parus_major1.1.pep.all.fa.gz	89.8	0
Pedihuma	121224	Pediculus humanus	20566863	Published	ENSEMBL	GCA_000006295.1	Pediculus	Pediculidae	Phthiraptera	Insecta	Arthropoda	Metazoa	Pediculus_humanus.PhumU2.pep.all.fa.gz	96.4	0
Pelosine	13735	Pelodiscus sinensis	23624526	Published	ENSEMBL	GCA_000230535.1	Pelodiscus	Trionychidae	Testudines	Reptilia	Chordata	Metazoa	Pelodiscus_sinensis.PelSin_1.0.pep.all.fa.gz	91.8	0
Perimagn	409849	Periophthalmus magnuspinnatus	25463417	Published	ENSEMBL	GCA_000787105.1	Periophthalmus	Gobiidae	Gobiiformes	Actinopteri	Chordata	Metazoa	Periophthalmus_magnuspinnatus.PM.fa.pep.all.fa.gz	92.8	1
Phaetric	556484	Phaeodactylum tricornutum	18923393	Published	ENSEMBL	GCA_000150955.2	Phaeodactylum	Phaeodactylaceae	Naviculales	Bacillariophyceae	Bacillariophyta	Chromista	Phaeodactylum_tricornutum.ASM15095v2.pep.all.fa.gz	84.8	0
Phascine	38626	Phascolarctos cinereus	29967444	Published	ENSEMBL	GCA_900166895.1	Phascolarctos	Phascolarctidae	Diprotodontia	Mammalia	Chordata	Metazoa	Phascolarctos_cinereus.phaCin_unsw_v4.1.pep.all.fa.gz	96	0
Phytinfe	403677	Phytophthora infestans	19741609	Published	ENSEMBL	GCA_000142945.1	Phytophthora	Peronosporaceae	Peronosporales	Oomycetes	Heterokontophyta	Chromista	Phytophthora_infestans.ASM14294v1.pep.all.fa.gz	93	0
Phytlate	1254522	Phytophthora lateralis	23678994	Published	ENSEMBL	GCA_000318465.1	Phytophthora	Peronosporaceae	Peronosporales	Oomycetes	Heterokontophyta	Chromista	Phytophthora_lateralis.MPF4_v1.0.pep.all.fa.gz	71.6	1
Phytramo	164328	Phytophthora ramorum	16946064	Published	ENSEMBL	GCA_000149735.1	Phytophthora	Peronosporaceae	Peronosporales	Oomycetes	Heterokontophyta	Chromista	Phytophthora_ramorum.ASM14973v1.pep.all.fa.gz	91.8	0
Phytvexa	1223560	Phytopythium vexans	24124466	Published	ENSEMBL	GCA_000387545.2	Phytopythium	Pythiaceae	Pythiales	Oomycetes	Heterokontophyta	Chromista	Pythium_vexans.pve_scaffolds_v1.pep.all.fa.gz	93.4	1
Plaschab	31271	Plasmodium chabaudi	25359557	Published	ENSEMBL	GCA_900002335.1	Plasmodium	Plasmodiidae	Haemosporida	Aconoidasida	Apicomplexa	Chromalveolata	Plasmodium_chabaudi.PCHAS01.pep.all.fa.gz	72	0
Plascyno	1120755	Plasmodium cynomolgi	22863735	Published	ENSEMBL	GCA_000321355.1	Plasmodium	Plasmodiidae	Haemosporida	Aconoidasida	Apicomplexa	Chromalveolata	Plasmodium_cynomolgi_strain_b_gca_000321355.PcynB_1.0.pep.all.fa.gz	65.7	0
Plasknow	5851	Plasmodium knowlesi	18843368	Published	ENSEMBL	GCA_000006355.1	Plasmodium	Plasmodiidae	Haemosporida	Aconoidasida	Apicomplexa	Chromalveolata	Plasmodium_knowlesi.ASM635v1.pep.all.fa.gz	71	0
Plasmala	5858	Plasmodium malariae	28117441	Published	ENSEMBL	GCA_900088575.1	Plasmodium	Plasmodiidae	Haemosporida	Aconoidasida	Apicomplexa	NA	Plasmodium_malariae_gca_900088575.Pmal.pep.all.fa.gz	61.4	0
Plasoval	864142	Plasmodium ovale	28117441	Published	ENSEMBL	GCA_900088485.1	#N/A	#N/A	#N/A	#N/A	#N/A	#N/A	Plasmodium_ovale_wallikeri_gca_900088485.Pow1.pep.all.fa.gz	68	1
Poecform	48698	Poecilia formosa	29434351	Published	ENSEMBL	GCA_000485575.1	Poecilia	Poeciliidae	Cyprinodontiformes	Actinopteri	Chordata	Metazoa	Poecilia_formosa.PoeFor_5.1.2.pep.all.fa.gz	99.7	0
Poeclati	48699	Poecilia latipinna	29434351	Published	ENSEMBL	GCA_001443285.1	Poecilia	Poeciliidae	Cyprinodontiformes	Actinopteri	Chordata	Metazoa	Poecilia_latipinna.P_latipinna-1.0.pep.all.fa.gz	98.4	0
Poecmexi	48701	Poecilia mexicana	29434351	Published	ENSEMBL	GCA_001443325.1	Poecilia	Poeciliidae	Cyprinodontiformes	Actinopteri	Chordata	Metazoa	Poecilia_mexicana.P_mexicana-1.0.pep.all.fa.gz	98.7	0
Pogovitt	103695	Pogona vitticeps	26421146	Published	ENSEMBL	GCA_900067755.1	Pogona	Agamidae	Squamata	Reptilia	Chordata	Metazoa	Pogona_vitticeps.pvi1.1.pep.all.fa.gz	96.7	0
Proccape	9813	Procavia capensis	21993624	Published	ENSEMBL	GCA_000152225.1	Procavia	Procaviidae	Hyracoidea	Mammalia	Chordata	Metazoa	Procavia_capensis.proCap1.pep.all.fa.gz	82.9	0
Prolsimu	1328070	Prolemur simus	29884119	Published	ENSEMBL	GCA_003258685.1	Prolemur	Lemuridae	Primates	Mammalia	Chordata	Metazoa	Prolemur_simus.Prosim_1.0.pep.all.fa.gz	98.4	0
Ptervamp	132908	Pteropus vampyrus	21993624	Published	ENSEMBL	GCA_000151845.1	Pteropus	Pteropodidae	Chiroptera	Mammalia	Chordata	Metazoa	Pteropus_vampyrus.pteVam1.pep.all.fa.gz	94.1	0
Pundnyer	303518	Pundamilia nyererei	25186727	Published	ENSEMBL	GCA_000239375.1	Pundamilia	Cichlidae	Cichliformes	Actinopteri	Chordata	Metazoa	Pundamilia_nyererei.PunNye1.0.pep.all.fa.gz	96.7	0
Pygonatt	42514	Pygocentrus nattereri	31282935	Published	ENSEMBL	GCA_001682695.1	Pygocentrus	Serrasalmidae	Characiformes	Actinopteri	Chordata	Metazoa	Pygocentrus_nattereri.Pygocentrus_nattereri-1.0.2.pep.all.fa.gz	99.7	1
Pythapha	1223555	Pythium aphanidermatum	24124466	Published	ENSEMBL	GCA_000387445.2	Pythium	Pythiaceae	Pythiales	Oomycetes	Heterokontophyta	Chromista	Pythium_aphanidermatum.pag1_scaffolds_v1.pep.all.fa.gz	91.7	0
Pythiway	1223558	Pythium iwayamai	24124466	Published	ENSEMBL	GCA_000387465.2	Pythium	Pythiaceae	Pythiales	Oomycetes	Heterokontophyta	Chromista	Pythium_iwayamai.piw_scaffolds_v1.pep.all.fa.gz	90.1	1
Rhinbiet	61621	Rhinopithecus bieti	27399969	Published	ENSEMBL	GCA_001698545.1	Rhinopithecus	Cercopithecidae	Primates	Mammalia	Chordata	Metazoa	Rhinopithecus_bieti.ASM169854v1.pep.all.fa.gz	97.3	0
Rhinroxe	61622	Rhinopithecus roxellana	25362486	Published	ENSEMBL	GCA_000769185.1	Rhinopithecus	Cercopithecidae	Primates	Mammalia	Chordata	Metazoa	Rhinopithecus_roxellana.Rrox_v1.pep.all.fa.gz	99.3	0
Rhodprol	13249	Rhodnius prolixus	26627243	Published	ENSEMBL	GCA_000181055.3	Rhodnius	Reduviidae	Hemiptera	Insecta	Arthropoda	Metazoa	Rhodnius_prolixus.RproC3.pep.all.fa.gz	90.7	1
Salvmeri	96440	Salvator merianae	30481296	Published	ENSEMBL	GCA_003586115.2	Salvator	Teiidae	Squamata	Reptilia	Chordata	Metazoa	Salvator_merianae.HLtupMer3.pep.all.fa.gz	98	0
Saprpara	695850	Saprolegnia parasitica	23785293	Published	ENSEMBL	GCA_000151545.2	Saprolegnia	Saprolegniaceae	Saprolegniales	Oomycetes	Heterokontophyta	Chromista	Saprolegnia_parasitica_cbs_223_65_gca_000151545.ASM15154v2.pep.all.fa.gz	91.7	1
Sarcharr	9305	Sarcophilus harrisii	22341448	Published	ENSEMBL	GCA_000189315.1	Sarcophilus	Dasyuridae	Dasyuromorphia	Mammalia	Chordata	Metazoa	Sarcophilus_harrisii.DEVIL7.0.pep.all.fa.gz	89.8	0
Seridume	41447	Seriola dumerili	29785397	Published	ENSEMBL	GCA_002260705.1	Seriola	Carangidae	Carangiformes	Actinopteri	Chordata	Metazoa	Seriola_dumerili.Sdu_1.0.pep.all.fa.gz	99.4	0
Serilala	1841481	Seriola lalandi	29310588	Published	ENSEMBL	GCA_002814215.1	Seriola	Carangidae	Carangiformes	Actinopteri	Chordata	Metazoa	Seriola_lalandi_dorsalis.Sedor1.pep.all.fa.gz	98	1
Solalyco	4081	Solanum lycopersicum	22660326	Published	ENSEMBL	GCA_000188115.3	Solanum	Solanaceae	Solanales	Magnoliopsida	Streptophyta	Viridiplantae	Solanum_lycopersicum.SL3.0.pep.all.fa.gz	94.3	1
Solatube	4113	Solanum tuberosum	21743474	Published	ENSEMBL	GCA_000226075.1	Solanum	Solanaceae	Solanales	Magnoliopsida	Streptophyta	Viridiplantae	Solanum_tuberosum.SolTub_3.0.pep.all.fa.gz	87.1	0
Soleinvi	13686	Solenopsis invicta	21282665	Published	ENSEMBL	GCA_000188075.1	Solenopsis	Formicidae	Hymenoptera	Insecta	Arthropoda	Metazoa	Solenopsis_invicta.Si_gnG.pep.all.fa.gz	98.3	0
Strimari	126957	Strigamia maritima	25423365	Published	ENSEMBL	GCA_000239455.1	Strigamia	Linotaeniidae	Geophilomorpha	Chilopoda	Arthropoda	Metazoa	Strigamia_maritima.Smar1.pep.all.fa.gz	92.1	1
Stropurp	7668	Strongylocentrotus purpuratus	3172215	Published	ENSEMBL	GCA_000002235.2	Strongylocentrotus	Strongylocentrotidae	Echinoida	Echinoidea	Echinodermata	Metazoa	Strongylocentrotus_purpuratus.Spur_3.1.pep.all.fa.gz	93.1	1
Susscro	9823	Sus scrofa	23151582	Published	ENSEMBL	GCA_000003025.6	Sus	Suidae	Artiodactyla	Mammalia	Chordata	Metazoa	Sus_scrofa.Sscrofa11.1.pep.all.fa.gz	99.7	0
Taengutt	59729	Taeniopygia guttata	20360741	Published	ENSEMBL	GCA_000151805.2	Taeniopygia	Estrildidae	Passeriformes	Aves	Chordata	Metazoa	Taeniopygia_guttata.taeGut3.2.4.pep.all.fa.gz	86.8	0
Takirubr	31033	Takifugu rubripes	21551351	Published	ENSEMBL	GCA_000180615.2	Takifugu	Tetraodontidae	Tetraodontiformes	Actinopteri	Chordata	Metazoa	Takifugu_rubripes.FUGU5.pep.all.fa.gz	96	0
Tetrther	312017	Tetrahymena thermophila	19036158	Published	ENSEMBL	GCA_000189635.1	Tetrahymena	Tetrahymenidae	Hymenostomatida	Oligohymenophorea	Ciliophora	Protozoa	Tetrahymena_thermophila.JCVI-TTA1-2.2.pep.all.fa.gz	83.8	1
Tetrurti	32264	Tetranychus urticae	18408150	Published	ENSEMBL	GCA_000239435.1	Tetranychus	Tetranychidae	Trombidiformes	Arachnida	Arthropoda	Metazoa	Tetranychus_urticae.ASM23943v1.pep.all.fa.gz	92.4	0
Thalpseu	296543	Thalassiosira pseudonana	15459382	Published	ENSEMBL	GCA_000149405.2	Thalassiosira	Thalassiosiraceae	Thalassiosirales	Coscinodiscophyceae	Bacillariophyta	Chromista	Thalassiosira_pseudonana.ASM14940v2.pep.all.fa.gz	80.9	0
Theiequi	1537102	Theileria equi	23137308	Published	ENSEMBL	GCA_000342415.1	Theileria	Theileriidae	Piroplasmida	Aconoidasida	Apicomplexa	Chromalveolata	Theileria_equi_strain_wa_gca_000342415.JCVI-bewag-v1.1.pep.all.fa.gz	70.3	0
Thergela	9565	Theropithecus gelada	19321426	Published	ENSEMBL	GCA_003255815.1	Theropithecus	Cercopithecidae	Primates	Mammalia	Chordata	Metazoa	Theropithecus_gelada.Tgel_1.0.pep.all.fa.gz	99.3	0
Triturar	4572	Triticum urartu	23535596	Published	ENSEMBL	GCA_000347455.1	Triticum	Poaceae	Poales	Magnoliopsida	Streptophyta	Viridiplantae	Triticum_urartu.ASM34745v1.pep.all.fa.gz	81.8	1
Trypequi	5694	Trypanosoma equiperdum	28138343	Published	ENSEMBL	GCA_001457755.2	Trypanosoma	Trypanosomatidae	Trypanosomatida	Kinetoplastea	Euglenozoa	NA	Trypanosoma_equiperdum_gca_001457755.Trypanosoma_equiperdum_OVI_V2.pep.all.fa.gz	69.3	0
Trypthei	67003	Trypanosoma theileri	19843604	Published	ENSEMBL	GCA_002087225.1	Trypanosoma	Trypanosomatidae	Trypanosomatida	Kinetoplastea	Euglenozoa	NA	Trypanosoma_theileri_gca_002087225.Tth_v3.pep.all.fa.gz	75.3	0
Ursuamer	9643	Ursus americanus	30395234	Published	ENSEMBL	GCA_003344425.1	Ursus	Ursidae	Carnivora	Mammalia	Chordata	Metazoa	Ursus_americanus.ASM334442v1.pep.all.fa.gz	90.8	0
Ursumari	29073	Ursus maritimus	24813606	Published	ENSEMBL	GCA_000687225.1	Ursus	Ursidae	Carnivora	Mammalia	Chordata	Metazoa	Ursus_maritimus.UrsMar_1.0.pep.all.fa.gz	91.8	0
Vignradi	3916	Vigna radiata	25384727	Published	ENSEMBL	GCA_000741045.2	Vigna	Fabaceae	Fabales	Magnoliopsida	Streptophyta	Viridiplantae	Vigna_radiata.Vradiata_ver6.pep.all.fa.gz	88.1	0
Vulpvulp	9627	Vulpes vulpes	30082739	Published	ENSEMBL	GCA_003160815.1	Vulpes	Canidae	Carnivora	Mammalia	Chordata	Metazoa	Vulpes_vulpes.VulVul2.2.pep.all.fa.gz	97.7	0
Xantdend	264483	Xanthophyllomyces dendrorhous	25887949	Published	ENSEMBL	GCA_001007165.2	Xanthophyllomyces	Mrakiaceae	Cystofilobasidiales	Tremellomycetes	Basidiomycota	Fungi	Xanthophyllomyces_dendrorhous_gca_001007165.Xden1.pep.all.fa.gz	97.1	0
Xiphcouc	32473	Xiphophorus couchianus	26742787	Published	ENSEMBL	GCA_001444195.1	Xiphophorus	Poeciliidae	Cyprinodontiformes	Actinopteri	Chordata	Metazoa	Xiphophorus_couchianus.Xiphophorus_couchianus-4.0.1.pep.all.fa.gz	81.9	0
Xiphmacu	8083	Xiphophorus maculatus	23542700	Published	ENSEMBL	GCA_002775205.2	Xiphophorus	Poeciliidae	Cyprinodontiformes	Actinopteri	Chordata	Metazoa	Xiphophorus_maculatus.X_maculatus-5.0-male.pep.all.fa.gz	99.4	0
