# Supplementary material for: ContScout: sensitive detection and removal of contamination from annotated genomes
Source: Nat Commun. 2024 Jan 31;15:936. doi: 10.1038/s41467-024-45024-5 (PMC10831095; doi:10.1038/s41467-024-45024-5)
Supplement: Supplementary file 8 — Supplementary Data 4 [file 41467_2024_45024_MOESM8_ESM.xlsx]

## Sheet: Suppl. Data 4
Supplementary Data 4: Proteins identified by ContScout as contamination from the 844-genomes data set
Column	Description
ProtID	ID for proteins identified as contamination
ProteinTaxLabel	Individual protein taxon tag assigned by ContScout
CtgTaxLabel	Contig-based consensus taxon tag assigned by ContScout
CtgNProts	Number of protein-coding genes on the contig
ShortName	Short genome identifier
Species	Species name
TaxID	NCBI taxon identifier
TaxFine	Finer-grade taxonomic information (phylum rank)
TaxCoarse	Coarse-grade taxonomic information (kingdom rank)
ProtID	ProteinTaxLabel	CtgTaxLabel	CtgNProts	ShortName	Species	TaxID	TaxFine	TaxCoarse
XP_022106915.1	bacteria	bacteria	24	Acanplan	Acanthaster planci	133434	Echinodermata	Animal
XP_022106916.1	bacteria	bacteria	24	Acanplan	Acanthaster planci	133434	Echinodermata	Animal
XP_022106918.1	bacteria	bacteria	24	Acanplan	Acanthaster planci	133434	Echinodermata	Animal
XP_022106919.1	bacteria	bacteria	24	Acanplan	Acanthaster planci	133434	Echinodermata	Animal
XP_022106920.1	bacteria	bacteria	24	Acanplan	Acanthaster planci	133434	Echinodermata	Animal
XP_022106921.1	bacteria	bacteria	24	Acanplan	Acanthaster planci	133434	Echinodermata	Animal
XP_022106923.1	bacteria	bacteria	24	Acanplan	Acanthaster planci	133434	Echinodermata	Animal
XP_022106924.1	bacteria	bacteria	24	Acanplan	Acanthaster planci	133434	Echinodermata	Animal
XP_022106925.1	bacteria	bacteria	24	Acanplan	Acanthaster planci	133434	Echinodermata	Animal
XP_022106926.1	bacteria	bacteria	24	Acanplan	Acanthaster planci	133434	Echinodermata	Animal
XP_022106927.1	bacteria	bacteria	24	Acanplan	Acanthaster planci	133434	Echinodermata	Animal
XP_022106928.1	bacteria	bacteria	24	Acanplan	Acanthaster planci	133434	Echinodermata	Animal
XP_022106929.1	bacteria	bacteria	24	Acanplan	Acanthaster planci	133434	Echinodermata	Animal
XP_022106930.1	bacteria	bacteria	24	Acanplan	Acanthaster planci	133434	Echinodermata	Animal
XP_022106931.1	bacteria	bacteria	24	Acanplan	Acanthaster planci	133434	Echinodermata	Animal
XP_022106932.1	bacteria	bacteria	24	Acanplan	Acanthaster planci	133434	Echinodermata	Animal
XP_022106934.1	bacteria	bacteria	24	Acanplan	Acanthaster planci	133434	Echinodermata	Animal
XP_022106935.1	bacteria	bacteria	24	Acanplan	Acanthaster planci	133434	Echinodermata	Animal
XP_022106936.1	bacteria	bacteria	24	Acanplan	Acanthaster planci	133434	Echinodermata	Animal
XP_022106937.1	bacteria	bacteria	24	Acanplan	Acanthaster planci	133434	Echinodermata	Animal
XP_022106938.1	bacteria	bacteria	24	Acanplan	Acanthaster planci	133434	Echinodermata	Animal
XP_022106939.1	bacteria	bacteria	24	Acanplan	Acanthaster planci	133434	Echinodermata	Animal
XP_022106940.1	bacteria	bacteria	24	Acanplan	Acanthaster planci	133434	Echinodermata	Animal
XP_022106941.1	bacteria	bacteria	24	Acanplan	Acanthaster planci	133434	Echinodermata	Animal
XP_022111755.1	bacteria	bacteria	1	Acanplan	Acanthaster planci	133434	Echinodermata	Animal
XP_015750277.1	bacteria	bacteria	3	Acrodigi	Acropora digitifera	70779	Cnidaria	Animal
XP_015750564.1	metazoa	bacteria	3	Acrodigi	Acropora digitifera	70779	Cnidaria	Animal
XP_015750566.1	bacteria	bacteria	3	Acrodigi	Acropora digitifera	70779	Cnidaria	Animal
XP_015750673.1	bacteria	bacteria	1	Acrodigi	Acropora digitifera	70779	Cnidaria	Animal
XP_015750822.1	viridiplantae	viridiplantae	1	Acrodigi	Acropora digitifera	70779	Cnidaria	Animal
XP_011049088.1	bacteria	bacteria	1	Acroechi	Acromyrmex echinatior	103372	Arthropoda	Animal
XP_011049540.1	bacteria	bacteria	1	Acroechi	Acromyrmex echinatior	103372	Arthropoda	Animal
XP_011049770.1	bacteria	bacteria	1	Acroechi	Acromyrmex echinatior	103372	Arthropoda	Animal
XP_011056685.1	bacteria	bacteria	3	Acroechi	Acromyrmex echinatior	103372	Arthropoda	Animal
XP_011056697.1	bacteria	bacteria	3	Acroechi	Acromyrmex echinatior	103372	Arthropoda	Animal
XP_011056711.1	bacteria	bacteria	3	Acroechi	Acromyrmex echinatior	103372	Arthropoda	Animal
XP_011056726.1	bacteria	bacteria	3	Acroechi	Acromyrmex echinatior	103372	Arthropoda	Animal
XP_011056737.1	bacteria	bacteria	3	Acroechi	Acromyrmex echinatior	103372	Arthropoda	Animal
XP_011056751.1	bacteria	bacteria	3	Acroechi	Acromyrmex echinatior	103372	Arthropoda	Animal
XP_011066532.1	bacteria	bacteria	1	Acroechi	Acromyrmex echinatior	103372	Arthropoda	Animal
XP_011067887.1	bacteria	bacteria	1	Acroechi	Acromyrmex echinatior	103372	Arthropoda	Animal
XP_011067904.1	bacteria	bacteria	1	Acroechi	Acromyrmex echinatior	103372	Arthropoda	Animal
XP_011068570.1	bacteria	bacteria	1	Acroechi	Acromyrmex echinatior	103372	Arthropoda	Animal
XP_011068831.1	bacteria	bacteria	1	Acroechi	Acromyrmex echinatior	103372	Arthropoda	Animal
ACYPI000494-PA	bacteria	bacteria	3	Acyrpisu	Acyrthosiphon pisum	7029	Arthropoda	Animal
ACYPI002750-PA	bacteria	bacteria	4	Acyrpisu	Acyrthosiphon pisum	7029	Arthropoda	Animal
ACYPI003292-PA	bacteria	bacteria	1	Acyrpisu	Acyrthosiphon pisum	7029	Arthropoda	Animal
ACYPI004052-PA	bacteria	bacteria	2	Acyrpisu	Acyrthosiphon pisum	7029	Arthropoda	Animal
ACYPI006770-PA	bacteria	bacteria	3	Acyrpisu	Acyrthosiphon pisum	7029	Arthropoda	Animal
ACYPI007013-PA	bacteria	bacteria	2	Acyrpisu	Acyrthosiphon pisum	7029	Arthropoda	Animal
ACYPI008091-PA	bacteria	bacteria	2	Acyrpisu	Acyrthosiphon pisum	7029	Arthropoda	Animal
ACYPI008249-PA	bacteria	bacteria	3	Acyrpisu	Acyrthosiphon pisum	7029	Arthropoda	Animal
ACYPI008875-PA	bacteria	bacteria	2	Acyrpisu	Acyrthosiphon pisum	7029	Arthropoda	Animal
ACYPI009096-PA	bacteria	bacteria	4	Acyrpisu	Acyrthosiphon pisum	7029	Arthropoda	Animal
ACYPI080798-PA	bacteria	bacteria	1	Acyrpisu	Acyrthosiphon pisum	7029	Arthropoda	Animal
ACYPI009845-PA	bacteria	bacteria	2	Acyrpisu	Acyrthosiphon pisum	7029	Arthropoda	Animal
ACYPI21186-PA	bacteria	bacteria	3	Acyrpisu	Acyrthosiphon pisum	7029	Arthropoda	Animal
ACYPI081141-PA	viridiplantae	viridiplantae	1	Acyrpisu	Acyrthosiphon pisum	7029	Arthropoda	Animal
ACYPI22999-PA	bacteria	bacteria	1	Acyrpisu	Acyrthosiphon pisum	7029	Arthropoda	Animal
ACYPI24828-PA	bacteria	bacteria	1	Acyrpisu	Acyrthosiphon pisum	7029	Arthropoda	Animal
ACYPI25149-PA	bacteria	bacteria	1	Acyrpisu	Acyrthosiphon pisum	7029	Arthropoda	Animal
ACYPI27977-PA	bacteria	bacteria	2	Acyrpisu	Acyrthosiphon pisum	7029	Arthropoda	Animal
ACYPI28765-PA	bacteria	bacteria	2	Acyrpisu	Acyrthosiphon pisum	7029	Arthropoda	Animal
ACYPI31303-PA	bacteria	bacteria	2	Acyrpisu	Acyrthosiphon pisum	7029	Arthropoda	Animal
ACYPI32070-PA	bacteria	bacteria	2	Acyrpisu	Acyrthosiphon pisum	7029	Arthropoda	Animal
ACYPI33995-PA	bacteria	bacteria	1	Acyrpisu	Acyrthosiphon pisum	7029	Arthropoda	Animal
ACYPI082604-PA	bacteria	bacteria	1	Acyrpisu	Acyrthosiphon pisum	7029	Arthropoda	Animal
ACYPI38709-PA	bacteria	bacteria	2	Acyrpisu	Acyrthosiphon pisum	7029	Arthropoda	Animal
ACYPI38966-PA	bacteria	bacteria	3	Acyrpisu	Acyrthosiphon pisum	7029	Arthropoda	Animal
ACYPI42230-PA	bacteria	bacteria	2	Acyrpisu	Acyrthosiphon pisum	7029	Arthropoda	Animal
ACYPI43965-PA	bacteria	bacteria	2	Acyrpisu	Acyrthosiphon pisum	7029	Arthropoda	Animal
ACYPI46656-PA	bacteria	bacteria	2	Acyrpisu	Acyrthosiphon pisum	7029	Arthropoda	Animal
ACYPI48134-PA	bacteria	bacteria	4	Acyrpisu	Acyrthosiphon pisum	7029	Arthropoda	Animal
ACYPI48988-PA	bacteria	bacteria	2	Acyrpisu	Acyrthosiphon pisum	7029	Arthropoda	Animal
ACYPI083684-PA	bacteria	bacteria	2	Acyrpisu	Acyrthosiphon pisum	7029	Arthropoda	Animal
ACYPI50029-PA	bacteria	bacteria	2	Acyrpisu	Acyrthosiphon pisum	7029	Arthropoda	Animal
ACYPI50129-PA	bacteria	bacteria	2	Acyrpisu	Acyrthosiphon pisum	7029	Arthropoda	Animal
ACYPI50207-PA	bacteria	bacteria	3	Acyrpisu	Acyrthosiphon pisum	7029	Arthropoda	Animal
ACYPI51339-PA	bacteria	bacteria	2	Acyrpisu	Acyrthosiphon pisum	7029	Arthropoda	Animal
ACYPI51386-PA	bacteria	bacteria	1	Acyrpisu	Acyrthosiphon pisum	7029	Arthropoda	Animal
ACYPI52252-PA	bacteria	bacteria	2	Acyrpisu	Acyrthosiphon pisum	7029	Arthropoda	Animal
ACYPI53890-PA	bacteria	bacteria	1	Acyrpisu	Acyrthosiphon pisum	7029	Arthropoda	Animal
ACYPI55015-PA	bacteria	bacteria	1	Acyrpisu	Acyrthosiphon pisum	7029	Arthropoda	Animal
ACYPI009756-PA	bacteria	bacteria	1	Acyrpisu	Acyrthosiphon pisum	7029	Arthropoda	Animal
ACYPI009328-PA	bacteria	bacteria	2	Acyrpisu	Acyrthosiphon pisum	7029	Arthropoda	Animal
ACYPI066861-PA	bacteria	bacteria	2	Acyrpisu	Acyrthosiphon pisum	7029	Arthropoda	Animal
ACYPI063330-PA	viridiplantae	viridiplantae	1	Acyrpisu	Acyrthosiphon pisum	7029	Arthropoda	Animal
ACYPI072852-PA	bacteria	bacteria	4	Acyrpisu	Acyrthosiphon pisum	7029	Arthropoda	Animal
ACYPI073740-PA	bacteria	bacteria	2	Acyrpisu	Acyrthosiphon pisum	7029	Arthropoda	Animal
ACYPI25990-PA	bacteria	bacteria	1	Acyrpisu	Acyrthosiphon pisum	7029	Arthropoda	Animal
ACYPI068586-PA	bacteria	bacteria	2	Acyrpisu	Acyrthosiphon pisum	7029	Arthropoda	Animal
ACYPI088994-PA	fungi	fungi	2	Acyrpisu	Acyrthosiphon pisum	7029	Arthropoda	Animal
ACYPI067566-PA	ambig	fungi	2	Acyrpisu	Acyrthosiphon pisum	7029	Arthropoda	Animal
ACYPI065037-PA	bacteria	bacteria	2	Acyrpisu	Acyrthosiphon pisum	7029	Arthropoda	Animal
ACYPI087223-PA	bacteria	bacteria	1	Acyrpisu	Acyrthosiphon pisum	7029	Arthropoda	Animal
ACYPI065839-PA	bacteria	bacteria	2	Acyrpisu	Acyrthosiphon pisum	7029	Arthropoda	Animal
ACYPI063397-PA	bacteria	bacteria	1	Acyrpisu	Acyrthosiphon pisum	7029	Arthropoda	Animal
ACYPI060558-PA	bacteria	bacteria	2	Acyrpisu	Acyrthosiphon pisum	7029	Arthropoda	Animal
ACYPI068492-PA	bacteria	bacteria	2	Acyrpisu	Acyrthosiphon pisum	7029	Arthropoda	Animal
ACYPI072157-PA	bacteria	bacteria	1	Acyrpisu	Acyrthosiphon pisum	7029	Arthropoda	Animal
ACYPI070289-PA	bacteria	bacteria	1	Acyrpisu	Acyrthosiphon pisum	7029	Arthropoda	Animal
ACYPI063419-PA	fungi	fungi	1	Acyrpisu	Acyrthosiphon pisum	7029	Arthropoda	Animal
ACYPI27978-PA	bacteria	bacteria	2	Acyrpisu	Acyrthosiphon pisum	7029	Arthropoda	Animal
ACYPI49255-PA	bacteria	bacteria	1	Acyrpisu	Acyrthosiphon pisum	7029	Arthropoda	Animal
ACYPI069493-PA	bacteria	bacteria	2	Acyrpisu	Acyrthosiphon pisum	7029	Arthropoda	Animal
ACYPI070292-PA	bacteria	bacteria	2	Acyrpisu	Acyrthosiphon pisum	7029	Arthropoda	Animal
ACYPI062517-PA	bacteria	bacteria	2	Acyrpisu	Acyrthosiphon pisum	7029	Arthropoda	Animal
ACYPI065940-PA	bacteria	bacteria	2	Acyrpisu	Acyrthosiphon pisum	7029	Arthropoda	Animal
ACYPI068625-PA	bacteria	bacteria	2	Acyrpisu	Acyrthosiphon pisum	7029	Arthropoda	Animal
ACYPI062356-PA	bacteria	bacteria	1	Acyrpisu	Acyrthosiphon pisum	7029	Arthropoda	Animal
ACYPI062508-PA	bacteria	bacteria	1	Acyrpisu	Acyrthosiphon pisum	7029	Arthropoda	Animal
ACYPI068539-PA	bacteria	bacteria	2	Acyrpisu	Acyrthosiphon pisum	7029	Arthropoda	Animal
ACYPI063475-PA	bacteria	bacteria	2	Acyrpisu	Acyrthosiphon pisum	7029	Arthropoda	Animal
ACYPI061471-PA	bacteria	bacteria	2	Acyrpisu	Acyrthosiphon pisum	7029	Arthropoda	Animal
ACYPI008913-PA	bacteria	bacteria	5	Acyrpisu	Acyrthosiphon pisum	7029	Arthropoda	Animal
ACYPI24976-PA	bacteria	bacteria	5	Acyrpisu	Acyrthosiphon pisum	7029	Arthropoda	Animal
ACYPI24977-PA	bacteria	bacteria	5	Acyrpisu	Acyrthosiphon pisum	7029	Arthropoda	Animal
ACYPI061221-PA	bacteria	bacteria	5	Acyrpisu	Acyrthosiphon pisum	7029	Arthropoda	Animal
ACYPI086123-PA	bacteria	bacteria	5	Acyrpisu	Acyrthosiphon pisum	7029	Arthropoda	Animal
ACYPI071135-PA	bacteria	bacteria	4	Acyrpisu	Acyrthosiphon pisum	7029	Arthropoda	Animal
ACYPI064875-PA	bacteria	bacteria	4	Acyrpisu	Acyrthosiphon pisum	7029	Arthropoda	Animal
ACYPI082611-PA	bacteria	bacteria	4	Acyrpisu	Acyrthosiphon pisum	7029	Arthropoda	Animal
ACYPI008405-PA	bacteria	bacteria	4	Acyrpisu	Acyrthosiphon pisum	7029	Arthropoda	Animal
ACYPI083339-PA	nodata	bacteria	3	Acyrpisu	Acyrthosiphon pisum	7029	Arthropoda	Animal
ACYPI069674-PA	bacteria	bacteria	3	Acyrpisu	Acyrthosiphon pisum	7029	Arthropoda	Animal
ACYPI070879-PA	bacteria	bacteria	3	Acyrpisu	Acyrthosiphon pisum	7029	Arthropoda	Animal
ACYPI54596-PA	bacteria	bacteria	1	Acyrpisu	Acyrthosiphon pisum	7029	Arthropoda	Animal
ACYPI26781-PA	bacteria	bacteria	3	Acyrpisu	Acyrthosiphon pisum	7029	Arthropoda	Animal
ACYPI071667-PA	bacteria	bacteria	3	Acyrpisu	Acyrthosiphon pisum	7029	Arthropoda	Animal
ACYPI087702-PA	bacteria	bacteria	3	Acyrpisu	Acyrthosiphon pisum	7029	Arthropoda	Animal
ACYPI062035-PA	bacteria	bacteria	3	Acyrpisu	Acyrthosiphon pisum	7029	Arthropoda	Animal
ACYPI003987-PA	bacteria	bacteria	3	Acyrpisu	Acyrthosiphon pisum	7029	Arthropoda	Animal
ACYPI007063-PA	bacteria	bacteria	4	Acyrpisu	Acyrthosiphon pisum	7029	Arthropoda	Animal
ACYPI073161-PA	bacteria	bacteria	4	Acyrpisu	Acyrthosiphon pisum	7029	Arthropoda	Animal
ACYPI068371-PA	bacteria	bacteria	4	Acyrpisu	Acyrthosiphon pisum	7029	Arthropoda	Animal
ACYPI26121-PA	bacteria	bacteria	2	Acyrpisu	Acyrthosiphon pisum	7029	Arthropoda	Animal
ACYPI070449-PA	bacteria	bacteria	2	Acyrpisu	Acyrthosiphon pisum	7029	Arthropoda	Animal
ACYPI29300-PA	bacteria	bacteria	3	Acyrpisu	Acyrthosiphon pisum	7029	Arthropoda	Animal
ACYPI065621-PA	bacteria	bacteria	3	Acyrpisu	Acyrthosiphon pisum	7029	Arthropoda	Animal
ACYPI062261-PA	bacteria	bacteria	3	Acyrpisu	Acyrthosiphon pisum	7029	Arthropoda	Animal
ACYPI084731-PA	bacteria	bacteria	1	Acyrpisu	Acyrthosiphon pisum	7029	Arthropoda	Animal
ACYPI082290-PA	bacteria	bacteria	3	Acyrpisu	Acyrthosiphon pisum	7029	Arthropoda	Animal
ACYPI070607-PA	bacteria	bacteria	3	Acyrpisu	Acyrthosiphon pisum	7029	Arthropoda	Animal
ACYPI080360-PA	bacteria	bacteria	3	Acyrpisu	Acyrthosiphon pisum	7029	Arthropoda	Animal
ACYPI088798-PA	bacteria	bacteria	4	Acyrpisu	Acyrthosiphon pisum	7029	Arthropoda	Animal
ACYPI087280-PA	bacteria	bacteria	4	Acyrpisu	Acyrthosiphon pisum	7029	Arthropoda	Animal
ACYPI072685-PA	bacteria	bacteria	4	Acyrpisu	Acyrthosiphon pisum	7029	Arthropoda	Animal
ACYPI083161-PA	bacteria	bacteria	4	Acyrpisu	Acyrthosiphon pisum	7029	Arthropoda	Animal
ACYPI22157-PA	bacteria	bacteria	3	Acyrpisu	Acyrthosiphon pisum	7029	Arthropoda	Animal
ACYPI071125-PA	bacteria	bacteria	3	Acyrpisu	Acyrthosiphon pisum	7029	Arthropoda	Animal
ACYPI082958-PA	bacteria	bacteria	3	Acyrpisu	Acyrthosiphon pisum	7029	Arthropoda	Animal
ACYPI000898-PA	bacteria	bacteria	2	Acyrpisu	Acyrthosiphon pisum	7029	Arthropoda	Animal
ACYPI083831-PA	bacteria	bacteria	2	Acyrpisu	Acyrthosiphon pisum	7029	Arthropoda	Animal
ACYPI26312-PA	bacteria	bacteria	2	Acyrpisu	Acyrthosiphon pisum	7029	Arthropoda	Animal
ACYPI44505-PA	bacteria	bacteria	2	Acyrpisu	Acyrthosiphon pisum	7029	Arthropoda	Animal
ACYPI085455-PA	fungi	fungi	2	Acyrpisu	Acyrthosiphon pisum	7029	Arthropoda	Animal
ACYPI061343-PA	ambig	fungi	2	Acyrpisu	Acyrthosiphon pisum	7029	Arthropoda	Animal
ACYPI061838-PA	bacteria	bacteria	3	Acyrpisu	Acyrthosiphon pisum	7029	Arthropoda	Animal
ACYPI55059-PA	bacteria	bacteria	3	Acyrpisu	Acyrthosiphon pisum	7029	Arthropoda	Animal
ACYPI060442-PA	bacteria	bacteria	3	Acyrpisu	Acyrthosiphon pisum	7029	Arthropoda	Animal
ACYPI007211-PA	bacteria	bacteria	4	Acyrpisu	Acyrthosiphon pisum	7029	Arthropoda	Animal
ACYPI29971-PA	bacteria	bacteria	4	Acyrpisu	Acyrthosiphon pisum	7029	Arthropoda	Animal
ACYPI072465-PA	bacteria	bacteria	4	Acyrpisu	Acyrthosiphon pisum	7029	Arthropoda	Animal
ACYPI003227-PA	bacteria	bacteria	4	Acyrpisu	Acyrthosiphon pisum	7029	Arthropoda	Animal
ACYPI080085-PA	bacteria	bacteria	4	Acyrpisu	Acyrthosiphon pisum	7029	Arthropoda	Animal
ACYPI088988-PA	bacteria	bacteria	2	Acyrpisu	Acyrthosiphon pisum	7029	Arthropoda	Animal
ACYPI064088-PA	bacteria	bacteria	2	Acyrpisu	Acyrthosiphon pisum	7029	Arthropoda	Animal
ACYPI41669-PA	bacteria	bacteria	2	Acyrpisu	Acyrthosiphon pisum	7029	Arthropoda	Animal
ACYPI084330-PA	bacteria	bacteria	2	Acyrpisu	Acyrthosiphon pisum	7029	Arthropoda	Animal
ACYPI081070-PA	bacteria	bacteria	2	Acyrpisu	Acyrthosiphon pisum	7029	Arthropoda	Animal
ACYPI087018-PA	bacteria	bacteria	2	Acyrpisu	Acyrthosiphon pisum	7029	Arthropoda	Animal
ACYPI005574-PA	bacteria	bacteria	1	Acyrpisu	Acyrthosiphon pisum	7029	Arthropoda	Animal
ACYPI088822-PA	bacteria	bacteria	1	Acyrpisu	Acyrthosiphon pisum	7029	Arthropoda	Animal
ACYPI069603-PA	bacteria	bacteria	3	Acyrpisu	Acyrthosiphon pisum	7029	Arthropoda	Animal
ACYPI080506-PA	bacteria	bacteria	3	Acyrpisu	Acyrthosiphon pisum	7029	Arthropoda	Animal
ACYPI086720-PA	viruses	viruses	1	Acyrpisu	Acyrthosiphon pisum	7029	Arthropoda	Animal
ACYPI083072-PA	bacteria	bacteria	2	Acyrpisu	Acyrthosiphon pisum	7029	Arthropoda	Animal
ACYPI082902-PA	metazoa	viridiplantae	3	Acyrpisu	Acyrthosiphon pisum	7029	Arthropoda	Animal
ACYPI52329-PA	viridiplantae	viridiplantae	3	Acyrpisu	Acyrthosiphon pisum	7029	Arthropoda	Animal
ACYPI36493-PA	nodata	viridiplantae	3	Acyrpisu	Acyrthosiphon pisum	7029	Arthropoda	Animal
ACYPI068924-PA	bacteria	bacteria	4	Acyrpisu	Acyrthosiphon pisum	7029	Arthropoda	Animal
ACYPI089073-PA	bacteria	bacteria	4	Acyrpisu	Acyrthosiphon pisum	7029	Arthropoda	Animal
ACYPI40489-PA	bacteria	bacteria	4	Acyrpisu	Acyrthosiphon pisum	7029	Arthropoda	Animal
ACYPI082630-PA	bacteria	bacteria	4	Acyrpisu	Acyrthosiphon pisum	7029	Arthropoda	Animal
ACYPI073683-PA	bacteria	bacteria	1	Acyrpisu	Acyrthosiphon pisum	7029	Arthropoda	Animal
ACYPI088919-PA	bacteria	bacteria	2	Acyrpisu	Acyrthosiphon pisum	7029	Arthropoda	Animal
ACYPI085029-PA	bacteria	bacteria	2	Acyrpisu	Acyrthosiphon pisum	7029	Arthropoda	Animal
ACYPI082820-PA	viridiplantae	viridiplantae	4	Acyrpisu	Acyrthosiphon pisum	7029	Arthropoda	Animal
ACYPI084034-PA	nodata	viridiplantae	4	Acyrpisu	Acyrthosiphon pisum	7029	Arthropoda	Animal
ACYPI061892-PA	metazoa	viridiplantae	4	Acyrpisu	Acyrthosiphon pisum	7029	Arthropoda	Animal
ACYPI087331-PA	nodata	viridiplantae	4	Acyrpisu	Acyrthosiphon pisum	7029	Arthropoda	Animal
ACYPI082529-PA	bacteria	bacteria	2	Acyrpisu	Acyrthosiphon pisum	7029	Arthropoda	Animal
ACYPI083920-PA	bacteria	bacteria	2	Acyrpisu	Acyrthosiphon pisum	7029	Arthropoda	Animal
ACYPI087206-PA	bacteria	bacteria	1	Acyrpisu	Acyrthosiphon pisum	7029	Arthropoda	Animal
ACYPI082907-PA	bacteria	bacteria	2	Acyrpisu	Acyrthosiphon pisum	7029	Arthropoda	Animal
ACYPI086448-PA	bacteria	bacteria	2	Acyrpisu	Acyrthosiphon pisum	7029	Arthropoda	Animal
ACYPI29190-PA	bacteria	bacteria	1	Acyrpisu	Acyrthosiphon pisum	7029	Arthropoda	Animal
ACYPI086334-PA	bacteria	bacteria	3	Acyrpisu	Acyrthosiphon pisum	7029	Arthropoda	Animal
ACYPI20656-PA	bacteria	bacteria	3	Acyrpisu	Acyrthosiphon pisum	7029	Arthropoda	Animal
ACYPI085306-PA	bacteria	bacteria	3	Acyrpisu	Acyrthosiphon pisum	7029	Arthropoda	Animal
ACYPI089591-PA	bacteria	bacteria	2	Acyrpisu	Acyrthosiphon pisum	7029	Arthropoda	Animal
ACYPI20516-PA	bacteria	bacteria	2	Acyrpisu	Acyrthosiphon pisum	7029	Arthropoda	Animal
ACYPI45987-PA	bacteria	bacteria	2	Acyrpisu	Acyrthosiphon pisum	7029	Arthropoda	Animal
ACYPI087093-PA	bacteria	bacteria	2	Acyrpisu	Acyrthosiphon pisum	7029	Arthropoda	Animal
ACYPI086824-PA	bacteria	bacteria	2	Acyrpisu	Acyrthosiphon pisum	7029	Arthropoda	Animal
ACYPI088511-PA	bacteria	bacteria	3	Acyrpisu	Acyrthosiphon pisum	7029	Arthropoda	Animal
ACYPI003238-PA	bacteria	bacteria	3	Acyrpisu	Acyrthosiphon pisum	7029	Arthropoda	Animal
ACYPI085772-PA	bacteria	bacteria	3	Acyrpisu	Acyrthosiphon pisum	7029	Arthropoda	Animal
ACYPI084357-PA	bacteria	bacteria	3	Acyrpisu	Acyrthosiphon pisum	7029	Arthropoda	Animal
ACYPI080629-PA	bacteria	bacteria	3	Acyrpisu	Acyrthosiphon pisum	7029	Arthropoda	Animal
ACYPI089316-PA	bacteria	bacteria	2	Acyrpisu	Acyrthosiphon pisum	7029	Arthropoda	Animal
ACYPI085815-PA	bacteria	bacteria	2	Acyrpisu	Acyrthosiphon pisum	7029	Arthropoda	Animal
ACYPI085330-PA	bacteria	bacteria	2	Acyrpisu	Acyrthosiphon pisum	7029	Arthropoda	Animal
ACYPI083243-PA	bacteria	bacteria	1	Acyrpisu	Acyrthosiphon pisum	7029	Arthropoda	Animal
ACYPI42582-PA	bacteria	bacteria	1	Acyrpisu	Acyrthosiphon pisum	7029	Arthropoda	Animal
ACYPI082834-PA	bacteria	bacteria	1	Acyrpisu	Acyrthosiphon pisum	7029	Arthropoda	Animal
ACYPI081893-PA	viruses	viruses	1	Acyrpisu	Acyrthosiphon pisum	7029	Arthropoda	Animal
ACYPI087971-PA	bacteria	bacteria	3	Acyrpisu	Acyrthosiphon pisum	7029	Arthropoda	Animal
ACYPI081006-PA	bacteria	bacteria	3	Acyrpisu	Acyrthosiphon pisum	7029	Arthropoda	Animal
ACYPI073481-PA	bacteria	bacteria	3	Acyrpisu	Acyrthosiphon pisum	7029	Arthropoda	Animal
ACYPI082837-PA	bacteria	bacteria	3	Acyrpisu	Acyrthosiphon pisum	7029	Arthropoda	Animal
ACYPI25783-PA	bacteria	bacteria	3	Acyrpisu	Acyrthosiphon pisum	7029	Arthropoda	Animal
ACYPI067643-PA	bacteria	bacteria	3	Acyrpisu	Acyrthosiphon pisum	7029	Arthropoda	Animal
ACYPI069040-PA	bacteria	bacteria	1	Acyrpisu	Acyrthosiphon pisum	7029	Arthropoda	Animal
ACYPI084439-PA	bacteria	bacteria	2	Acyrpisu	Acyrthosiphon pisum	7029	Arthropoda	Animal
ACYPI34783-PA	bacteria	bacteria	2	Acyrpisu	Acyrthosiphon pisum	7029	Arthropoda	Animal
ACYPI085586-PA	bacteria	bacteria	1	Acyrpisu	Acyrthosiphon pisum	7029	Arthropoda	Animal
ACYPI080504-PA	bacteria	bacteria	1	Acyrpisu	Acyrthosiphon pisum	7029	Arthropoda	Animal
ACYPI085890-PA	bacteria	bacteria	1	Acyrpisu	Acyrthosiphon pisum	7029	Arthropoda	Animal
ACYPI071660-PA	bacteria	bacteria	1	Acyrpisu	Acyrthosiphon pisum	7029	Arthropoda	Animal
ACYPI063148-PA	bacteria	bacteria	1	Acyrpisu	Acyrthosiphon pisum	7029	Arthropoda	Animal
ACYPI071730-PA	bacteria	bacteria	2	Acyrpisu	Acyrthosiphon pisum	7029	Arthropoda	Animal
ACYPI081789-PA	bacteria	bacteria	2	Acyrpisu	Acyrthosiphon pisum	7029	Arthropoda	Animal
ACYPI086952-PA	bacteria	bacteria	4	Acyrpisu	Acyrthosiphon pisum	7029	Arthropoda	Animal
ACYPI43105-PA	bacteria	bacteria	4	Acyrpisu	Acyrthosiphon pisum	7029	Arthropoda	Animal
ACYPI43103-PA	bacteria	bacteria	4	Acyrpisu	Acyrthosiphon pisum	7029	Arthropoda	Animal
ACYPI067347-PA	bacteria	bacteria	4	Acyrpisu	Acyrthosiphon pisum	7029	Arthropoda	Animal
ACYPI080984-PA	bacteria	bacteria	2	Acyrpisu	Acyrthosiphon pisum	7029	Arthropoda	Animal
ACYPI063816-PA	bacteria	bacteria	1	Acyrpisu	Acyrthosiphon pisum	7029	Arthropoda	Animal
ACYPI068063-PA	bacteria	bacteria	1	Acyrpisu	Acyrthosiphon pisum	7029	Arthropoda	Animal
ACYPI068244-PA	bacteria	bacteria	2	Acyrpisu	Acyrthosiphon pisum	7029	Arthropoda	Animal
ACYPI071676-PA	bacteria	bacteria	2	Acyrpisu	Acyrthosiphon pisum	7029	Arthropoda	Animal
ACYPI085189-PA	bacteria	bacteria	1	Acyrpisu	Acyrthosiphon pisum	7029	Arthropoda	Animal
ACYPI063591-PA	bacteria	bacteria	1	Acyrpisu	Acyrthosiphon pisum	7029	Arthropoda	Animal
ACYPI073674-PA	bacteria	bacteria	2	Acyrpisu	Acyrthosiphon pisum	7029	Arthropoda	Animal
ACYPI55355-PA	bacteria	bacteria	2	Acyrpisu	Acyrthosiphon pisum	7029	Arthropoda	Animal
ACYPI085083-PA	bacteria	bacteria	2	Acyrpisu	Acyrthosiphon pisum	7029	Arthropoda	Animal
ACYPI070664-PA	bacteria	bacteria	3	Acyrpisu	Acyrthosiphon pisum	7029	Arthropoda	Animal
ACYPI004991-PA	bacteria	bacteria	3	Acyrpisu	Acyrthosiphon pisum	7029	Arthropoda	Animal
ACYPI070912-PA	bacteria	bacteria	3	Acyrpisu	Acyrthosiphon pisum	7029	Arthropoda	Animal
ACYPI52901-PA	bacteria	bacteria	3	Acyrpisu	Acyrthosiphon pisum	7029	Arthropoda	Animal
ACYPI069020-PA	bacteria	bacteria	3	Acyrpisu	Acyrthosiphon pisum	7029	Arthropoda	Animal
ACYPI33430-PA	bacteria	bacteria	3	Acyrpisu	Acyrthosiphon pisum	7029	Arthropoda	Animal
ACYPI065303-PA	bacteria	bacteria	2	Acyrpisu	Acyrthosiphon pisum	7029	Arthropoda	Animal
ACYPI067186-PA	bacteria	bacteria	2	Acyrpisu	Acyrthosiphon pisum	7029	Arthropoda	Animal
ACYPI088177-PA	bacteria	bacteria	2	Acyrpisu	Acyrthosiphon pisum	7029	Arthropoda	Animal
ACYPI088221-PA	bacteria	bacteria	2	Acyrpisu	Acyrthosiphon pisum	7029	Arthropoda	Animal
ACYPI067214-PA	bacteria	bacteria	2	Acyrpisu	Acyrthosiphon pisum	7029	Arthropoda	Animal
ACYPI001267-PA	bacteria	bacteria	2	Acyrpisu	Acyrthosiphon pisum	7029	Arthropoda	Animal
ACYPI067269-PA	bacteria	bacteria	2	Acyrpisu	Acyrthosiphon pisum	7029	Arthropoda	Animal
ACYPI081883-PA	bacteria	bacteria	2	Acyrpisu	Acyrthosiphon pisum	7029	Arthropoda	Animal
ACYPI072370-PA	bacteria	bacteria	1	Acyrpisu	Acyrthosiphon pisum	7029	Arthropoda	Animal
ACYPI072983-PA	bacteria	bacteria	1	Acyrpisu	Acyrthosiphon pisum	7029	Arthropoda	Animal
ACYPI067137-PA	bacteria	bacteria	2	Acyrpisu	Acyrthosiphon pisum	7029	Arthropoda	Animal
ACYPI067253-PA	bacteria	bacteria	2	Acyrpisu	Acyrthosiphon pisum	7029	Arthropoda	Animal
ACYPI085930-PA	bacteria	bacteria	1	Acyrpisu	Acyrthosiphon pisum	7029	Arthropoda	Animal
ACYPI087310-PA	nodata	viridiplantae	3	Acyrpisu	Acyrthosiphon pisum	7029	Arthropoda	Animal
ACYPI086755-PA	metazoa	viridiplantae	3	Acyrpisu	Acyrthosiphon pisum	7029	Arthropoda	Animal
ACYPI064312-PA	viridiplantae	viridiplantae	3	Acyrpisu	Acyrthosiphon pisum	7029	Arthropoda	Animal
ACYPI071336-PA	bacteria	bacteria	1	Acyrpisu	Acyrthosiphon pisum	7029	Arthropoda	Animal
ACYPI066305-PA	bacteria	bacteria	2	Acyrpisu	Acyrthosiphon pisum	7029	Arthropoda	Animal
ACYPI081392-PA	bacteria	bacteria	2	Acyrpisu	Acyrthosiphon pisum	7029	Arthropoda	Animal
ACYPI060362-PA	bacteria	bacteria	1	Acyrpisu	Acyrthosiphon pisum	7029	Arthropoda	Animal
ACYPI081701-PA	bacteria	bacteria	2	Acyrpisu	Acyrthosiphon pisum	7029	Arthropoda	Animal
ACYPI060671-PA	bacteria	bacteria	2	Acyrpisu	Acyrthosiphon pisum	7029	Arthropoda	Animal
ACYPI060371-PA	bacteria	bacteria	3	Acyrpisu	Acyrthosiphon pisum	7029	Arthropoda	Animal
ACYPI083209-PA	bacteria	bacteria	3	Acyrpisu	Acyrthosiphon pisum	7029	Arthropoda	Animal
ACYPI072128-PA	bacteria	bacteria	3	Acyrpisu	Acyrthosiphon pisum	7029	Arthropoda	Animal
ACYPI083559-PA	bacteria	bacteria	1	Acyrpisu	Acyrthosiphon pisum	7029	Arthropoda	Animal
ACYPI50209-PA	bacteria	bacteria	3	Acyrpisu	Acyrthosiphon pisum	7029	Arthropoda	Animal
ACYPI069663-PA	bacteria	bacteria	4	Acyrpisu	Acyrthosiphon pisum	7029	Arthropoda	Animal
ACYPI070716-PA	bacteria	bacteria	4	Acyrpisu	Acyrthosiphon pisum	7029	Arthropoda	Animal
ACYPI066482-PA	bacteria	bacteria	4	Acyrpisu	Acyrthosiphon pisum	7029	Arthropoda	Animal
ACYPI084158-PA	bacteria	bacteria	4	Acyrpisu	Acyrthosiphon pisum	7029	Arthropoda	Animal
ACYPI39484-PA	bacteria	bacteria	1	Acyrpisu	Acyrthosiphon pisum	7029	Arthropoda	Animal
ACYPI37906-PA	bacteria	bacteria	3	Acyrpisu	Acyrthosiphon pisum	7029	Arthropoda	Animal
ACYPI088447-PA	bacteria	bacteria	3	Acyrpisu	Acyrthosiphon pisum	7029	Arthropoda	Animal
ACYPI40490-PA	bacteria	bacteria	3	Acyrpisu	Acyrthosiphon pisum	7029	Arthropoda	Animal
ACYPI062745-PA	bacteria	bacteria	1	Acyrpisu	Acyrthosiphon pisum	7029	Arthropoda	Animal
ACYPI38412-PA	bacteria	bacteria	2	Acyrpisu	Acyrthosiphon pisum	7029	Arthropoda	Animal
ACYPI38413-PA	bacteria	bacteria	2	Acyrpisu	Acyrthosiphon pisum	7029	Arthropoda	Animal
ACYPI069681-PA	bacteria	bacteria	2	Acyrpisu	Acyrthosiphon pisum	7029	Arthropoda	Animal
ACYPI069705-PA	bacteria	bacteria	2	Acyrpisu	Acyrthosiphon pisum	7029	Arthropoda	Animal
ACYPI067886-PA	bacteria	bacteria	2	Acyrpisu	Acyrthosiphon pisum	7029	Arthropoda	Animal
ACYPI30014-PA	bacteria	bacteria	2	Acyrpisu	Acyrthosiphon pisum	7029	Arthropoda	Animal
ACYPI069150-PA	bacteria	bacteria	2	Acyrpisu	Acyrthosiphon pisum	7029	Arthropoda	Animal
ACYPI082523-PA	bacteria	bacteria	2	Acyrpisu	Acyrthosiphon pisum	7029	Arthropoda	Animal
ACYPI061178-PA	bacteria	bacteria	3	Acyrpisu	Acyrthosiphon pisum	7029	Arthropoda	Animal
ACYPI082637-PA	bacteria	bacteria	3	Acyrpisu	Acyrthosiphon pisum	7029	Arthropoda	Animal
ACYPI085260-PA	bacteria	bacteria	3	Acyrpisu	Acyrthosiphon pisum	7029	Arthropoda	Animal
ACYPI060101-PA	bacteria	bacteria	2	Acyrpisu	Acyrthosiphon pisum	7029	Arthropoda	Animal
ACYPI51479-PA	bacteria	bacteria	2	Acyrpisu	Acyrthosiphon pisum	7029	Arthropoda	Animal
ACYPI060930-PA	bacteria	bacteria	1	Acyrpisu	Acyrthosiphon pisum	7029	Arthropoda	Animal
ACYPI31138-PA	bacteria	bacteria	2	Acyrpisu	Acyrthosiphon pisum	7029	Arthropoda	Animal
ACYPI082675-PA	bacteria	bacteria	2	Acyrpisu	Acyrthosiphon pisum	7029	Arthropoda	Animal
ACYPI083483-PA	bacteria	bacteria	2	Acyrpisu	Acyrthosiphon pisum	7029	Arthropoda	Animal
ACYPI50775-PA	bacteria	bacteria	2	Acyrpisu	Acyrthosiphon pisum	7029	Arthropoda	Animal
ACYPI084413-PA	bacteria	bacteria	1	Acyrpisu	Acyrthosiphon pisum	7029	Arthropoda	Animal
ACYPI086536-PA	bacteria	bacteria	3	Acyrpisu	Acyrthosiphon pisum	7029	Arthropoda	Animal
ACYPI089471-PA	bacteria	bacteria	3	Acyrpisu	Acyrthosiphon pisum	7029	Arthropoda	Animal
ACYPI082045-PA	bacteria	bacteria	3	Acyrpisu	Acyrthosiphon pisum	7029	Arthropoda	Animal
ACYPI061079-PA	bacteria	bacteria	1	Acyrpisu	Acyrthosiphon pisum	7029	Arthropoda	Animal
ACYPI080188-PA	bacteria	bacteria	2	Acyrpisu	Acyrthosiphon pisum	7029	Arthropoda	Animal
ACYPI065929-PA	bacteria	bacteria	2	Acyrpisu	Acyrthosiphon pisum	7029	Arthropoda	Animal
ACYPI061357-PA	bacteria	bacteria	1	Acyrpisu	Acyrthosiphon pisum	7029	Arthropoda	Animal
ACYPI30517-PA	bacteria	bacteria	1	Acyrpisu	Acyrthosiphon pisum	7029	Arthropoda	Animal
ACYPI061664-PA	bacteria	bacteria	2	Acyrpisu	Acyrthosiphon pisum	7029	Arthropoda	Animal
ACYPI49660-PA	bacteria	bacteria	2	Acyrpisu	Acyrthosiphon pisum	7029	Arthropoda	Animal
ACYPI061240-PA	bacteria	bacteria	1	Acyrpisu	Acyrthosiphon pisum	7029	Arthropoda	Animal
ACYPI38965-PA	bacteria	bacteria	3	Acyrpisu	Acyrthosiphon pisum	7029	Arthropoda	Animal
ACYPI080008-PA	bacteria	bacteria	3	Acyrpisu	Acyrthosiphon pisum	7029	Arthropoda	Animal
ACYPI072330-PA	viridiplantae	viridiplantae	1	Acyrpisu	Acyrthosiphon pisum	7029	Arthropoda	Animal
ACYPI084714-PA	bacteria	bacteria	2	Acyrpisu	Acyrthosiphon pisum	7029	Arthropoda	Animal
ACYPI061073-PA	bacteria	bacteria	2	Acyrpisu	Acyrthosiphon pisum	7029	Arthropoda	Animal
ACYPI087771-PA	bacteria	bacteria	1	Acyrpisu	Acyrthosiphon pisum	7029	Arthropoda	Animal
ACYPI088400-PA	bacteria	bacteria	3	Acyrpisu	Acyrthosiphon pisum	7029	Arthropoda	Animal
ACYPI085523-PA	bacteria	bacteria	3	Acyrpisu	Acyrthosiphon pisum	7029	Arthropoda	Animal
ACYPI062652-PA	bacteria	bacteria	3	Acyrpisu	Acyrthosiphon pisum	7029	Arthropoda	Animal
ACYPI071023-PA	bacteria	bacteria	3	Acyrpisu	Acyrthosiphon pisum	7029	Arthropoda	Animal
ACYPI071032-PA	bacteria	bacteria	3	Acyrpisu	Acyrthosiphon pisum	7029	Arthropoda	Animal
ACYPI071783-PA	bacteria	bacteria	3	Acyrpisu	Acyrthosiphon pisum	7029	Arthropoda	Animal
ACYPI002582-PA	bacteria	bacteria	2	Acyrpisu	Acyrthosiphon pisum	7029	Arthropoda	Animal
ACYPI082173-PA	bacteria	bacteria	2	Acyrpisu	Acyrthosiphon pisum	7029	Arthropoda	Animal
ACYPI54681-PA	bacteria	bacteria	2	Acyrpisu	Acyrthosiphon pisum	7029	Arthropoda	Animal
ACYPI54680-PA	bacteria	bacteria	2	Acyrpisu	Acyrthosiphon pisum	7029	Arthropoda	Animal
ACYPI063186-PA	bacteria	bacteria	2	Acyrpisu	Acyrthosiphon pisum	7029	Arthropoda	Animal
ACYPI064202-PA	bacteria	bacteria	2	Acyrpisu	Acyrthosiphon pisum	7029	Arthropoda	Animal
ACYPI061204-PA	bacteria	bacteria	2	Acyrpisu	Acyrthosiphon pisum	7029	Arthropoda	Animal
ACYPI062712-PA	bacteria	bacteria	2	Acyrpisu	Acyrthosiphon pisum	7029	Arthropoda	Animal
ACYPI071804-PA	bacteria	bacteria	2	Acyrpisu	Acyrthosiphon pisum	7029	Arthropoda	Animal
ACYPI072559-PA	bacteria	bacteria	2	Acyrpisu	Acyrthosiphon pisum	7029	Arthropoda	Animal
ACYPI061874-PA	bacteria	bacteria	2	Acyrpisu	Acyrthosiphon pisum	7029	Arthropoda	Animal
ACYPI080427-PA	bacteria	bacteria	2	Acyrpisu	Acyrthosiphon pisum	7029	Arthropoda	Animal
ACYPI27288-PA	bacteria	bacteria	2	Acyrpisu	Acyrthosiphon pisum	7029	Arthropoda	Animal
ACYPI081360-PA	bacteria	bacteria	2	Acyrpisu	Acyrthosiphon pisum	7029	Arthropoda	Animal
ACYPI087402-PA	bacteria	bacteria	2	Acyrpisu	Acyrthosiphon pisum	7029	Arthropoda	Animal
ACYPI068453-PA	bacteria	bacteria	1	Acyrpisu	Acyrthosiphon pisum	7029	Arthropoda	Animal
ACYPI082094-PA	bacteria	bacteria	3	Acyrpisu	Acyrthosiphon pisum	7029	Arthropoda	Animal
ACYPI070597-PA	bacteria	bacteria	3	Acyrpisu	Acyrthosiphon pisum	7029	Arthropoda	Animal
ACYPI26918-PA	bacteria	bacteria	3	Acyrpisu	Acyrthosiphon pisum	7029	Arthropoda	Animal
ACYPI080558-PA	bacteria	bacteria	1	Acyrpisu	Acyrthosiphon pisum	7029	Arthropoda	Animal
ACYPI070730-PA	bacteria	bacteria	2	Acyrpisu	Acyrthosiphon pisum	7029	Arthropoda	Animal
ACYPI060018-PA	bacteria	bacteria	2	Acyrpisu	Acyrthosiphon pisum	7029	Arthropoda	Animal
ACYPI080225-PA	bacteria	bacteria	3	Acyrpisu	Acyrthosiphon pisum	7029	Arthropoda	Animal
ACYPI087252-PA	bacteria	bacteria	3	Acyrpisu	Acyrthosiphon pisum	7029	Arthropoda	Animal
ACYPI060188-PA	bacteria	bacteria	3	Acyrpisu	Acyrthosiphon pisum	7029	Arthropoda	Animal
ACYPI25256-PA	bacteria	bacteria	1	Acyrpisu	Acyrthosiphon pisum	7029	Arthropoda	Animal
ACYPI086677-PA	bacteria	bacteria	1	Acyrpisu	Acyrthosiphon pisum	7029	Arthropoda	Animal
ACYPI36140-PA	bacteria	bacteria	2	Acyrpisu	Acyrthosiphon pisum	7029	Arthropoda	Animal
ACYPI082041-PA	bacteria	bacteria	2	Acyrpisu	Acyrthosiphon pisum	7029	Arthropoda	Animal
ACYPI004046-PA	bacteria	bacteria	1	Acyrpisu	Acyrthosiphon pisum	7029	Arthropoda	Animal
ACYPI083522-PA	bacteria	bacteria	1	Acyrpisu	Acyrthosiphon pisum	7029	Arthropoda	Animal
ACYPI083653-PA	bacteria	bacteria	1	Acyrpisu	Acyrthosiphon pisum	7029	Arthropoda	Animal
ACYPI088915-PA	bacteria	bacteria	2	Acyrpisu	Acyrthosiphon pisum	7029	Arthropoda	Animal
ACYPI067752-PA	bacteria	bacteria	2	Acyrpisu	Acyrthosiphon pisum	7029	Arthropoda	Animal
ACYPI067806-PA	bacteria	bacteria	1	Acyrpisu	Acyrthosiphon pisum	7029	Arthropoda	Animal
ACYPI083280-PA	bacteria	bacteria	1	Acyrpisu	Acyrthosiphon pisum	7029	Arthropoda	Animal
ACYPI084493-PA	viridiplantae	viridiplantae	1	Acyrpisu	Acyrthosiphon pisum	7029	Arthropoda	Animal
ACYPI066638-PA	bacteria	bacteria	2	Acyrpisu	Acyrthosiphon pisum	7029	Arthropoda	Animal
ACYPI066387-PA	bacteria	bacteria	2	Acyrpisu	Acyrthosiphon pisum	7029	Arthropoda	Animal
ACYPI065676-PA	bacteria	bacteria	1	Acyrpisu	Acyrthosiphon pisum	7029	Arthropoda	Animal
ACYPI068314-PA	bacteria	bacteria	2	Acyrpisu	Acyrthosiphon pisum	7029	Arthropoda	Animal
ACYPI082112-PA	bacteria	bacteria	1	Acyrpisu	Acyrthosiphon pisum	7029	Arthropoda	Animal
ACYPI064721-PA	bacteria	bacteria	1	Acyrpisu	Acyrthosiphon pisum	7029	Arthropoda	Animal
ACYPI083828-PA	bacteria	bacteria	1	Acyrpisu	Acyrthosiphon pisum	7029	Arthropoda	Animal
ACYPI082072-PA	bacteria	bacteria	1	Acyrpisu	Acyrthosiphon pisum	7029	Arthropoda	Animal
ACYPI067392-PA	bacteria	bacteria	1	Acyrpisu	Acyrthosiphon pisum	7029	Arthropoda	Animal
ACYPI064482-PA	bacteria	bacteria	1	Acyrpisu	Acyrthosiphon pisum	7029	Arthropoda	Animal
ACYPI084146-PA	bacteria	bacteria	2	Acyrpisu	Acyrthosiphon pisum	7029	Arthropoda	Animal
ACYPI069200-PA	bacteria	bacteria	2	Acyrpisu	Acyrthosiphon pisum	7029	Arthropoda	Animal
ACYPI060119-PA	bacteria	bacteria	1	Acyrpisu	Acyrthosiphon pisum	7029	Arthropoda	Animal
ACYPI083005-PA	bacteria	bacteria	1	Acyrpisu	Acyrthosiphon pisum	7029	Arthropoda	Animal
ACYPI062113-PA	bacteria	bacteria	1	Acyrpisu	Acyrthosiphon pisum	7029	Arthropoda	Animal
ACYPI063565-PA	bacteria	bacteria	1	Acyrpisu	Acyrthosiphon pisum	7029	Arthropoda	Animal
ACYPI073173-PA	bacteria	bacteria	1	Acyrpisu	Acyrthosiphon pisum	7029	Arthropoda	Animal
ACYPI089570-PA	bacteria	bacteria	1	Acyrpisu	Acyrthosiphon pisum	7029	Arthropoda	Animal
ACYPI069093-PA	fungi	fungi	1	Acyrpisu	Acyrthosiphon pisum	7029	Arthropoda	Animal
ACYPI069502-PA	bacteria	bacteria	1	Acyrpisu	Acyrthosiphon pisum	7029	Arthropoda	Animal
ACYPI073547-PA	bacteria	bacteria	2	Acyrpisu	Acyrthosiphon pisum	7029	Arthropoda	Animal
ACYPI088458-PA	bacteria	bacteria	2	Acyrpisu	Acyrthosiphon pisum	7029	Arthropoda	Animal
ACYPI061932-PA	bacteria	bacteria	1	Acyrpisu	Acyrthosiphon pisum	7029	Arthropoda	Animal
ACYPI088339-PA	bacteria	bacteria	1	Acyrpisu	Acyrthosiphon pisum	7029	Arthropoda	Animal
ACYPI080381-PA	bacteria	bacteria	1	Acyrpisu	Acyrthosiphon pisum	7029	Arthropoda	Animal
ACYPI069949-PA	bacteria	bacteria	1	Acyrpisu	Acyrthosiphon pisum	7029	Arthropoda	Animal
ACYPI067204-PA	bacteria	bacteria	2	Acyrpisu	Acyrthosiphon pisum	7029	Arthropoda	Animal
ACYPI066394-PA	bacteria	bacteria	2	Acyrpisu	Acyrthosiphon pisum	7029	Arthropoda	Animal
ACYPI067202-PA	bacteria	bacteria	2	Acyrpisu	Acyrthosiphon pisum	7029	Arthropoda	Animal
ACYPI080524-PA	bacteria	bacteria	2	Acyrpisu	Acyrthosiphon pisum	7029	Arthropoda	Animal
ACYPI062910-PA	bacteria	bacteria	3	Acyrpisu	Acyrthosiphon pisum	7029	Arthropoda	Animal
ACYPI064750-PA	bacteria	bacteria	3	Acyrpisu	Acyrthosiphon pisum	7029	Arthropoda	Animal
ACYPI085259-PA	bacteria	bacteria	3	Acyrpisu	Acyrthosiphon pisum	7029	Arthropoda	Animal
ACYPI084101-PA	bacteria	bacteria	1	Acyrpisu	Acyrthosiphon pisum	7029	Arthropoda	Animal
ACYPI062649-PA	bacteria	bacteria	1	Acyrpisu	Acyrthosiphon pisum	7029	Arthropoda	Animal
ACYPI066990-PA	bacteria	bacteria	1	Acyrpisu	Acyrthosiphon pisum	7029	Arthropoda	Animal
ACYPI067593-PA	bacteria	bacteria	1	Acyrpisu	Acyrthosiphon pisum	7029	Arthropoda	Animal
ACYPI073431-PA	bacteria	bacteria	1	Acyrpisu	Acyrthosiphon pisum	7029	Arthropoda	Animal
ACYPI085779-PA	bacteria	bacteria	2	Acyrpisu	Acyrthosiphon pisum	7029	Arthropoda	Animal
ACYPI060350-PA	bacteria	bacteria	2	Acyrpisu	Acyrthosiphon pisum	7029	Arthropoda	Animal
ACYPI064773-PA	nodata	bacteria	2	Acyrpisu	Acyrthosiphon pisum	7029	Arthropoda	Animal
ACYPI063927-PA	bacteria	bacteria	2	Acyrpisu	Acyrthosiphon pisum	7029	Arthropoda	Animal
ACYPI063751-PA	bacteria	bacteria	1	Acyrpisu	Acyrthosiphon pisum	7029	Arthropoda	Animal
ACYPI082178-PA	bacteria	bacteria	1	Acyrpisu	Acyrthosiphon pisum	7029	Arthropoda	Animal
ACYPI086794-PA	bacteria	bacteria	1	Acyrpisu	Acyrthosiphon pisum	7029	Arthropoda	Animal
ACYPI088375-PA	bacteria	bacteria	2	Acyrpisu	Acyrthosiphon pisum	7029	Arthropoda	Animal
ACYPI064878-PA	bacteria	bacteria	1	Acyrpisu	Acyrthosiphon pisum	7029	Arthropoda	Animal
ACYPI009759-PA	bacteria	bacteria	1	Acyrpisu	Acyrthosiphon pisum	7029	Arthropoda	Animal
ACYPI088926-PA	bacteria	bacteria	1	Acyrpisu	Acyrthosiphon pisum	7029	Arthropoda	Animal
ACYPI081723-PA	bacteria	bacteria	1	Acyrpisu	Acyrthosiphon pisum	7029	Arthropoda	Animal
ACYPI061021-PA	bacteria	bacteria	1	Acyrpisu	Acyrthosiphon pisum	7029	Arthropoda	Animal
ACYPI087350-PA	bacteria	bacteria	2	Acyrpisu	Acyrthosiphon pisum	7029	Arthropoda	Animal
ACYPI067260-PA	bacteria	bacteria	2	Acyrpisu	Acyrthosiphon pisum	7029	Arthropoda	Animal
ACYPI081107-PA	bacteria	bacteria	1	Acyrpisu	Acyrthosiphon pisum	7029	Arthropoda	Animal
ACYPI073356-PA	bacteria	bacteria	1	Acyrpisu	Acyrthosiphon pisum	7029	Arthropoda	Animal
ACYPI085238-PA	bacteria	bacteria	1	Acyrpisu	Acyrthosiphon pisum	7029	Arthropoda	Animal
ACYPI061766-PA	bacteria	bacteria	2	Acyrpisu	Acyrthosiphon pisum	7029	Arthropoda	Animal
ACYPI071639-PA	bacteria	bacteria	2	Acyrpisu	Acyrthosiphon pisum	7029	Arthropoda	Animal
ACYPI061168-PA	bacteria	bacteria	1	Acyrpisu	Acyrthosiphon pisum	7029	Arthropoda	Animal
ACYPI42037-PA	bacteria	bacteria	1	Acyrpisu	Acyrthosiphon pisum	7029	Arthropoda	Animal
ACYPI073606-PA	bacteria	bacteria	2	Acyrpisu	Acyrthosiphon pisum	7029	Arthropoda	Animal
ACYPI066498-PA	bacteria	bacteria	1	Acyrpisu	Acyrthosiphon pisum	7029	Arthropoda	Animal
ACYPI083105-PA	bacteria	bacteria	4	Acyrpisu	Acyrthosiphon pisum	7029	Arthropoda	Animal
ACYPI081881-PA	bacteria	bacteria	4	Acyrpisu	Acyrthosiphon pisum	7029	Arthropoda	Animal
ACYPI081731-PA	bacteria	bacteria	4	Acyrpisu	Acyrthosiphon pisum	7029	Arthropoda	Animal
ACYPI067085-PA	bacteria	bacteria	4	Acyrpisu	Acyrthosiphon pisum	7029	Arthropoda	Animal
ACYPI060110-PA	nodata	viridiplantae	2	Acyrpisu	Acyrthosiphon pisum	7029	Arthropoda	Animal
ACYPI085220-PA	viridiplantae	viridiplantae	2	Acyrpisu	Acyrthosiphon pisum	7029	Arthropoda	Animal
ACYPI087788-PA	bacteria	bacteria	2	Acyrpisu	Acyrthosiphon pisum	7029	Arthropoda	Animal
ACYPI065617-PA	bacteria	bacteria	2	Acyrpisu	Acyrthosiphon pisum	7029	Arthropoda	Animal
ACYPI082688-PA	bacteria	bacteria	1	Acyrpisu	Acyrthosiphon pisum	7029	Arthropoda	Animal
ACYPI073119-PA	bacteria	bacteria	1	Acyrpisu	Acyrthosiphon pisum	7029	Arthropoda	Animal
ACYPI38560-PA	bacteria	bacteria	1	Acyrpisu	Acyrthosiphon pisum	7029	Arthropoda	Animal
ACYPI083268-PA	bacteria	bacteria	2	Acyrpisu	Acyrthosiphon pisum	7029	Arthropoda	Animal
ACYPI080374-PA	bacteria	bacteria	2	Acyrpisu	Acyrthosiphon pisum	7029	Arthropoda	Animal
ACYPI085841-PA	bacteria	bacteria	2	Acyrpisu	Acyrthosiphon pisum	7029	Arthropoda	Animal
ACYPI062766-PA	bacteria	bacteria	2	Acyrpisu	Acyrthosiphon pisum	7029	Arthropoda	Animal
ACYPI088930-PA	bacteria	bacteria	2	Acyrpisu	Acyrthosiphon pisum	7029	Arthropoda	Animal
ACYPI070205-PA	bacteria	bacteria	1	Acyrpisu	Acyrthosiphon pisum	7029	Arthropoda	Animal
ACYPI073484-PA	bacteria	bacteria	1	Acyrpisu	Acyrthosiphon pisum	7029	Arthropoda	Animal
ACYPI084997-PA	bacteria	bacteria	2	Acyrpisu	Acyrthosiphon pisum	7029	Arthropoda	Animal
ACYPI084604-PA	bacteria	bacteria	2	Acyrpisu	Acyrthosiphon pisum	7029	Arthropoda	Animal
ACYPI068050-PA	bacteria	bacteria	1	Acyrpisu	Acyrthosiphon pisum	7029	Arthropoda	Animal
ACYPI061217-PA	bacteria	bacteria	1	Acyrpisu	Acyrthosiphon pisum	7029	Arthropoda	Animal
ACYPI080236-PA	bacteria	bacteria	1	Acyrpisu	Acyrthosiphon pisum	7029	Arthropoda	Animal
ACYPI087376-PA	bacteria	bacteria	1	Acyrpisu	Acyrthosiphon pisum	7029	Arthropoda	Animal
ACYPI061746-PA	bacteria	bacteria	1	Acyrpisu	Acyrthosiphon pisum	7029	Arthropoda	Animal
ACYPI084249-PA	bacteria	bacteria	1	Acyrpisu	Acyrthosiphon pisum	7029	Arthropoda	Animal
ACYPI066920-PA	bacteria	bacteria	1	Acyrpisu	Acyrthosiphon pisum	7029	Arthropoda	Animal
ACYPI067766-PA	bacteria	bacteria	1	Acyrpisu	Acyrthosiphon pisum	7029	Arthropoda	Animal
ACYPI067480-PA	bacteria	bacteria	1	Acyrpisu	Acyrthosiphon pisum	7029	Arthropoda	Animal
ACYPI086435-PA	bacteria	bacteria	1	Acyrpisu	Acyrthosiphon pisum	7029	Arthropoda	Animal
ACYPI53966-PA	bacteria	bacteria	2	Acyrpisu	Acyrthosiphon pisum	7029	Arthropoda	Animal
ACYPI53965-PA	bacteria	bacteria	2	Acyrpisu	Acyrthosiphon pisum	7029	Arthropoda	Animal
ACYPI088197-PA	bacteria	bacteria	1	Acyrpisu	Acyrthosiphon pisum	7029	Arthropoda	Animal
ACYPI069915-PA	bacteria	bacteria	2	Acyrpisu	Acyrthosiphon pisum	7029	Arthropoda	Animal
ACYPI062148-PA	bacteria	bacteria	2	Acyrpisu	Acyrthosiphon pisum	7029	Arthropoda	Animal
ACYPI070183-PA	bacteria	bacteria	1	Acyrpisu	Acyrthosiphon pisum	7029	Arthropoda	Animal
ACYPI062243-PA	bacteria	bacteria	1	Acyrpisu	Acyrthosiphon pisum	7029	Arthropoda	Animal
ACYPI065663-PA	bacteria	bacteria	2	Acyrpisu	Acyrthosiphon pisum	7029	Arthropoda	Animal
ACYPI070270-PA	bacteria	bacteria	2	Acyrpisu	Acyrthosiphon pisum	7029	Arthropoda	Animal
ACYPI087988-PA	bacteria	bacteria	1	Acyrpisu	Acyrthosiphon pisum	7029	Arthropoda	Animal
ACYPI069099-PA	bacteria	bacteria	1	Acyrpisu	Acyrthosiphon pisum	7029	Arthropoda	Animal
ACYPI084742-PA	viridiplantae	viridiplantae	1	Acyrpisu	Acyrthosiphon pisum	7029	Arthropoda	Animal
ACYPI088395-PA	bacteria	bacteria	1	Acyrpisu	Acyrthosiphon pisum	7029	Arthropoda	Animal
ACYPI086992-PA	bacteria	bacteria	2	Acyrpisu	Acyrthosiphon pisum	7029	Arthropoda	Animal
ACYPI55014-PA	bacteria	bacteria	2	Acyrpisu	Acyrthosiphon pisum	7029	Arthropoda	Animal
ACYPI49973-PA	bacteria	bacteria	1	Acyrpisu	Acyrthosiphon pisum	7029	Arthropoda	Animal
ACYPI071280-PA	bacteria	bacteria	1	Acyrpisu	Acyrthosiphon pisum	7029	Arthropoda	Animal
ACYPI38710-PA	bacteria	bacteria	2	Acyrpisu	Acyrthosiphon pisum	7029	Arthropoda	Animal
ACYPI063860-PA	bacteria	bacteria	1	Acyrpisu	Acyrthosiphon pisum	7029	Arthropoda	Animal
ACYPI061127-PA	bacteria	bacteria	1	Acyrpisu	Acyrthosiphon pisum	7029	Arthropoda	Animal
ACYPI085397-PA	bacteria	bacteria	1	Acyrpisu	Acyrthosiphon pisum	7029	Arthropoda	Animal
ACYPI48035-PA	bacteria	bacteria	1	Acyrpisu	Acyrthosiphon pisum	7029	Arthropoda	Animal
ACYPI088312-PA	bacteria	bacteria	1	Acyrpisu	Acyrthosiphon pisum	7029	Arthropoda	Animal
ACYPI23579-PA	bacteria	bacteria	1	Acyrpisu	Acyrthosiphon pisum	7029	Arthropoda	Animal
ACYPI061958-PA	bacteria	bacteria	1	Acyrpisu	Acyrthosiphon pisum	7029	Arthropoda	Animal
ACYPI34349-PA	bacteria	bacteria	1	Acyrpisu	Acyrthosiphon pisum	7029	Arthropoda	Animal
ACYPI084176-PA	bacteria	bacteria	1	Acyrpisu	Acyrthosiphon pisum	7029	Arthropoda	Animal
ACYPI069219-PA	bacteria	bacteria	1	Acyrpisu	Acyrthosiphon pisum	7029	Arthropoda	Animal
ACYPI073421-PA	bacteria	bacteria	1	Acyrpisu	Acyrthosiphon pisum	7029	Arthropoda	Animal
ACYPI080962-PA	bacteria	bacteria	1	Acyrpisu	Acyrthosiphon pisum	7029	Arthropoda	Animal
ACYPI072874-PA	bacteria	bacteria	2	Acyrpisu	Acyrthosiphon pisum	7029	Arthropoda	Animal
ACYPI089443-PA	bacteria	bacteria	2	Acyrpisu	Acyrthosiphon pisum	7029	Arthropoda	Animal
ACYPI063531-PA	bacteria	bacteria	1	Acyrpisu	Acyrthosiphon pisum	7029	Arthropoda	Animal
ACYPI064492-PA	bacteria	bacteria	1	Acyrpisu	Acyrthosiphon pisum	7029	Arthropoda	Animal
ACYPI082437-PA	bacteria	bacteria	2	Acyrpisu	Acyrthosiphon pisum	7029	Arthropoda	Animal
ACYPI087426-PA	bacteria	bacteria	1	Acyrpisu	Acyrthosiphon pisum	7029	Arthropoda	Animal
ACYPI067923-PA	bacteria	bacteria	2	Acyrpisu	Acyrthosiphon pisum	7029	Arthropoda	Animal
ACYPI073064-PA	bacteria	bacteria	2	Acyrpisu	Acyrthosiphon pisum	7029	Arthropoda	Animal
ACYPI061195-PA	bacteria	bacteria	2	Acyrpisu	Acyrthosiphon pisum	7029	Arthropoda	Animal
ACYPI48693-PA	bacteria	bacteria	2	Acyrpisu	Acyrthosiphon pisum	7029	Arthropoda	Animal
ACYPI089372-PA	bacteria	bacteria	1	Acyrpisu	Acyrthosiphon pisum	7029	Arthropoda	Animal
ACYPI069141-PA	bacteria	bacteria	1	Acyrpisu	Acyrthosiphon pisum	7029	Arthropoda	Animal
ACYPI070052-PA	bacteria	bacteria	1	Acyrpisu	Acyrthosiphon pisum	7029	Arthropoda	Animal
ACYPI54809-PA	bacteria	bacteria	1	Acyrpisu	Acyrthosiphon pisum	7029	Arthropoda	Animal
ACYPI073525-PA	bacteria	bacteria	2	Acyrpisu	Acyrthosiphon pisum	7029	Arthropoda	Animal
ACYPI063771-PA	bacteria	bacteria	2	Acyrpisu	Acyrthosiphon pisum	7029	Arthropoda	Animal
ACYPI080995-PA	fungi	fungi	1	Acyrpisu	Acyrthosiphon pisum	7029	Arthropoda	Animal
ACYPI063012-PA	bacteria	bacteria	1	Acyrpisu	Acyrthosiphon pisum	7029	Arthropoda	Animal
ACYPI083403-PA	bacteria	bacteria	1	Acyrpisu	Acyrthosiphon pisum	7029	Arthropoda	Animal
ACYPI069163-PA	bacteria	bacteria	2	Acyrpisu	Acyrthosiphon pisum	7029	Arthropoda	Animal
ACYPI073195-PA	bacteria	bacteria	2	Acyrpisu	Acyrthosiphon pisum	7029	Arthropoda	Animal
ACYPI067293-PA	bacteria	bacteria	2	Acyrpisu	Acyrthosiphon pisum	7029	Arthropoda	Animal
ACYPI082851-PA	bacteria	bacteria	2	Acyrpisu	Acyrthosiphon pisum	7029	Arthropoda	Animal
ACYPI086218-PA	bacteria	bacteria	2	Acyrpisu	Acyrthosiphon pisum	7029	Arthropoda	Animal
ACYPI080889-PA	bacteria	bacteria	2	Acyrpisu	Acyrthosiphon pisum	7029	Arthropoda	Animal
ACYPI082269-PA	bacteria	bacteria	1	Acyrpisu	Acyrthosiphon pisum	7029	Arthropoda	Animal
ACYPI069780-PA	viridiplantae	viridiplantae	2	Acyrpisu	Acyrthosiphon pisum	7029	Arthropoda	Animal
ACYPI082185-PA	nodata	viridiplantae	2	Acyrpisu	Acyrthosiphon pisum	7029	Arthropoda	Animal
ACYPI064245-PA	bacteria	bacteria	2	Acyrpisu	Acyrthosiphon pisum	7029	Arthropoda	Animal
ACYPI081209-PA	bacteria	bacteria	2	Acyrpisu	Acyrthosiphon pisum	7029	Arthropoda	Animal
ACYPI060354-PA	bacteria	bacteria	1	Acyrpisu	Acyrthosiphon pisum	7029	Arthropoda	Animal
ACYPI081572-PA	bacteria	bacteria	1	Acyrpisu	Acyrthosiphon pisum	7029	Arthropoda	Animal
ACYPI068880-PA	bacteria	bacteria	1	Acyrpisu	Acyrthosiphon pisum	7029	Arthropoda	Animal
ACYPI073283-PA	bacteria	bacteria	1	Acyrpisu	Acyrthosiphon pisum	7029	Arthropoda	Animal
ACYPI089227-PA	bacteria	bacteria	1	Acyrpisu	Acyrthosiphon pisum	7029	Arthropoda	Animal
ACYPI061293-PA	bacteria	bacteria	1	Acyrpisu	Acyrthosiphon pisum	7029	Arthropoda	Animal
ACYPI084051-PA	bacteria	bacteria	1	Acyrpisu	Acyrthosiphon pisum	7029	Arthropoda	Animal
ACYPI070279-PA	bacteria	bacteria	2	Acyrpisu	Acyrthosiphon pisum	7029	Arthropoda	Animal
ACYPI063533-PA	bacteria	bacteria	1	Acyrpisu	Acyrthosiphon pisum	7029	Arthropoda	Animal
ACYPI062859-PA	bacteria	bacteria	3	Acyrpisu	Acyrthosiphon pisum	7029	Arthropoda	Animal
ACYPI066447-PA	bacteria	bacteria	3	Acyrpisu	Acyrthosiphon pisum	7029	Arthropoda	Animal
ACYPI070324-PA	bacteria	bacteria	3	Acyrpisu	Acyrthosiphon pisum	7029	Arthropoda	Animal
ACYPI061915-PA	fungi	fungi	1	Acyrpisu	Acyrthosiphon pisum	7029	Arthropoda	Animal
ACYPI087571-PA	bacteria	bacteria	2	Acyrpisu	Acyrthosiphon pisum	7029	Arthropoda	Animal
ACYPI066851-PA	bacteria	bacteria	2	Acyrpisu	Acyrthosiphon pisum	7029	Arthropoda	Animal
ACYPI086101-PA	bacteria	bacteria	2	Acyrpisu	Acyrthosiphon pisum	7029	Arthropoda	Animal
ACYPI067451-PA	bacteria	bacteria	2	Acyrpisu	Acyrthosiphon pisum	7029	Arthropoda	Animal
ACYPI070828-PA	bacteria	bacteria	2	Acyrpisu	Acyrthosiphon pisum	7029	Arthropoda	Animal
ACYPI067170-PA	bacteria	bacteria	2	Acyrpisu	Acyrthosiphon pisum	7029	Arthropoda	Animal
ACYPI069540-PA	bacteria	bacteria	2	Acyrpisu	Acyrthosiphon pisum	7029	Arthropoda	Animal
ACYPI062616-PA	viridiplantae	viridiplantae	1	Acyrpisu	Acyrthosiphon pisum	7029	Arthropoda	Animal
ACYPI080940-PA	bacteria	bacteria	1	Acyrpisu	Acyrthosiphon pisum	7029	Arthropoda	Animal
ACYPI062227-PA	bacteria	bacteria	2	Acyrpisu	Acyrthosiphon pisum	7029	Arthropoda	Animal
ACYPI066611-PA	bacteria	bacteria	2	Acyrpisu	Acyrthosiphon pisum	7029	Arthropoda	Animal
ACYPI080361-PA	bacteria	bacteria	1	Acyrpisu	Acyrthosiphon pisum	7029	Arthropoda	Animal
ACYPI066921-PA	bacteria	bacteria	1	Acyrpisu	Acyrthosiphon pisum	7029	Arthropoda	Animal
ACYPI064337-PA	bacteria	bacteria	1	Acyrpisu	Acyrthosiphon pisum	7029	Arthropoda	Animal
ACYPI085998-PA	viridiplantae	viridiplantae	1	Acyrpisu	Acyrthosiphon pisum	7029	Arthropoda	Animal
ACYPI073259-PA	bacteria	bacteria	1	Acyrpisu	Acyrthosiphon pisum	7029	Arthropoda	Animal
ACYPI087109-PA	bacteria	bacteria	1	Acyrpisu	Acyrthosiphon pisum	7029	Arthropoda	Animal
ACYPI081758-PA	bacteria	bacteria	2	Acyrpisu	Acyrthosiphon pisum	7029	Arthropoda	Animal
ACYPI064115-PA	bacteria	bacteria	2	Acyrpisu	Acyrthosiphon pisum	7029	Arthropoda	Animal
ACYPI065048-PA	bacteria	bacteria	1	Acyrpisu	Acyrthosiphon pisum	7029	Arthropoda	Animal
ACYPI20016-PA	bacteria	bacteria	2	Acyrpisu	Acyrthosiphon pisum	7029	Arthropoda	Animal
ACYPI082265-PA	bacteria	bacteria	2	Acyrpisu	Acyrthosiphon pisum	7029	Arthropoda	Animal
ACYPI086005-PA	bacteria	bacteria	1	Acyrpisu	Acyrthosiphon pisum	7029	Arthropoda	Animal
ACYPI086849-PA	bacteria	bacteria	1	Acyrpisu	Acyrthosiphon pisum	7029	Arthropoda	Animal
ACYPI087747-PA	bacteria	bacteria	2	Acyrpisu	Acyrthosiphon pisum	7029	Arthropoda	Animal
ACYPI087145-PA	bacteria	bacteria	2	Acyrpisu	Acyrthosiphon pisum	7029	Arthropoda	Animal
ACYPI085349-PA	bacteria	bacteria	1	Acyrpisu	Acyrthosiphon pisum	7029	Arthropoda	Animal
ACYPI063980-PA	bacteria	bacteria	2	Acyrpisu	Acyrthosiphon pisum	7029	Arthropoda	Animal
ACYPI087128-PA	bacteria	bacteria	2	Acyrpisu	Acyrthosiphon pisum	7029	Arthropoda	Animal
ACYPI082306-PA	bacteria	bacteria	2	Acyrpisu	Acyrthosiphon pisum	7029	Arthropoda	Animal
ACYPI087058-PA	bacteria	bacteria	2	Acyrpisu	Acyrthosiphon pisum	7029	Arthropoda	Animal
ACYPI007985-PA	bacteria	bacteria	2	Acyrpisu	Acyrthosiphon pisum	7029	Arthropoda	Animal
ACYPI080766-PA	bacteria	bacteria	1	Acyrpisu	Acyrthosiphon pisum	7029	Arthropoda	Animal
ACYPI080128-PA	bacteria	bacteria	2	Acyrpisu	Acyrthosiphon pisum	7029	Arthropoda	Animal
ACYPI080965-PA	bacteria	bacteria	2	Acyrpisu	Acyrthosiphon pisum	7029	Arthropoda	Animal
ACYPI087751-PA	bacteria	bacteria	2	Acyrpisu	Acyrthosiphon pisum	7029	Arthropoda	Animal
ACYPI082057-PA	bacteria	bacteria	1	Acyrpisu	Acyrthosiphon pisum	7029	Arthropoda	Animal
ACYPI085480-PA	bacteria	bacteria	1	Acyrpisu	Acyrthosiphon pisum	7029	Arthropoda	Animal
ACYPI088414-PA	bacteria	bacteria	2	Acyrpisu	Acyrthosiphon pisum	7029	Arthropoda	Animal
ACYPI088202-PA	bacteria	bacteria	2	Acyrpisu	Acyrthosiphon pisum	7029	Arthropoda	Animal
ACYPI085954-PA	bacteria	bacteria	1	Acyrpisu	Acyrthosiphon pisum	7029	Arthropoda	Animal
ACYPI080420-PA	bacteria	bacteria	2	Acyrpisu	Acyrthosiphon pisum	7029	Arthropoda	Animal
ACYPI082692-PA	bacteria	bacteria	2	Acyrpisu	Acyrthosiphon pisum	7029	Arthropoda	Animal
ACYPI083575-PA	bacteria	bacteria	1	Acyrpisu	Acyrthosiphon pisum	7029	Arthropoda	Animal
ACYPI081339-PA	bacteria	bacteria	1	Acyrpisu	Acyrthosiphon pisum	7029	Arthropoda	Animal
ACYPI089400-PA	bacteria	bacteria	1	Acyrpisu	Acyrthosiphon pisum	7029	Arthropoda	Animal
ACYPI071493-PA	viridiplantae	viridiplantae	1	Acyrpisu	Acyrthosiphon pisum	7029	Arthropoda	Animal
ACYPI084820-PA	bacteria	bacteria	2	Acyrpisu	Acyrthosiphon pisum	7029	Arthropoda	Animal
ACYPI088444-PA	bacteria	bacteria	2	Acyrpisu	Acyrthosiphon pisum	7029	Arthropoda	Animal
ACYPI088473-PA	bacteria	bacteria	1	Acyrpisu	Acyrthosiphon pisum	7029	Arthropoda	Animal
ACYPI081290-PA	bacteria	bacteria	1	Acyrpisu	Acyrthosiphon pisum	7029	Arthropoda	Animal
ACYPI081024-PA	bacteria	bacteria	1	Acyrpisu	Acyrthosiphon pisum	7029	Arthropoda	Animal
ACYPI068474-PA	bacteria	bacteria	1	Acyrpisu	Acyrthosiphon pisum	7029	Arthropoda	Animal
ACYPI088209-PA	bacteria	bacteria	1	Acyrpisu	Acyrthosiphon pisum	7029	Arthropoda	Animal
ACYPI080055-PA	bacteria	bacteria	2	Acyrpisu	Acyrthosiphon pisum	7029	Arthropoda	Animal
ACYPI087363-PA	bacteria	bacteria	2	Acyrpisu	Acyrthosiphon pisum	7029	Arthropoda	Animal
ACYPI080139-PA	bacteria	bacteria	1	Acyrpisu	Acyrthosiphon pisum	7029	Arthropoda	Animal
ACYPI089312-PA	bacteria	bacteria	1	Acyrpisu	Acyrthosiphon pisum	7029	Arthropoda	Animal
ACYPI083985-PA	bacteria	bacteria	1	Acyrpisu	Acyrthosiphon pisum	7029	Arthropoda	Animal
ACYPI082988-PA	bacteria	bacteria	1	Acyrpisu	Acyrthosiphon pisum	7029	Arthropoda	Animal
ACYPI081844-PA	bacteria	bacteria	2	Acyrpisu	Acyrthosiphon pisum	7029	Arthropoda	Animal
ACYPI082918-PA	bacteria	bacteria	2	Acyrpisu	Acyrthosiphon pisum	7029	Arthropoda	Animal
ACYPI086390-PA	bacteria	bacteria	1	Acyrpisu	Acyrthosiphon pisum	7029	Arthropoda	Animal
ACYPI082826-PA	bacteria	bacteria	1	Acyrpisu	Acyrthosiphon pisum	7029	Arthropoda	Animal
ACYPI083244-PA	bacteria	bacteria	2	Acyrpisu	Acyrthosiphon pisum	7029	Arthropoda	Animal
ACYPI086716-PA	bacteria	bacteria	2	Acyrpisu	Acyrthosiphon pisum	7029	Arthropoda	Animal
ACYPI088912-PA	bacteria	bacteria	1	Acyrpisu	Acyrthosiphon pisum	7029	Arthropoda	Animal
ACYPI065888-PA	bacteria	bacteria	1	Acyrpisu	Acyrthosiphon pisum	7029	Arthropoda	Animal
ACYPI089543-PA	bacteria	bacteria	2	Acyrpisu	Acyrthosiphon pisum	7029	Arthropoda	Animal
ACYPI081220-PA	bacteria	bacteria	2	Acyrpisu	Acyrthosiphon pisum	7029	Arthropoda	Animal
ACYPI089483-PA	bacteria	bacteria	3	Acyrpisu	Acyrthosiphon pisum	7029	Arthropoda	Animal
ACYPI083240-PA	bacteria	bacteria	3	Acyrpisu	Acyrthosiphon pisum	7029	Arthropoda	Animal
ACYPI071916-PA	nodata	bacteria	3	Acyrpisu	Acyrthosiphon pisum	7029	Arthropoda	Animal
ACYPI003738-PA	bacteria	bacteria	2	Acyrpisu	Acyrthosiphon pisum	7029	Arthropoda	Animal
ACYPI35445-PA	bacteria	bacteria	2	Acyrpisu	Acyrthosiphon pisum	7029	Arthropoda	Animal
ACYPI088342-PA	bacteria	bacteria	1	Acyrpisu	Acyrthosiphon pisum	7029	Arthropoda	Animal
ACYPI082668-PA	bacteria	bacteria	1	Acyrpisu	Acyrthosiphon pisum	7029	Arthropoda	Animal
ACYPI085751-PA	bacteria	bacteria	1	Acyrpisu	Acyrthosiphon pisum	7029	Arthropoda	Animal
ACYPI066908-PA	bacteria	bacteria	1	Acyrpisu	Acyrthosiphon pisum	7029	Arthropoda	Animal
ACYPI085720-PA	bacteria	bacteria	1	Acyrpisu	Acyrthosiphon pisum	7029	Arthropoda	Animal
ACYPI069680-PA	nodata	bacteria	2	Acyrpisu	Acyrthosiphon pisum	7029	Arthropoda	Animal
ACYPI088624-PA	bacteria	bacteria	2	Acyrpisu	Acyrthosiphon pisum	7029	Arthropoda	Animal
ACYPI088661-PA	bacteria	bacteria	1	Acyrpisu	Acyrthosiphon pisum	7029	Arthropoda	Animal
ACYPI072825-PA	bacteria	bacteria	1	Acyrpisu	Acyrthosiphon pisum	7029	Arthropoda	Animal
ACYPI080516-PA	bacteria	bacteria	1	Acyrpisu	Acyrthosiphon pisum	7029	Arthropoda	Animal
ACYPI28649-PA	bacteria	bacteria	2	Acyrpisu	Acyrthosiphon pisum	7029	Arthropoda	Animal
ACYPI001139-PA	bacteria	bacteria	2	Acyrpisu	Acyrthosiphon pisum	7029	Arthropoda	Animal
ACYPI081263-PA	bacteria	bacteria	1	Acyrpisu	Acyrthosiphon pisum	7029	Arthropoda	Animal
ACYPI088270-PA	bacteria	bacteria	1	Acyrpisu	Acyrthosiphon pisum	7029	Arthropoda	Animal
ACYPI086833-PA	bacteria	bacteria	1	Acyrpisu	Acyrthosiphon pisum	7029	Arthropoda	Animal
ACYPI000260-PA	bacteria	bacteria	2	Acyrpisu	Acyrthosiphon pisum	7029	Arthropoda	Animal
ACYPI083278-PA	bacteria	bacteria	1	Acyrpisu	Acyrthosiphon pisum	7029	Arthropoda	Animal
ACYPI085120-PA	bacteria	bacteria	1	Acyrpisu	Acyrthosiphon pisum	7029	Arthropoda	Animal
ACYPI089165-PA	bacteria	bacteria	1	Acyrpisu	Acyrthosiphon pisum	7029	Arthropoda	Animal
ACYPI087556-PA	bacteria	bacteria	1	Acyrpisu	Acyrthosiphon pisum	7029	Arthropoda	Animal
ACYPI070997-PA	viridiplantae	viridiplantae	1	Acyrpisu	Acyrthosiphon pisum	7029	Arthropoda	Animal
ACYPI087115-PA	bacteria	bacteria	1	Acyrpisu	Acyrthosiphon pisum	7029	Arthropoda	Animal
ACYPI085491-PA	bacteria	bacteria	1	Acyrpisu	Acyrthosiphon pisum	7029	Arthropoda	Animal
ACYPI081604-PA	bacteria	bacteria	1	Acyrpisu	Acyrthosiphon pisum	7029	Arthropoda	Animal
ACYPI080494-PA	bacteria	bacteria	2	Acyrpisu	Acyrthosiphon pisum	7029	Arthropoda	Animal
ACYPI080960-PA	bacteria	bacteria	2	Acyrpisu	Acyrthosiphon pisum	7029	Arthropoda	Animal
ACYPI088419-PA	bacteria	bacteria	1	Acyrpisu	Acyrthosiphon pisum	7029	Arthropoda	Animal
ACYPI060594-PA	bacteria	bacteria	1	Acyrpisu	Acyrthosiphon pisum	7029	Arthropoda	Animal
ACYPI086596-PA	bacteria	bacteria	2	Acyrpisu	Acyrthosiphon pisum	7029	Arthropoda	Animal
ACYPI086031-PA	bacteria	bacteria	2	Acyrpisu	Acyrthosiphon pisum	7029	Arthropoda	Animal
ACYPI088917-PA	bacteria	bacteria	2	Acyrpisu	Acyrthosiphon pisum	7029	Arthropoda	Animal
ACYPI087494-PA	bacteria	bacteria	2	Acyrpisu	Acyrthosiphon pisum	7029	Arthropoda	Animal
ACYPI085581-PA	bacteria	bacteria	1	Acyrpisu	Acyrthosiphon pisum	7029	Arthropoda	Animal
ACYPI082438-PA	bacteria	bacteria	2	Acyrpisu	Acyrthosiphon pisum	7029	Arthropoda	Animal
ACYPI084069-PA	bacteria	bacteria	2	Acyrpisu	Acyrthosiphon pisum	7029	Arthropoda	Animal
ACYPI063570-PA	bacteria	bacteria	2	Acyrpisu	Acyrthosiphon pisum	7029	Arthropoda	Animal
ACYPI087191-PA	bacteria	bacteria	2	Acyrpisu	Acyrthosiphon pisum	7029	Arthropoda	Animal
ACYPI083411-PA	bacteria	bacteria	1	Acyrpisu	Acyrthosiphon pisum	7029	Arthropoda	Animal
ACYPI081655-PA	bacteria	bacteria	1	Acyrpisu	Acyrthosiphon pisum	7029	Arthropoda	Animal
ACYPI088831-PA	bacteria	bacteria	2	Acyrpisu	Acyrthosiphon pisum	7029	Arthropoda	Animal
ACYPI080936-PA	bacteria	bacteria	2	Acyrpisu	Acyrthosiphon pisum	7029	Arthropoda	Animal
ACYPI081314-PA	bacteria	bacteria	1	Acyrpisu	Acyrthosiphon pisum	7029	Arthropoda	Animal
ACYPI088861-PA	bacteria	bacteria	1	Acyrpisu	Acyrthosiphon pisum	7029	Arthropoda	Animal
ACYPI083129-PA	bacteria	bacteria	2	Acyrpisu	Acyrthosiphon pisum	7029	Arthropoda	Animal
ACYPI073807-PA	bacteria	bacteria	2	Acyrpisu	Acyrthosiphon pisum	7029	Arthropoda	Animal
ACYPI080301-PA	bacteria	bacteria	2	Acyrpisu	Acyrthosiphon pisum	7029	Arthropoda	Animal
ACYPI085469-PA	bacteria	bacteria	2	Acyrpisu	Acyrthosiphon pisum	7029	Arthropoda	Animal
ACYPI088775-PA	bacteria	bacteria	1	Acyrpisu	Acyrthosiphon pisum	7029	Arthropoda	Animal
ACYPI088293-PA	bacteria	bacteria	1	Acyrpisu	Acyrthosiphon pisum	7029	Arthropoda	Animal
ACYPI088434-PA	bacteria	bacteria	1	Acyrpisu	Acyrthosiphon pisum	7029	Arthropoda	Animal
ACYPI067249-PA	bacteria	bacteria	1	Acyrpisu	Acyrthosiphon pisum	7029	Arthropoda	Animal
ACYPI083136-PA	bacteria	bacteria	1	Acyrpisu	Acyrthosiphon pisum	7029	Arthropoda	Animal
ACYPI063213-PA	bacteria	bacteria	2	Acyrpisu	Acyrthosiphon pisum	7029	Arthropoda	Animal
ACYPI086988-PA	bacteria	bacteria	2	Acyrpisu	Acyrthosiphon pisum	7029	Arthropoda	Animal
ACYPI083157-PA	bacteria	bacteria	2	Acyrpisu	Acyrthosiphon pisum	7029	Arthropoda	Animal
ACYPI081157-PA	bacteria	bacteria	2	Acyrpisu	Acyrthosiphon pisum	7029	Arthropoda	Animal
ACYPI081317-PA	bacteria	bacteria	1	Acyrpisu	Acyrthosiphon pisum	7029	Arthropoda	Animal
ACYPI085323-PA	fungi	fungi	1	Acyrpisu	Acyrthosiphon pisum	7029	Arthropoda	Animal
ACYPI22639-PA	bacteria	bacteria	1	Acyrpisu	Acyrthosiphon pisum	7029	Arthropoda	Animal
ACYPI086227-PA	fungi	fungi	1	Acyrpisu	Acyrthosiphon pisum	7029	Arthropoda	Animal
ACYPI20429-PA	bacteria	bacteria	1	Acyrpisu	Acyrthosiphon pisum	7029	Arthropoda	Animal
ACYPI088663-PA	bacteria	bacteria	1	Acyrpisu	Acyrthosiphon pisum	7029	Arthropoda	Animal
ACYPI081848-PA	bacteria	bacteria	1	Acyrpisu	Acyrthosiphon pisum	7029	Arthropoda	Animal
ACYPI082061-PA	bacteria	bacteria	1	Acyrpisu	Acyrthosiphon pisum	7029	Arthropoda	Animal
ACYPI081480-PA	bacteria	bacteria	2	Acyrpisu	Acyrthosiphon pisum	7029	Arthropoda	Animal
ACYPI081198-PA	bacteria	bacteria	2	Acyrpisu	Acyrthosiphon pisum	7029	Arthropoda	Animal
ACYPI089347-PA	bacteria	bacteria	1	Acyrpisu	Acyrthosiphon pisum	7029	Arthropoda	Animal
ACYPI087816-PA	bacteria	bacteria	1	Acyrpisu	Acyrthosiphon pisum	7029	Arthropoda	Animal
ACYPI068885-PA	bacteria	bacteria	2	Acyrpisu	Acyrthosiphon pisum	7029	Arthropoda	Animal
ACYPI070017-PA	bacteria	bacteria	2	Acyrpisu	Acyrthosiphon pisum	7029	Arthropoda	Animal
ACYPI28694-PA	bacteria	bacteria	1	Acyrpisu	Acyrthosiphon pisum	7029	Arthropoda	Animal
ACYPI073429-PA	bacteria	bacteria	2	Acyrpisu	Acyrthosiphon pisum	7029	Arthropoda	Animal
ACYPI088728-PA	bacteria	bacteria	2	Acyrpisu	Acyrthosiphon pisum	7029	Arthropoda	Animal
ACYPI065664-PA	bacteria	bacteria	1	Acyrpisu	Acyrthosiphon pisum	7029	Arthropoda	Animal
ACYPI072428-PA	bacteria	bacteria	1	Acyrpisu	Acyrthosiphon pisum	7029	Arthropoda	Animal
ACYPI48738-PA	bacteria	bacteria	1	Acyrpisu	Acyrthosiphon pisum	7029	Arthropoda	Animal
ACYPI37560-PA	bacteria	bacteria	2	Acyrpisu	Acyrthosiphon pisum	7029	Arthropoda	Animal
ACYPI066382-PA	bacteria	bacteria	2	Acyrpisu	Acyrthosiphon pisum	7029	Arthropoda	Animal
ACYPI34837-PA	bacteria	bacteria	1	Acyrpisu	Acyrthosiphon pisum	7029	Arthropoda	Animal
ACYPI084645-PA	bacteria	bacteria	1	Acyrpisu	Acyrthosiphon pisum	7029	Arthropoda	Animal
ACYPI088192-PA	bacteria	bacteria	2	Acyrpisu	Acyrthosiphon pisum	7029	Arthropoda	Animal
ACYPI29081-PA	bacteria	bacteria	2	Acyrpisu	Acyrthosiphon pisum	7029	Arthropoda	Animal
ACYPI071060-PA	bacteria	bacteria	1	Acyrpisu	Acyrthosiphon pisum	7029	Arthropoda	Animal
ACYPI009709-PA	bacteria	bacteria	2	Acyrpisu	Acyrthosiphon pisum	7029	Arthropoda	Animal
ACYPI065393-PA	bacteria	bacteria	2	Acyrpisu	Acyrthosiphon pisum	7029	Arthropoda	Animal
ACYPI084250-PA	bacteria	bacteria	1	Acyrpisu	Acyrthosiphon pisum	7029	Arthropoda	Animal
ACYPI063064-PA	bacteria	bacteria	1	Acyrpisu	Acyrthosiphon pisum	7029	Arthropoda	Animal
ACYPI081588-PA	bacteria	bacteria	2	Acyrpisu	Acyrthosiphon pisum	7029	Arthropoda	Animal
ACYPI082942-PA	bacteria	bacteria	2	Acyrpisu	Acyrthosiphon pisum	7029	Arthropoda	Animal
ACYPI066505-PA	bacteria	bacteria	1	Acyrpisu	Acyrthosiphon pisum	7029	Arthropoda	Animal
ACYPI42840-PA	bacteria	bacteria	2	Acyrpisu	Acyrthosiphon pisum	7029	Arthropoda	Animal
ACYPI42839-PA	bacteria	bacteria	2	Acyrpisu	Acyrthosiphon pisum	7029	Arthropoda	Animal
ACYPI067941-PA	bacteria	bacteria	1	Acyrpisu	Acyrthosiphon pisum	7029	Arthropoda	Animal
ACYPI067997-PA	bacteria	bacteria	1	Acyrpisu	Acyrthosiphon pisum	7029	Arthropoda	Animal
ACYPI085072-PA	bacteria	bacteria	1	Acyrpisu	Acyrthosiphon pisum	7029	Arthropoda	Animal
ACYPI068352-PA	bacteria	bacteria	1	Acyrpisu	Acyrthosiphon pisum	7029	Arthropoda	Animal
ACYPI083507-PA	bacteria	bacteria	1	Acyrpisu	Acyrthosiphon pisum	7029	Arthropoda	Animal
ACYPI068099-PA	bacteria	bacteria	1	Acyrpisu	Acyrthosiphon pisum	7029	Arthropoda	Animal
ACYPI086373-PA	bacteria	bacteria	1	Acyrpisu	Acyrthosiphon pisum	7029	Arthropoda	Animal
ACYPI071445-PA	bacteria	bacteria	2	Acyrpisu	Acyrthosiphon pisum	7029	Arthropoda	Animal
ACYPI083872-PA	bacteria	bacteria	2	Acyrpisu	Acyrthosiphon pisum	7029	Arthropoda	Animal
ACYPI070567-PA	bacteria	bacteria	2	Acyrpisu	Acyrthosiphon pisum	7029	Arthropoda	Animal
ACYPI082054-PA	nodata	bacteria	2	Acyrpisu	Acyrthosiphon pisum	7029	Arthropoda	Animal
ACYPI080605-PA	bacteria	bacteria	2	Acyrpisu	Acyrthosiphon pisum	7029	Arthropoda	Animal
ACYPI084844-PA	bacteria	bacteria	2	Acyrpisu	Acyrthosiphon pisum	7029	Arthropoda	Animal
ACYPI063822-PA	bacteria	bacteria	2	Acyrpisu	Acyrthosiphon pisum	7029	Arthropoda	Animal
ACYPI060212-PA	bacteria	bacteria	2	Acyrpisu	Acyrthosiphon pisum	7029	Arthropoda	Animal
ACYPI066768-PA	bacteria	bacteria	1	Acyrpisu	Acyrthosiphon pisum	7029	Arthropoda	Animal
ACYPI064224-PA	bacteria	bacteria	1	Acyrpisu	Acyrthosiphon pisum	7029	Arthropoda	Animal
ACYPI33795-PA	bacteria	bacteria	1	Acyrpisu	Acyrthosiphon pisum	7029	Arthropoda	Animal
ACYPI064401-PA	bacteria	bacteria	1	Acyrpisu	Acyrthosiphon pisum	7029	Arthropoda	Animal
ACYPI082050-PA	bacteria	bacteria	1	Acyrpisu	Acyrthosiphon pisum	7029	Arthropoda	Animal
ACYPI060541-PA	bacteria	bacteria	1	Acyrpisu	Acyrthosiphon pisum	7029	Arthropoda	Animal
ACYPI087794-PA	bacteria	bacteria	2	Acyrpisu	Acyrthosiphon pisum	7029	Arthropoda	Animal
ACYPI080680-PA	bacteria	bacteria	2	Acyrpisu	Acyrthosiphon pisum	7029	Arthropoda	Animal
ACYPI069659-PA	bacteria	bacteria	2	Acyrpisu	Acyrthosiphon pisum	7029	Arthropoda	Animal
ACYPI51943-PA	bacteria	bacteria	2	Acyrpisu	Acyrthosiphon pisum	7029	Arthropoda	Animal
ACYPI50339-PA	bacteria	bacteria	1	Acyrpisu	Acyrthosiphon pisum	7029	Arthropoda	Animal
ACYPI073368-PA	bacteria	bacteria	1	Acyrpisu	Acyrthosiphon pisum	7029	Arthropoda	Animal
ACYPI087071-PA	bacteria	bacteria	1	Acyrpisu	Acyrthosiphon pisum	7029	Arthropoda	Animal
ACYPI062846-PA	bacteria	bacteria	3	Acyrpisu	Acyrthosiphon pisum	7029	Arthropoda	Animal
ACYPI069296-PA	bacteria	bacteria	3	Acyrpisu	Acyrthosiphon pisum	7029	Arthropoda	Animal
ACYPI084724-PA	bacteria	bacteria	3	Acyrpisu	Acyrthosiphon pisum	7029	Arthropoda	Animal
ACYPI073672-PA	bacteria	bacteria	1	Acyrpisu	Acyrthosiphon pisum	7029	Arthropoda	Animal
ACYPI067206-PA	bacteria	bacteria	1	Acyrpisu	Acyrthosiphon pisum	7029	Arthropoda	Animal
ACYPI088824-PA	bacteria	bacteria	2	Acyrpisu	Acyrthosiphon pisum	7029	Arthropoda	Animal
ACYPI071047-PA	bacteria	bacteria	2	Acyrpisu	Acyrthosiphon pisum	7029	Arthropoda	Animal
ACYPI080713-PA	bacteria	bacteria	1	Acyrpisu	Acyrthosiphon pisum	7029	Arthropoda	Animal
ACYPI060439-PA	bacteria	bacteria	1	Acyrpisu	Acyrthosiphon pisum	7029	Arthropoda	Animal
ACYPI088007-PA	bacteria	bacteria	1	Acyrpisu	Acyrthosiphon pisum	7029	Arthropoda	Animal
ACYPI085864-PA	bacteria	bacteria	1	Acyrpisu	Acyrthosiphon pisum	7029	Arthropoda	Animal
ACYPI067455-PA	bacteria	bacteria	1	Acyrpisu	Acyrthosiphon pisum	7029	Arthropoda	Animal
ACYPI087312-PA	bacteria	bacteria	1	Acyrpisu	Acyrthosiphon pisum	7029	Arthropoda	Animal
ACYPI087465-PA	fungi	fungi	1	Acyrpisu	Acyrthosiphon pisum	7029	Arthropoda	Animal
ACYPI072532-PA	bacteria	bacteria	2	Acyrpisu	Acyrthosiphon pisum	7029	Arthropoda	Animal
ACYPI071449-PA	bacteria	bacteria	2	Acyrpisu	Acyrthosiphon pisum	7029	Arthropoda	Animal
ACYPI082608-PA	bacteria	bacteria	1	Acyrpisu	Acyrthosiphon pisum	7029	Arthropoda	Animal
ACYPI082811-PA	bacteria	bacteria	1	Acyrpisu	Acyrthosiphon pisum	7029	Arthropoda	Animal
ACYPI080585-PA	bacteria	bacteria	3	Acyrpisu	Acyrthosiphon pisum	7029	Arthropoda	Animal
ACYPI086438-PA	bacteria	bacteria	3	Acyrpisu	Acyrthosiphon pisum	7029	Arthropoda	Animal
ACYPI088821-PA	bacteria	bacteria	3	Acyrpisu	Acyrthosiphon pisum	7029	Arthropoda	Animal
ACYPI065480-PA	fungi	fungi	1	Acyrpisu	Acyrthosiphon pisum	7029	Arthropoda	Animal
ACYPI061437-PA	bacteria	bacteria	1	Acyrpisu	Acyrthosiphon pisum	7029	Arthropoda	Animal
ACYPI088521-PA	bacteria	bacteria	1	Acyrpisu	Acyrthosiphon pisum	7029	Arthropoda	Animal
ACYPI062454-PA	bacteria	bacteria	1	Acyrpisu	Acyrthosiphon pisum	7029	Arthropoda	Animal
ACYPI081153-PA	bacteria	bacteria	1	Acyrpisu	Acyrthosiphon pisum	7029	Arthropoda	Animal
ACYPI082340-PA	bacteria	bacteria	2	Acyrpisu	Acyrthosiphon pisum	7029	Arthropoda	Animal
ACYPI067543-PA	bacteria	bacteria	2	Acyrpisu	Acyrthosiphon pisum	7029	Arthropoda	Animal
ACYPI089462-PA	bacteria	bacteria	1	Acyrpisu	Acyrthosiphon pisum	7029	Arthropoda	Animal
ACYPI085846-PA	bacteria	bacteria	2	Acyrpisu	Acyrthosiphon pisum	7029	Arthropoda	Animal
ACYPI085169-PA	bacteria	bacteria	2	Acyrpisu	Acyrthosiphon pisum	7029	Arthropoda	Animal
ACYPI42229-PA	bacteria	bacteria	2	Acyrpisu	Acyrthosiphon pisum	7029	Arthropoda	Animal
ACYPI48728-PA	bacteria	bacteria	1	Acyrpisu	Acyrthosiphon pisum	7029	Arthropoda	Animal
ACYPI080778-PA	bacteria	bacteria	1	Acyrpisu	Acyrthosiphon pisum	7029	Arthropoda	Animal
ACYPI082980-PA	bacteria	bacteria	1	Acyrpisu	Acyrthosiphon pisum	7029	Arthropoda	Animal
ACYPI082104-PA	bacteria	bacteria	2	Acyrpisu	Acyrthosiphon pisum	7029	Arthropoda	Animal
ACYPI23835-PA	bacteria	bacteria	2	Acyrpisu	Acyrthosiphon pisum	7029	Arthropoda	Animal
ACYPI080994-PA	bacteria	bacteria	2	Acyrpisu	Acyrthosiphon pisum	7029	Arthropoda	Animal
ACYPI088901-PA	bacteria	bacteria	2	Acyrpisu	Acyrthosiphon pisum	7029	Arthropoda	Animal
ACYPI25991-PA	bacteria	bacteria	1	Acyrpisu	Acyrthosiphon pisum	7029	Arthropoda	Animal
ACYPI083974-PA	bacteria	bacteria	1	Acyrpisu	Acyrthosiphon pisum	7029	Arthropoda	Animal
ACYPI085781-PA	bacteria	bacteria	2	Acyrpisu	Acyrthosiphon pisum	7029	Arthropoda	Animal
ACYPI43086-PA	bacteria	bacteria	2	Acyrpisu	Acyrthosiphon pisum	7029	Arthropoda	Animal
ACYPI071260-PA	bacteria	bacteria	1	Acyrpisu	Acyrthosiphon pisum	7029	Arthropoda	Animal
ACYPI082013-PA	bacteria	bacteria	2	Acyrpisu	Acyrthosiphon pisum	7029	Arthropoda	Animal
ACYPI085041-PA	bacteria	bacteria	2	Acyrpisu	Acyrthosiphon pisum	7029	Arthropoda	Animal
ACYPI081296-PA	bacteria	bacteria	1	Acyrpisu	Acyrthosiphon pisum	7029	Arthropoda	Animal
ACYPI064127-PA	bacteria	bacteria	1	Acyrpisu	Acyrthosiphon pisum	7029	Arthropoda	Animal
ACYPI083461-PA	bacteria	bacteria	1	Acyrpisu	Acyrthosiphon pisum	7029	Arthropoda	Animal
ACYPI088297-PA	bacteria	bacteria	1	Acyrpisu	Acyrthosiphon pisum	7029	Arthropoda	Animal
ACYPI066790-PA	bacteria	bacteria	1	Acyrpisu	Acyrthosiphon pisum	7029	Arthropoda	Animal
ACYPI083148-PA	bacteria	bacteria	1	Acyrpisu	Acyrthosiphon pisum	7029	Arthropoda	Animal
ACYPI080086-PA	bacteria	bacteria	1	Acyrpisu	Acyrthosiphon pisum	7029	Arthropoda	Animal
ACYPI085276-PA	bacteria	bacteria	1	Acyrpisu	Acyrthosiphon pisum	7029	Arthropoda	Animal
ACYPI085157-PA	bacteria	bacteria	1	Acyrpisu	Acyrthosiphon pisum	7029	Arthropoda	Animal
ACYPI084920-PA	bacteria	bacteria	1	Acyrpisu	Acyrthosiphon pisum	7029	Arthropoda	Animal
ACYPI085778-PA	bacteria	bacteria	1	Acyrpisu	Acyrthosiphon pisum	7029	Arthropoda	Animal
ACYPI082115-PA	bacteria	bacteria	1	Acyrpisu	Acyrthosiphon pisum	7029	Arthropoda	Animal
ACYPI29125-PA	bacteria	bacteria	2	Acyrpisu	Acyrthosiphon pisum	7029	Arthropoda	Animal
ACYPI085142-PA	bacteria	bacteria	1	Acyrpisu	Acyrthosiphon pisum	7029	Arthropoda	Animal
ACYPI083690-PA	bacteria	bacteria	1	Acyrpisu	Acyrthosiphon pisum	7029	Arthropoda	Animal
ACYPI083642-PA	bacteria	bacteria	1	Acyrpisu	Acyrthosiphon pisum	7029	Arthropoda	Animal
ACYPI088331-PA	bacteria	bacteria	1	Acyrpisu	Acyrthosiphon pisum	7029	Arthropoda	Animal
ACYPI083848-PA	bacteria	bacteria	1	Acyrpisu	Acyrthosiphon pisum	7029	Arthropoda	Animal
ACYPI34510-PA	bacteria	bacteria	1	Acyrpisu	Acyrthosiphon pisum	7029	Arthropoda	Animal
ACYPI073769-PA	bacteria	bacteria	2	Acyrpisu	Acyrthosiphon pisum	7029	Arthropoda	Animal
ACYPI065552-PA	bacteria	bacteria	2	Acyrpisu	Acyrthosiphon pisum	7029	Arthropoda	Animal
ACYPI52972-PA	viridiplantae	viridiplantae	2	Acyrpisu	Acyrthosiphon pisum	7029	Arthropoda	Animal
ACYPI081267-PA	nodata	viridiplantae	2	Acyrpisu	Acyrthosiphon pisum	7029	Arthropoda	Animal
ACYPI084150-PA	bacteria	bacteria	2	Acyrpisu	Acyrthosiphon pisum	7029	Arthropoda	Animal
ACYPI27881-PA	bacteria	bacteria	1	Acyrpisu	Acyrthosiphon pisum	7029	Arthropoda	Animal
ACYPI062746-PA	bacteria	bacteria	1	Acyrpisu	Acyrthosiphon pisum	7029	Arthropoda	Animal
ACYPI064707-PA	bacteria	bacteria	1	Acyrpisu	Acyrthosiphon pisum	7029	Arthropoda	Animal
ACYPI068362-PA	bacteria	bacteria	1	Acyrpisu	Acyrthosiphon pisum	7029	Arthropoda	Animal
ACYPI061818-PA	bacteria	bacteria	1	Acyrpisu	Acyrthosiphon pisum	7029	Arthropoda	Animal
ACYPI086094-PA	bacteria	bacteria	2	Acyrpisu	Acyrthosiphon pisum	7029	Arthropoda	Animal
ACYPI083560-PA	bacteria	bacteria	2	Acyrpisu	Acyrthosiphon pisum	7029	Arthropoda	Animal
ACYPI063802-PA	bacteria	bacteria	2	Acyrpisu	Acyrthosiphon pisum	7029	Arthropoda	Animal
ACYPI084167-PA	bacteria	bacteria	2	Acyrpisu	Acyrthosiphon pisum	7029	Arthropoda	Animal
ACYPI40542-PA	bacteria	bacteria	2	Acyrpisu	Acyrthosiphon pisum	7029	Arthropoda	Animal
ACYPI072296-PA	bacteria	bacteria	2	Acyrpisu	Acyrthosiphon pisum	7029	Arthropoda	Animal
ACYPI083966-PA	bacteria	bacteria	2	Acyrpisu	Acyrthosiphon pisum	7029	Arthropoda	Animal
ACYPI062767-PA	bacteria	bacteria	2	Acyrpisu	Acyrthosiphon pisum	7029	Arthropoda	Animal
ACYPI080271-PA	bacteria	bacteria	1	Acyrpisu	Acyrthosiphon pisum	7029	Arthropoda	Animal
ACYPI072483-PA	bacteria	bacteria	1	Acyrpisu	Acyrthosiphon pisum	7029	Arthropoda	Animal
ACYPI069005-PA	bacteria	bacteria	2	Acyrpisu	Acyrthosiphon pisum	7029	Arthropoda	Animal
ACYPI081616-PA	bacteria	bacteria	2	Acyrpisu	Acyrthosiphon pisum	7029	Arthropoda	Animal
ACYPI062048-PA	bacteria	bacteria	1	Acyrpisu	Acyrthosiphon pisum	7029	Arthropoda	Animal
ACYPI073183-PA	bacteria	bacteria	2	Acyrpisu	Acyrthosiphon pisum	7029	Arthropoda	Animal
ACYPI062183-PA	bacteria	bacteria	2	Acyrpisu	Acyrthosiphon pisum	7029	Arthropoda	Animal
ACYPI081008-PA	bacteria	bacteria	1	Acyrpisu	Acyrthosiphon pisum	7029	Arthropoda	Animal
ACYPI065611-PA	bacteria	bacteria	2	Acyrpisu	Acyrthosiphon pisum	7029	Arthropoda	Animal
ACYPI084224-PA	bacteria	bacteria	2	Acyrpisu	Acyrthosiphon pisum	7029	Arthropoda	Animal
ACYPI064057-PA	bacteria	bacteria	2	Acyrpisu	Acyrthosiphon pisum	7029	Arthropoda	Animal
ACYPI081562-PA	bacteria	bacteria	2	Acyrpisu	Acyrthosiphon pisum	7029	Arthropoda	Animal
ACYPI080151-PA	bacteria	bacteria	2	Acyrpisu	Acyrthosiphon pisum	7029	Arthropoda	Animal
ACYPI085786-PA	bacteria	bacteria	2	Acyrpisu	Acyrthosiphon pisum	7029	Arthropoda	Animal
ACYPI070117-PA	bacteria	bacteria	2	Acyrpisu	Acyrthosiphon pisum	7029	Arthropoda	Animal
ACYPI086768-PA	bacteria	bacteria	1	Acyrpisu	Acyrthosiphon pisum	7029	Arthropoda	Animal
ACYPI063956-PA	bacteria	bacteria	2	Acyrpisu	Acyrthosiphon pisum	7029	Arthropoda	Animal
ACYPI088508-PA	bacteria	bacteria	2	Acyrpisu	Acyrthosiphon pisum	7029	Arthropoda	Animal
ACYPI082281-PA	bacteria	bacteria	1	Acyrpisu	Acyrthosiphon pisum	7029	Arthropoda	Animal
ACYPI073489-PA	bacteria	bacteria	1	Acyrpisu	Acyrthosiphon pisum	7029	Arthropoda	Animal
ACYPI084862-PA	bacteria	bacteria	1	Acyrpisu	Acyrthosiphon pisum	7029	Arthropoda	Animal
ACYPI066469-PA	bacteria	bacteria	1	Acyrpisu	Acyrthosiphon pisum	7029	Arthropoda	Animal
ACYPI081243-PA	bacteria	bacteria	1	Acyrpisu	Acyrthosiphon pisum	7029	Arthropoda	Animal
ACYPI073354-PA	bacteria	bacteria	1	Acyrpisu	Acyrthosiphon pisum	7029	Arthropoda	Animal
ACYPI063017-PA	bacteria	bacteria	1	Acyrpisu	Acyrthosiphon pisum	7029	Arthropoda	Animal
ACYPI068079-PA	bacteria	bacteria	1	Acyrpisu	Acyrthosiphon pisum	7029	Arthropoda	Animal
ACYPI086396-PA	bacteria	bacteria	1	Acyrpisu	Acyrthosiphon pisum	7029	Arthropoda	Animal
ACYPI51283-PA	bacteria	bacteria	1	Acyrpisu	Acyrthosiphon pisum	7029	Arthropoda	Animal
ACYPI088021-PA	bacteria	bacteria	3	Acyrpisu	Acyrthosiphon pisum	7029	Arthropoda	Animal
ACYPI087824-PA	bacteria	bacteria	3	Acyrpisu	Acyrthosiphon pisum	7029	Arthropoda	Animal
ACYPI088973-PA	bacteria	bacteria	3	Acyrpisu	Acyrthosiphon pisum	7029	Arthropoda	Animal
ACYPI088846-PA	fungi	fungi	1	Acyrpisu	Acyrthosiphon pisum	7029	Arthropoda	Animal
ACYPI073108-PA	bacteria	bacteria	1	Acyrpisu	Acyrthosiphon pisum	7029	Arthropoda	Animal
ACYPI31257-PA	bacteria	bacteria	1	Acyrpisu	Acyrthosiphon pisum	7029	Arthropoda	Animal
ACYPI087942-PA	bacteria	bacteria	1	Acyrpisu	Acyrthosiphon pisum	7029	Arthropoda	Animal
ACYPI063949-PA	bacteria	bacteria	1	Acyrpisu	Acyrthosiphon pisum	7029	Arthropoda	Animal
ACYPI086338-PA	bacteria	bacteria	1	Acyrpisu	Acyrthosiphon pisum	7029	Arthropoda	Animal
ACYPI066301-PA	bacteria	bacteria	1	Acyrpisu	Acyrthosiphon pisum	7029	Arthropoda	Animal
ACYPI087055-PA	bacteria	bacteria	1	Acyrpisu	Acyrthosiphon pisum	7029	Arthropoda	Animal
ACYPI073408-PA	bacteria	bacteria	1	Acyrpisu	Acyrthosiphon pisum	7029	Arthropoda	Animal
ACYPI062420-PA	bacteria	bacteria	2	Acyrpisu	Acyrthosiphon pisum	7029	Arthropoda	Animal
ACYPI067346-PA	bacteria	bacteria	2	Acyrpisu	Acyrthosiphon pisum	7029	Arthropoda	Animal
ACYPI085279-PA	bacteria	bacteria	2	Acyrpisu	Acyrthosiphon pisum	7029	Arthropoda	Animal
ACYPI073490-PA	bacteria	bacteria	2	Acyrpisu	Acyrthosiphon pisum	7029	Arthropoda	Animal
ACYPI061983-PA	bacteria	bacteria	1	Acyrpisu	Acyrthosiphon pisum	7029	Arthropoda	Animal
ACYPI071889-PA	bacteria	bacteria	2	Acyrpisu	Acyrthosiphon pisum	7029	Arthropoda	Animal
ACYPI083582-PA	bacteria	bacteria	2	Acyrpisu	Acyrthosiphon pisum	7029	Arthropoda	Animal
ACYPI49422-PA	bacteria	bacteria	2	Acyrpisu	Acyrthosiphon pisum	7029	Arthropoda	Animal
ACYPI063647-PA	bacteria	bacteria	2	Acyrpisu	Acyrthosiphon pisum	7029	Arthropoda	Animal
ACYPI064499-PA	bacteria	bacteria	2	Acyrpisu	Acyrthosiphon pisum	7029	Arthropoda	Animal
ACYPI087946-PA	bacteria	bacteria	1	Acyrpisu	Acyrthosiphon pisum	7029	Arthropoda	Animal
ACYPI062167-PA	bacteria	bacteria	1	Acyrpisu	Acyrthosiphon pisum	7029	Arthropoda	Animal
ACYPI066702-PA	bacteria	bacteria	1	Acyrpisu	Acyrthosiphon pisum	7029	Arthropoda	Animal
ACYPI082040-PA	bacteria	bacteria	1	Acyrpisu	Acyrthosiphon pisum	7029	Arthropoda	Animal
ACYPI062022-PA	bacteria	bacteria	1	Acyrpisu	Acyrthosiphon pisum	7029	Arthropoda	Animal
ACYPI33016-PA	bacteria	bacteria	1	Acyrpisu	Acyrthosiphon pisum	7029	Arthropoda	Animal
ACYPI069201-PA	bacteria	bacteria	2	Acyrpisu	Acyrthosiphon pisum	7029	Arthropoda	Animal
ACYPI066475-PA	bacteria	bacteria	2	Acyrpisu	Acyrthosiphon pisum	7029	Arthropoda	Animal
ACYPI086914-PA	bacteria	bacteria	2	Acyrpisu	Acyrthosiphon pisum	7029	Arthropoda	Animal
ACYPI071359-PA	bacteria	bacteria	2	Acyrpisu	Acyrthosiphon pisum	7029	Arthropoda	Animal
ACYPI069690-PA	viridiplantae	viridiplantae	1	Acyrpisu	Acyrthosiphon pisum	7029	Arthropoda	Animal
ACYPI072493-PA	bacteria	bacteria	1	Acyrpisu	Acyrthosiphon pisum	7029	Arthropoda	Animal
ACYPI071375-PA	fungi	fungi	1	Acyrpisu	Acyrthosiphon pisum	7029	Arthropoda	Animal
ACYPI072288-PA	bacteria	bacteria	1	Acyrpisu	Acyrthosiphon pisum	7029	Arthropoda	Animal
ACYPI073758-PA	bacteria	bacteria	2	Acyrpisu	Acyrthosiphon pisum	7029	Arthropoda	Animal
ACYPI067377-PA	bacteria	bacteria	2	Acyrpisu	Acyrthosiphon pisum	7029	Arthropoda	Animal
ACYPI084697-PA	bacteria	bacteria	1	Acyrpisu	Acyrthosiphon pisum	7029	Arthropoda	Animal
ACYPI40488-PA	bacteria	bacteria	1	Acyrpisu	Acyrthosiphon pisum	7029	Arthropoda	Animal
ACYPI085419-PA	bacteria	bacteria	1	Acyrpisu	Acyrthosiphon pisum	7029	Arthropoda	Animal
ACYPI070149-PA	bacteria	bacteria	1	Acyrpisu	Acyrthosiphon pisum	7029	Arthropoda	Animal
ACYPI49730-PA	bacteria	bacteria	2	Acyrpisu	Acyrthosiphon pisum	7029	Arthropoda	Animal
ACYPI083324-PA	bacteria	bacteria	2	Acyrpisu	Acyrthosiphon pisum	7029	Arthropoda	Animal
ACYPI060882-PA	bacteria	bacteria	1	Acyrpisu	Acyrthosiphon pisum	7029	Arthropoda	Animal
ACYPI066122-PA	bacteria	bacteria	2	Acyrpisu	Acyrthosiphon pisum	7029	Arthropoda	Animal
ACYPI072601-PA	bacteria	bacteria	2	Acyrpisu	Acyrthosiphon pisum	7029	Arthropoda	Animal
ACYPI084972-PA	bacteria	bacteria	1	Acyrpisu	Acyrthosiphon pisum	7029	Arthropoda	Animal
ACYPI063523-PA	bacteria	bacteria	1	Acyrpisu	Acyrthosiphon pisum	7029	Arthropoda	Animal
ACYPI27517-PA	bacteria	bacteria	1	Acyrpisu	Acyrthosiphon pisum	7029	Arthropoda	Animal
ACYPI081685-PA	bacteria	bacteria	1	Acyrpisu	Acyrthosiphon pisum	7029	Arthropoda	Animal
ACYPI062207-PA	bacteria	bacteria	1	Acyrpisu	Acyrthosiphon pisum	7029	Arthropoda	Animal
ACYPI087488-PA	bacteria	bacteria	1	Acyrpisu	Acyrthosiphon pisum	7029	Arthropoda	Animal
ACYPI29615-PA	nodata	viridiplantae	2	Acyrpisu	Acyrthosiphon pisum	7029	Arthropoda	Animal
ACYPI085519-PA	viridiplantae	viridiplantae	2	Acyrpisu	Acyrthosiphon pisum	7029	Arthropoda	Animal
ACYPI082388-PA	bacteria	bacteria	1	Acyrpisu	Acyrthosiphon pisum	7029	Arthropoda	Animal
ACYPI085525-PA	bacteria	bacteria	2	Acyrpisu	Acyrthosiphon pisum	7029	Arthropoda	Animal
ACYPI081319-PA	bacteria	bacteria	2	Acyrpisu	Acyrthosiphon pisum	7029	Arthropoda	Animal
ACYPI24295-PA	bacteria	bacteria	3	Acyrpisu	Acyrthosiphon pisum	7029	Arthropoda	Animal
ACYPI061499-PA	bacteria	bacteria	3	Acyrpisu	Acyrthosiphon pisum	7029	Arthropoda	Animal
ACYPI064520-PA	bacteria	bacteria	3	Acyrpisu	Acyrthosiphon pisum	7029	Arthropoda	Animal
ACYPI083873-PA	bacteria	bacteria	1	Acyrpisu	Acyrthosiphon pisum	7029	Arthropoda	Animal
ACYPI061886-PA	bacteria	bacteria	1	Acyrpisu	Acyrthosiphon pisum	7029	Arthropoda	Animal
ACYPI086689-PA	bacteria	bacteria	1	Acyrpisu	Acyrthosiphon pisum	7029	Arthropoda	Animal
ACYPI060157-PA	bacteria	bacteria	1	Acyrpisu	Acyrthosiphon pisum	7029	Arthropoda	Animal
ACYPI53290-PA	bacteria	bacteria	1	Acyrpisu	Acyrthosiphon pisum	7029	Arthropoda	Animal
ACYPI47020-PA	bacteria	bacteria	1	Acyrpisu	Acyrthosiphon pisum	7029	Arthropoda	Animal
ACYPI010067-PA	bacteria	bacteria	1	Acyrpisu	Acyrthosiphon pisum	7029	Arthropoda	Animal
ACYPI070758-PA	bacteria	bacteria	2	Acyrpisu	Acyrthosiphon pisum	7029	Arthropoda	Animal
ACYPI088647-PA	bacteria	bacteria	2	Acyrpisu	Acyrthosiphon pisum	7029	Arthropoda	Animal
ACYPI083825-PA	bacteria	bacteria	1	Acyrpisu	Acyrthosiphon pisum	7029	Arthropoda	Animal
ACYPI086189-PA	bacteria	bacteria	1	Acyrpisu	Acyrthosiphon pisum	7029	Arthropoda	Animal
ACYPI062160-PA	bacteria	bacteria	1	Acyrpisu	Acyrthosiphon pisum	7029	Arthropoda	Animal
ACYPI084557-PA	bacteria	bacteria	1	Acyrpisu	Acyrthosiphon pisum	7029	Arthropoda	Animal
ACYPI073576-PA	bacteria	bacteria	1	Acyrpisu	Acyrthosiphon pisum	7029	Arthropoda	Animal
ACYPI085990-PA	bacteria	bacteria	2	Acyrpisu	Acyrthosiphon pisum	7029	Arthropoda	Animal
ACYPI083419-PA	bacteria	bacteria	2	Acyrpisu	Acyrthosiphon pisum	7029	Arthropoda	Animal
ACYPI063888-PA	bacteria	bacteria	2	Acyrpisu	Acyrthosiphon pisum	7029	Arthropoda	Animal
ACYPI082563-PA	bacteria	bacteria	2	Acyrpisu	Acyrthosiphon pisum	7029	Arthropoda	Animal
ACYPI56368-PA	bacteria	bacteria	2	Acyrpisu	Acyrthosiphon pisum	7029	Arthropoda	Animal
ACYPI54537-PA	bacteria	bacteria	2	Acyrpisu	Acyrthosiphon pisum	7029	Arthropoda	Animal
ACYPI069192-PA	bacteria	bacteria	1	Acyrpisu	Acyrthosiphon pisum	7029	Arthropoda	Animal
ACYPI089068-PA	bacteria	bacteria	1	Acyrpisu	Acyrthosiphon pisum	7029	Arthropoda	Animal
ACYPI069011-PA	bacteria	bacteria	2	Acyrpisu	Acyrthosiphon pisum	7029	Arthropoda	Animal
ACYPI063915-PA	bacteria	bacteria	2	Acyrpisu	Acyrthosiphon pisum	7029	Arthropoda	Animal
ACYPI089369-PA	bacteria	bacteria	2	Acyrpisu	Acyrthosiphon pisum	7029	Arthropoda	Animal
ACYPI085184-PA	bacteria	bacteria	2	Acyrpisu	Acyrthosiphon pisum	7029	Arthropoda	Animal
ACYPI061626-PA	bacteria	bacteria	1	Acyrpisu	Acyrthosiphon pisum	7029	Arthropoda	Animal
ACYPI072364-PA	bacteria	bacteria	1	Acyrpisu	Acyrthosiphon pisum	7029	Arthropoda	Animal
ACYPI063634-PA	bacteria	bacteria	1	Acyrpisu	Acyrthosiphon pisum	7029	Arthropoda	Animal
ACYPI089391-PA	bacteria	bacteria	1	Acyrpisu	Acyrthosiphon pisum	7029	Arthropoda	Animal
ACYPI065680-PA	bacteria	bacteria	1	Acyrpisu	Acyrthosiphon pisum	7029	Arthropoda	Animal
ACYPI089319-PA	bacteria	bacteria	2	Acyrpisu	Acyrthosiphon pisum	7029	Arthropoda	Animal
ACYPI089371-PA	bacteria	bacteria	2	Acyrpisu	Acyrthosiphon pisum	7029	Arthropoda	Animal
ACYPI063328-PA	bacteria	bacteria	1	Acyrpisu	Acyrthosiphon pisum	7029	Arthropoda	Animal
ACYPI087486-PA	bacteria	bacteria	1	Acyrpisu	Acyrthosiphon pisum	7029	Arthropoda	Animal
ACYPI063366-PA	bacteria	bacteria	1	Acyrpisu	Acyrthosiphon pisum	7029	Arthropoda	Animal
ACYPI34190-PA	viridiplantae	viridiplantae	1	Acyrpisu	Acyrthosiphon pisum	7029	Arthropoda	Animal
ACYPI062232-PA	viridiplantae	viridiplantae	1	Acyrpisu	Acyrthosiphon pisum	7029	Arthropoda	Animal
ACYPI068303-PA	bacteria	bacteria	1	Acyrpisu	Acyrthosiphon pisum	7029	Arthropoda	Animal
ACYPI084117-PA	bacteria	bacteria	1	Acyrpisu	Acyrthosiphon pisum	7029	Arthropoda	Animal
ACYPI072725-PA	bacteria	bacteria	1	Acyrpisu	Acyrthosiphon pisum	7029	Arthropoda	Animal
ACYPI068988-PA	bacteria	bacteria	1	Acyrpisu	Acyrthosiphon pisum	7029	Arthropoda	Animal
ACYPI068764-PA	bacteria	bacteria	1	Acyrpisu	Acyrthosiphon pisum	7029	Arthropoda	Animal
ACYPI068893-PA	bacteria	bacteria	1	Acyrpisu	Acyrthosiphon pisum	7029	Arthropoda	Animal
ACYPI085979-PA	bacteria	bacteria	1	Acyrpisu	Acyrthosiphon pisum	7029	Arthropoda	Animal
ACYPI085228-PA	bacteria	bacteria	1	Acyrpisu	Acyrthosiphon pisum	7029	Arthropoda	Animal
ACYPI089055-PA	bacteria	bacteria	1	Acyrpisu	Acyrthosiphon pisum	7029	Arthropoda	Animal
ACYPI067580-PA	viruses	viruses	1	Acyrpisu	Acyrthosiphon pisum	7029	Arthropoda	Animal
ACYPI067073-PA	bacteria	bacteria	1	Acyrpisu	Acyrthosiphon pisum	7029	Arthropoda	Animal
ACYPI070866-PA	bacteria	bacteria	1	Acyrpisu	Acyrthosiphon pisum	7029	Arthropoda	Animal
ACYPI089201-PA	bacteria	bacteria	1	Acyrpisu	Acyrthosiphon pisum	7029	Arthropoda	Animal
ACYPI063693-PA	bacteria	bacteria	1	Acyrpisu	Acyrthosiphon pisum	7029	Arthropoda	Animal
ACYPI065694-PA	viridiplantae	viridiplantae	1	Acyrpisu	Acyrthosiphon pisum	7029	Arthropoda	Animal
ACYPI064634-PA	viridiplantae	viridiplantae	1	Acyrpisu	Acyrthosiphon pisum	7029	Arthropoda	Animal
ACYPI52889-PA	viridiplantae	viridiplantae	1	Acyrpisu	Acyrthosiphon pisum	7029	Arthropoda	Animal
ACYPI087267-PA	bacteria	bacteria	1	Acyrpisu	Acyrthosiphon pisum	7029	Arthropoda	Animal
ACYPI062808-PA	viridiplantae	viridiplantae	1	Acyrpisu	Acyrthosiphon pisum	7029	Arthropoda	Animal
ACYPI072690-PA	viridiplantae	viridiplantae	1	Acyrpisu	Acyrthosiphon pisum	7029	Arthropoda	Animal
ACYPI081242-PA	viridiplantae	viridiplantae	1	Acyrpisu	Acyrthosiphon pisum	7029	Arthropoda	Animal
ACYPI080424-PA	bacteria	bacteria	1	Acyrpisu	Acyrthosiphon pisum	7029	Arthropoda	Animal
ACYPI081564-PA	bacteria	bacteria	1	Acyrpisu	Acyrthosiphon pisum	7029	Arthropoda	Animal
ACYPI069989-PA	bacteria	bacteria	1	Acyrpisu	Acyrthosiphon pisum	7029	Arthropoda	Animal
ACYPI082634-PA	bacteria	bacteria	1	Acyrpisu	Acyrthosiphon pisum	7029	Arthropoda	Animal
ACYPI080007-PA	fungi	fungi	1	Acyrpisu	Acyrthosiphon pisum	7029	Arthropoda	Animal
ACYPI086266-PA	bacteria	bacteria	1	Acyrpisu	Acyrthosiphon pisum	7029	Arthropoda	Animal
ACYPI51670-PA	bacteria	bacteria	1	Acyrpisu	Acyrthosiphon pisum	7029	Arthropoda	Animal
ACYPI084549-PA	bacteria	bacteria	1	Acyrpisu	Acyrthosiphon pisum	7029	Arthropoda	Animal
ACYPI063958-PA	viridiplantae	viridiplantae	1	Acyrpisu	Acyrthosiphon pisum	7029	Arthropoda	Animal
ACYPI084477-PA	fungi	fungi	1	Acyrpisu	Acyrthosiphon pisum	7029	Arthropoda	Animal
ACYPI082582-PA	viridiplantae	viridiplantae	1	Acyrpisu	Acyrthosiphon pisum	7029	Arthropoda	Animal
ACYPI082555-PA	bacteria	bacteria	1	Acyrpisu	Acyrthosiphon pisum	7029	Arthropoda	Animal
ACYPI068878-PA	bacteria	bacteria	1	Acyrpisu	Acyrthosiphon pisum	7029	Arthropoda	Animal
ACYPI004104-PA	bacteria	bacteria	1	Acyrpisu	Acyrthosiphon pisum	7029	Arthropoda	Animal
ACYPI070168-PA	bacteria	bacteria	1	Acyrpisu	Acyrthosiphon pisum	7029	Arthropoda	Animal
ACYPI061274-PA	bacteria	bacteria	1	Acyrpisu	Acyrthosiphon pisum	7029	Arthropoda	Animal
ACYPI063694-PA	bacteria	bacteria	1	Acyrpisu	Acyrthosiphon pisum	7029	Arthropoda	Animal
ACYPI41664-PA	bacteria	bacteria	1	Acyrpisu	Acyrthosiphon pisum	7029	Arthropoda	Animal
ACYPI087722-PA	viruses	viruses	1	Acyrpisu	Acyrthosiphon pisum	7029	Arthropoda	Animal
ACYPI087874-PA	bacteria	bacteria	1	Acyrpisu	Acyrthosiphon pisum	7029	Arthropoda	Animal
ACYPI081351-PA	viridiplantae	viridiplantae	1	Acyrpisu	Acyrthosiphon pisum	7029	Arthropoda	Animal
ACYPI50092-PA	viridiplantae	viridiplantae	1	Acyrpisu	Acyrthosiphon pisum	7029	Arthropoda	Animal
ACYPI084160-PA	bacteria	bacteria	1	Acyrpisu	Acyrthosiphon pisum	7029	Arthropoda	Animal
ACYPI086368-PA	bacteria	bacteria	1	Acyrpisu	Acyrthosiphon pisum	7029	Arthropoda	Animal
ACYPI061828-PA	viridiplantae	viridiplantae	1	Acyrpisu	Acyrthosiphon pisum	7029	Arthropoda	Animal
ACYPI081047-PA	viridiplantae	viridiplantae	1	Acyrpisu	Acyrthosiphon pisum	7029	Arthropoda	Animal
ACYPI088271-PA	viridiplantae	viridiplantae	1	Acyrpisu	Acyrthosiphon pisum	7029	Arthropoda	Animal
ACYPI083750-PA	bacteria	bacteria	1	Acyrpisu	Acyrthosiphon pisum	7029	Arthropoda	Animal
ACYPI084478-PA	viruses	viruses	1	Acyrpisu	Acyrthosiphon pisum	7029	Arthropoda	Animal
ACYPI062850-PA	bacteria	bacteria	1	Acyrpisu	Acyrthosiphon pisum	7029	Arthropoda	Animal
ACYPI062979-PA	bacteria	bacteria	1	Acyrpisu	Acyrthosiphon pisum	7029	Arthropoda	Animal
ACYPI086798-PA	bacteria	bacteria	1	Acyrpisu	Acyrthosiphon pisum	7029	Arthropoda	Animal
ACYPI47461-PA	viruses	viruses	1	Acyrpisu	Acyrthosiphon pisum	7029	Arthropoda	Animal
ACYPI065790-PA	viridiplantae	viridiplantae	1	Acyrpisu	Acyrthosiphon pisum	7029	Arthropoda	Animal
AAEL015623-PA	bacteria	bacteria	3	Aedeaegy	Aedes aegypti	7159	Arthropoda	Animal
AAEL015622-PA	bacteria	bacteria	3	Aedeaegy	Aedes aegypti	7159	Arthropoda	Animal
AAEL015588-PA	bacteria	bacteria	2	Aedeaegy	Aedes aegypti	7159	Arthropoda	Animal
AAEL017157-PA	viruses	viruses	1	Aedeaegy	Aedes aegypti	7159	Arthropoda	Animal
AAEL015625-PA	bacteria	bacteria	3	Aedeaegy	Aedes aegypti	7159	Arthropoda	Animal
AAEL015630-PA	bacteria	bacteria	2	Aedeaegy	Aedes aegypti	7159	Arthropoda	Animal
AAEL015624-PA	bacteria	bacteria	3	Aedeaegy	Aedes aegypti	7159	Arthropoda	Animal
AAEL015646-PA	bacteria	bacteria	1	Aedeaegy	Aedes aegypti	7159	Arthropoda	Animal
AAEL015621-PA	bacteria	bacteria	3	Aedeaegy	Aedes aegypti	7159	Arthropoda	Animal
AAEL015589-PA	bacteria	bacteria	2	Aedeaegy	Aedes aegypti	7159	Arthropoda	Animal
AAEL015629-PA	bacteria	bacteria	2	Aedeaegy	Aedes aegypti	7159	Arthropoda	Animal
AAEL015626-PA	bacteria	bacteria	3	Aedeaegy	Aedes aegypti	7159	Arthropoda	Animal
ENSACIP00000000193.1	bacteria	bacteria	1	Amphcitr	Amphilophus citrinellus	61819	Chordata	Animal
ENSACIP00000000221.1	bacteria	bacteria	1	Amphcitr	Amphilophus citrinellus	61819	Chordata	Animal
ENSACIP00000000265.1	bacteria	bacteria	1	Amphcitr	Amphilophus citrinellus	61819	Chordata	Animal
ENSACIP00000008789.1	fungi	fungi	1	Amphcitr	Amphilophus citrinellus	61819	Chordata	Animal
ENSACIP00000008861.1	bacteria	bacteria	1	Amphcitr	Amphilophus citrinellus	61819	Chordata	Animal
ENSACIP00000011043.1	fungi	fungi	1	Amphcitr	Amphilophus citrinellus	61819	Chordata	Animal
ENSACIP00000011374.1	fungi	fungi	1	Amphcitr	Amphilophus citrinellus	61819	Chordata	Animal
ENSACIP00000011740.1	bacteria	bacteria	2	Amphcitr	Amphilophus citrinellus	61819	Chordata	Animal
ENSACIP00000011766.1	bacteria	bacteria	2	Amphcitr	Amphilophus citrinellus	61819	Chordata	Animal
ENSACIP00000011809.1	bacteria	bacteria	1	Amphcitr	Amphilophus citrinellus	61819	Chordata	Animal
ENSACIP00000012201.1	bacteria	bacteria	1	Amphcitr	Amphilophus citrinellus	61819	Chordata	Animal
ENSACIP00000012226.1	bacteria	bacteria	1	Amphcitr	Amphilophus citrinellus	61819	Chordata	Animal
ENSACIP00000012252.1	bacteria	bacteria	1	Amphcitr	Amphilophus citrinellus	61819	Chordata	Animal
ENSACIP00000013276.1	bacteria	bacteria	1	Amphcitr	Amphilophus citrinellus	61819	Chordata	Animal
ENSACIP00000013343.1	bacteria	bacteria	1	Amphcitr	Amphilophus citrinellus	61819	Chordata	Animal
ENSACIP00000013398.1	bacteria	bacteria	1	Amphcitr	Amphilophus citrinellus	61819	Chordata	Animal
ENSACIP00000013482.1	bacteria	bacteria	1	Amphcitr	Amphilophus citrinellus	61819	Chordata	Animal
ENSACIP00000013535.1	bacteria	bacteria	1	Amphcitr	Amphilophus citrinellus	61819	Chordata	Animal
ENSACIP00000016392.1	bacteria	bacteria	1	Amphcitr	Amphilophus citrinellus	61819	Chordata	Animal
ENSACIP00000019983.1	bacteria	bacteria	1	Amphcitr	Amphilophus citrinellus	61819	Chordata	Animal
ENSACIP00000020157.1	bacteria	bacteria	1	Amphcitr	Amphilophus citrinellus	61819	Chordata	Animal
ENSACIP00000020191.1	bacteria	bacteria	1	Amphcitr	Amphilophus citrinellus	61819	Chordata	Animal
ENSACIP00000020202.1	bacteria	bacteria	1	Amphcitr	Amphilophus citrinellus	61819	Chordata	Animal
ENSACIP00000020225.1	bacteria	bacteria	1	Amphcitr	Amphilophus citrinellus	61819	Chordata	Animal
Aqu2.1.05777_001	fungi	fungi	1	Amphquee	Amphimedon queenslandica	400682	Porifera	Animal
Aqu2.1.13455_001	bacteria	bacteria	7	Amphquee	Amphimedon queenslandica	400682	Porifera	Animal
Aqu2.1.10089_001	viridiplantae	viridiplantae	3	Amphquee	Amphimedon queenslandica	400682	Porifera	Animal
Aqu2.1.05071_001	nodata	fungi	2	Amphquee	Amphimedon queenslandica	400682	Porifera	Animal
Aqu2.1.06063_001	viridiplantae	viridiplantae	1	Amphquee	Amphimedon queenslandica	400682	Porifera	Animal
Aqu2.1.14799_001	nodata	bacteria	6	Amphquee	Amphimedon queenslandica	400682	Porifera	Animal
Aqu2.1.11175_001	ambig	fungi	5	Amphquee	Amphimedon queenslandica	400682	Porifera	Animal
Aqu2.1.02978_001	nodata	bacteria	2	Amphquee	Amphimedon queenslandica	400682	Porifera	Animal
Aqu2.1.13870_001	nodata	bacteria	5	Amphquee	Amphimedon queenslandica	400682	Porifera	Animal
Aqu2.1.17120_001	nodata	bacteria	10	Amphquee	Amphimedon queenslandica	400682	Porifera	Animal
Aqu2.1.02529_001	bacteria	bacteria	1	Amphquee	Amphimedon queenslandica	400682	Porifera	Animal
Aqu2.1.09263_001	nodata	bacteria	2	Amphquee	Amphimedon queenslandica	400682	Porifera	Animal
Aqu2.1.04541_001	ambig	viridiplantae	2	Amphquee	Amphimedon queenslandica	400682	Porifera	Animal
Aqu2.1.14897_001	bacteria	bacteria	14	Amphquee	Amphimedon queenslandica	400682	Porifera	Animal
Aqu2.1.09921_001	fungi	fungi	4	Amphquee	Amphimedon queenslandica	400682	Porifera	Animal
Aqu2.1.00450_001	bacteria	bacteria	1	Amphquee	Amphimedon queenslandica	400682	Porifera	Animal
Aqu2.1.09539_001	bacteria	bacteria	3	Amphquee	Amphimedon queenslandica	400682	Porifera	Animal
Aqu2.1.03276_001	nodata	fungi	2	Amphquee	Amphimedon queenslandica	400682	Porifera	Animal
Aqu2.1.02722_001	bacteria	bacteria	2	Amphquee	Amphimedon queenslandica	400682	Porifera	Animal
Aqu2.1.05569_001	viridiplantae	viridiplantae	1	Amphquee	Amphimedon queenslandica	400682	Porifera	Animal
Aqu2.1.13551_001	fungi	fungi	4	Amphquee	Amphimedon queenslandica	400682	Porifera	Animal
Aqu2.1.16229_001	nodata	viridiplantae	12	Amphquee	Amphimedon queenslandica	400682	Porifera	Animal
Aqu2.1.02644_001	archaea	archaea	1	Amphquee	Amphimedon queenslandica	400682	Porifera	Animal
Aqu2.1.17140_001	nodata	bacteria	9	Amphquee	Amphimedon queenslandica	400682	Porifera	Animal
Aqu2.1.17118_001	nodata	bacteria	10	Amphquee	Amphimedon queenslandica	400682	Porifera	Animal
Aqu2.1.03102_001	fungi	fungi	2	Amphquee	Amphimedon queenslandica	400682	Porifera	Animal
Aqu2.1.04408_001	viridiplantae	viridiplantae	2	Amphquee	Amphimedon queenslandica	400682	Porifera	Animal
Aqu2.1.10522_001	viridiplantae	viridiplantae	3	Amphquee	Amphimedon queenslandica	400682	Porifera	Animal
Aqu2.1.09194_001	fungi	fungi	4	Amphquee	Amphimedon queenslandica	400682	Porifera	Animal
Aqu2.1.16231_001	nodata	viridiplantae	12	Amphquee	Amphimedon queenslandica	400682	Porifera	Animal
Aqu2.1.03488_001	fungi	fungi	1	Amphquee	Amphimedon queenslandica	400682	Porifera	Animal
Aqu2.1.17669_001	nodata	viridiplantae	11	Amphquee	Amphimedon queenslandica	400682	Porifera	Animal
Aqu2.1.06430_001	nodata	viridiplantae	2	Amphquee	Amphimedon queenslandica	400682	Porifera	Animal
Aqu2.1.15888_001	nodata	bacteria	10	Amphquee	Amphimedon queenslandica	400682	Porifera	Animal
Aqu2.1.00780_001	ambig	fungi	2	Amphquee	Amphimedon queenslandica	400682	Porifera	Animal
Aqu2.1.06879_001	viridiplantae	viridiplantae	1	Amphquee	Amphimedon queenslandica	400682	Porifera	Animal
Aqu2.1.05245_001	fungi	fungi	1	Amphquee	Amphimedon queenslandica	400682	Porifera	Animal
Aqu2.1.09919_001	nodata	fungi	4	Amphquee	Amphimedon queenslandica	400682	Porifera	Animal
Aqu2.1.06050_001	bacteria	bacteria	3	Amphquee	Amphimedon queenslandica	400682	Porifera	Animal
Aqu2.1.16820_001	nodata	bacteria	4	Amphquee	Amphimedon queenslandica	400682	Porifera	Animal
Aqu2.1.05697_001	bacteria	bacteria	3	Amphquee	Amphimedon queenslandica	400682	Porifera	Animal
Aqu2.1.04314_001	viridiplantae	viridiplantae	1	Amphquee	Amphimedon queenslandica	400682	Porifera	Animal
Aqu2.1.04620_001	bacteria	bacteria	1	Amphquee	Amphimedon queenslandica	400682	Porifera	Animal
Aqu2.1.14898_001	bacteria	bacteria	14	Amphquee	Amphimedon queenslandica	400682	Porifera	Animal
Aqu2.1.12966_001	nodata	bacteria	6	Amphquee	Amphimedon queenslandica	400682	Porifera	Animal
Aqu2.1.12962_001	nodata	bacteria	6	Amphquee	Amphimedon queenslandica	400682	Porifera	Animal
Aqu2.1.20071_001	nodata	bacteria	7	Amphquee	Amphimedon queenslandica	400682	Porifera	Animal
Aqu2.1.15875_001	nodata	bacteria	10	Amphquee	Amphimedon queenslandica	400682	Porifera	Animal
Aqu2.1.03366_001	bacteria	bacteria	1	Amphquee	Amphimedon queenslandica	400682	Porifera	Animal
Aqu2.1.14222_001	nodata	bacteria	5	Amphquee	Amphimedon queenslandica	400682	Porifera	Animal
Aqu2.1.00151_001	bacteria	bacteria	1	Amphquee	Amphimedon queenslandica	400682	Porifera	Animal
Aqu2.1.05954_001	fungi	fungi	2	Amphquee	Amphimedon queenslandica	400682	Porifera	Animal
Aqu2.1.12751_001	fungi	fungi	7	Amphquee	Amphimedon queenslandica	400682	Porifera	Animal
Aqu2.1.02213_001	viridiplantae	viridiplantae	1	Amphquee	Amphimedon queenslandica	400682	Porifera	Animal
Aqu2.1.03145_001	viridiplantae	viridiplantae	1	Amphquee	Amphimedon queenslandica	400682	Porifera	Animal
Aqu2.1.09096_001	nodata	fungi	3	Amphquee	Amphimedon queenslandica	400682	Porifera	Animal
Aqu2.1.06582_001	nodata	viridiplantae	2	Amphquee	Amphimedon queenslandica	400682	Porifera	Animal
Aqu2.1.08782_001	bacteria	bacteria	1	Amphquee	Amphimedon queenslandica	400682	Porifera	Animal
Aqu2.1.03291_001	metazoa	fungi	2	Amphquee	Amphimedon queenslandica	400682	Porifera	Animal
Aqu2.1.17668_001	nodata	viridiplantae	11	Amphquee	Amphimedon queenslandica	400682	Porifera	Animal
Aqu2.1.07069_001	fungi	fungi	1	Amphquee	Amphimedon queenslandica	400682	Porifera	Animal
Aqu2.1.13948_001	nodata	bacteria	6	Amphquee	Amphimedon queenslandica	400682	Porifera	Animal
Aqu2.1.13947_001	nodata	bacteria	6	Amphquee	Amphimedon queenslandica	400682	Porifera	Animal
Aqu2.1.04136_001	bacteria	bacteria	1	Amphquee	Amphimedon queenslandica	400682	Porifera	Animal
Aqu2.1.03582_001	fungi	fungi	2	Amphquee	Amphimedon queenslandica	400682	Porifera	Animal
Aqu2.1.08690_001	nodata	fungi	2	Amphquee	Amphimedon queenslandica	400682	Porifera	Animal
Aqu2.1.17116_001	nodata	bacteria	10	Amphquee	Amphimedon queenslandica	400682	Porifera	Animal
Aqu2.1.14220_001	bacteria	bacteria	5	Amphquee	Amphimedon queenslandica	400682	Porifera	Animal
Aqu2.1.20067_001	nodata	bacteria	7	Amphquee	Amphimedon queenslandica	400682	Porifera	Animal
Aqu2.1.09898_001	nodata	viridiplantae	2	Amphquee	Amphimedon queenslandica	400682	Porifera	Animal
Aqu2.1.13552_001	nodata	fungi	4	Amphquee	Amphimedon queenslandica	400682	Porifera	Animal
Aqu2.1.02394_001	bacteria	bacteria	1	Amphquee	Amphimedon queenslandica	400682	Porifera	Animal
Aqu2.1.09369_001	bacteria	bacteria	2	Amphquee	Amphimedon queenslandica	400682	Porifera	Animal
Aqu2.1.03275_001	fungi	fungi	2	Amphquee	Amphimedon queenslandica	400682	Porifera	Animal
Aqu2.1.07925_001	nodata	bacteria	4	Amphquee	Amphimedon queenslandica	400682	Porifera	Animal
Aqu2.1.12755_001	fungi	fungi	7	Amphquee	Amphimedon queenslandica	400682	Porifera	Animal
Aqu2.1.19566_001	nodata	fungi	11	Amphquee	Amphimedon queenslandica	400682	Porifera	Animal
Aqu2.1.05583_001	viridiplantae	viridiplantae	1	Amphquee	Amphimedon queenslandica	400682	Porifera	Animal
Aqu2.1.14905_001	nodata	bacteria	14	Amphquee	Amphimedon queenslandica	400682	Porifera	Animal
Aqu2.1.03651_001	nodata	fungi	2	Amphquee	Amphimedon queenslandica	400682	Porifera	Animal
Aqu2.1.13140_001	nodata	viridiplantae	5	Amphquee	Amphimedon queenslandica	400682	Porifera	Animal
Aqu2.1.17137_001	nodata	bacteria	9	Amphquee	Amphimedon queenslandica	400682	Porifera	Animal
Aqu2.1.03050_001	viridiplantae	viridiplantae	1	Amphquee	Amphimedon queenslandica	400682	Porifera	Animal
Aqu2.1.09899_001	viridiplantae	viridiplantae	2	Amphquee	Amphimedon queenslandica	400682	Porifera	Animal
Aqu2.1.12750_001	nodata	fungi	7	Amphquee	Amphimedon queenslandica	400682	Porifera	Animal
Aqu2.1.10554_001	fungi	fungi	2	Amphquee	Amphimedon queenslandica	400682	Porifera	Animal
Aqu2.1.04188_001	viridiplantae	viridiplantae	1	Amphquee	Amphimedon queenslandica	400682	Porifera	Animal
Aqu2.1.14906_001	bacteria	bacteria	14	Amphquee	Amphimedon queenslandica	400682	Porifera	Animal
Aqu2.1.06474_001	viridiplantae	viridiplantae	1	Amphquee	Amphimedon queenslandica	400682	Porifera	Animal
Aqu2.1.13451_001	nodata	bacteria	7	Amphquee	Amphimedon queenslandica	400682	Porifera	Animal
Aqu2.1.03339_001	bacteria	bacteria	1	Amphquee	Amphimedon queenslandica	400682	Porifera	Animal
Aqu2.1.06466_001	nodata	fungi	2	Amphquee	Amphimedon queenslandica	400682	Porifera	Animal
Aqu2.1.05137_001	nodata	bacteria	3	Amphquee	Amphimedon queenslandica	400682	Porifera	Animal
Aqu2.1.00791_001	fungi	fungi	1	Amphquee	Amphimedon queenslandica	400682	Porifera	Animal
Aqu2.1.06421_001	nodata	bacteria	2	Amphquee	Amphimedon queenslandica	400682	Porifera	Animal
Aqu2.1.08691_001	fungi	fungi	2	Amphquee	Amphimedon queenslandica	400682	Porifera	Animal
Aqu2.1.06791_001	nodata	viridiplantae	2	Amphquee	Amphimedon queenslandica	400682	Porifera	Animal
Aqu2.1.04542_001	viridiplantae	viridiplantae	2	Amphquee	Amphimedon queenslandica	400682	Porifera	Animal
Aqu2.1.15988_001	nodata	fungi	6	Amphquee	Amphimedon queenslandica	400682	Porifera	Animal
Aqu2.1.13554_001	nodata	fungi	4	Amphquee	Amphimedon queenslandica	400682	Porifera	Animal
Aqu2.1.03502_001	bacteria	bacteria	1	Amphquee	Amphimedon queenslandica	400682	Porifera	Animal
Aqu2.1.20070_001	bacteria	bacteria	7	Amphquee	Amphimedon queenslandica	400682	Porifera	Animal
Aqu2.1.04401_001	viridiplantae	viridiplantae	1	Amphquee	Amphimedon queenslandica	400682	Porifera	Animal
Aqu2.1.03507_001	bacteria	bacteria	1	Amphquee	Amphimedon queenslandica	400682	Porifera	Animal
Aqu2.1.00341_001	bacteria	bacteria	1	Amphquee	Amphimedon queenslandica	400682	Porifera	Animal
Aqu2.1.05698_001	nodata	bacteria	3	Amphquee	Amphimedon queenslandica	400682	Porifera	Animal
Aqu2.1.03458_001	fungi	fungi	2	Amphquee	Amphimedon queenslandica	400682	Porifera	Animal
Aqu2.1.06631_001	fungi	fungi	1	Amphquee	Amphimedon queenslandica	400682	Porifera	Animal
Aqu2.1.11188_001	nodata	bacteria	3	Amphquee	Amphimedon queenslandica	400682	Porifera	Animal
Aqu2.1.10521_001	nodata	viridiplantae	3	Amphquee	Amphimedon queenslandica	400682	Porifera	Animal
Aqu2.1.10206_001	bacteria	bacteria	2	Amphquee	Amphimedon queenslandica	400682	Porifera	Animal
Aqu2.1.01199_001	archaea	archaea	2	Amphquee	Amphimedon queenslandica	400682	Porifera	Animal
Aqu2.1.05007_001	bacteria	bacteria	2	Amphquee	Amphimedon queenslandica	400682	Porifera	Animal
Aqu2.1.17143_001	bacteria	bacteria	9	Amphquee	Amphimedon queenslandica	400682	Porifera	Animal
Aqu2.1.04923_001	bacteria	bacteria	2	Amphquee	Amphimedon queenslandica	400682	Porifera	Animal
Aqu2.1.17112_001	nodata	bacteria	10	Amphquee	Amphimedon queenslandica	400682	Porifera	Animal
Aqu2.1.08989_001	nodata	fungi	3	Amphquee	Amphimedon queenslandica	400682	Porifera	Animal
Aqu2.1.08799_001	viridiplantae	viridiplantae	1	Amphquee	Amphimedon queenslandica	400682	Porifera	Animal
Aqu2.1.11783_001	nodata	fungi	3	Amphquee	Amphimedon queenslandica	400682	Porifera	Animal
Aqu2.1.12753_001	nodata	fungi	7	Amphquee	Amphimedon queenslandica	400682	Porifera	Animal
Aqu2.1.01365_001	fungi	fungi	1	Amphquee	Amphimedon queenslandica	400682	Porifera	Animal
Aqu2.1.13553_001	nodata	fungi	4	Amphquee	Amphimedon queenslandica	400682	Porifera	Animal
Aqu2.1.06429_001	viridiplantae	viridiplantae	2	Amphquee	Amphimedon queenslandica	400682	Porifera	Animal
Aqu2.1.11785_001	fungi	fungi	3	Amphquee	Amphimedon queenslandica	400682	Porifera	Animal
Aqu2.1.10537_001	nodata	viridiplantae	2	Amphquee	Amphimedon queenslandica	400682	Porifera	Animal
Aqu2.1.06798_001	nodata	bacteria	2	Amphquee	Amphimedon queenslandica	400682	Porifera	Animal
Aqu2.1.04956_001	nodata	fungi	2	Amphquee	Amphimedon queenslandica	400682	Porifera	Animal
Aqu2.1.07217_001	fungi	fungi	2	Amphquee	Amphimedon queenslandica	400682	Porifera	Animal
Aqu2.1.00829_001	fungi	fungi	1	Amphquee	Amphimedon queenslandica	400682	Porifera	Animal
Aqu2.1.02135_001	bacteria	bacteria	1	Amphquee	Amphimedon queenslandica	400682	Porifera	Animal
Aqu2.1.03001_001	bacteria	bacteria	2	Amphquee	Amphimedon queenslandica	400682	Porifera	Animal
Aqu2.1.06547_001	bacteria	bacteria	1	Amphquee	Amphimedon queenslandica	400682	Porifera	Animal
Aqu2.1.17119_001	bacteria	bacteria	10	Amphquee	Amphimedon queenslandica	400682	Porifera	Animal
Aqu2.1.03688_001	viridiplantae	viridiplantae	1	Amphquee	Amphimedon queenslandica	400682	Porifera	Animal
Aqu2.1.08012_001	nodata	bacteria	2	Amphquee	Amphimedon queenslandica	400682	Porifera	Animal
Aqu2.1.04152_001	bacteria	bacteria	2	Amphquee	Amphimedon queenslandica	400682	Porifera	Animal
Aqu2.1.05139_001	nodata	bacteria	3	Amphquee	Amphimedon queenslandica	400682	Porifera	Animal
Aqu2.1.11173_001	ambig	fungi	5	Amphquee	Amphimedon queenslandica	400682	Porifera	Animal
Aqu2.1.09368_001	nodata	bacteria	2	Amphquee	Amphimedon queenslandica	400682	Porifera	Animal
Aqu2.1.09779_001	fungi	fungi	2	Amphquee	Amphimedon queenslandica	400682	Porifera	Animal
Aqu2.1.08988_001	fungi	fungi	3	Amphquee	Amphimedon queenslandica	400682	Porifera	Animal
Aqu2.1.13454_001	nodata	bacteria	7	Amphquee	Amphimedon queenslandica	400682	Porifera	Animal
Aqu2.1.20072_001	nodata	bacteria	7	Amphquee	Amphimedon queenslandica	400682	Porifera	Animal
Aqu2.1.19567_001	nodata	fungi	11	Amphquee	Amphimedon queenslandica	400682	Porifera	Animal
Aqu2.1.03101_001	nodata	fungi	2	Amphquee	Amphimedon queenslandica	400682	Porifera	Animal
Aqu2.1.12299_001	fungi	fungi	2	Amphquee	Amphimedon queenslandica	400682	Porifera	Animal
Aqu2.1.04296_001	viridiplantae	viridiplantae	1	Amphquee	Amphimedon queenslandica	400682	Porifera	Animal
Aqu2.1.14899_001	nodata	bacteria	14	Amphquee	Amphimedon queenslandica	400682	Porifera	Animal
Aqu2.1.12754_001	ambig	fungi	7	Amphquee	Amphimedon queenslandica	400682	Porifera	Animal
Aqu2.1.05179_001	bacteria	bacteria	1	Amphquee	Amphimedon queenslandica	400682	Porifera	Animal
Aqu2.1.06792_001	viridiplantae	viridiplantae	2	Amphquee	Amphimedon queenslandica	400682	Porifera	Animal
Aqu2.1.05678_001	fungi	fungi	1	Amphquee	Amphimedon queenslandica	400682	Porifera	Animal
Aqu2.1.04957_001	fungi	fungi	2	Amphquee	Amphimedon queenslandica	400682	Porifera	Animal
Aqu2.1.05945_001	bacteria	bacteria	1	Amphquee	Amphimedon queenslandica	400682	Porifera	Animal
Aqu2.1.15876_001	bacteria	bacteria	10	Amphquee	Amphimedon queenslandica	400682	Porifera	Animal
Aqu2.1.13949_001	bacteria	bacteria	6	Amphquee	Amphimedon queenslandica	400682	Porifera	Animal
Aqu2.1.06900_001	viridiplantae	viridiplantae	1	Amphquee	Amphimedon queenslandica	400682	Porifera	Animal
Aqu2.1.10835_001	bacteria	bacteria	1	Amphquee	Amphimedon queenslandica	400682	Porifera	Animal
Aqu2.1.15991_001	nodata	fungi	6	Amphquee	Amphimedon queenslandica	400682	Porifera	Animal
Aqu2.1.06369_001	nodata	bacteria	2	Amphquee	Amphimedon queenslandica	400682	Porifera	Animal
Aqu2.1.09048_001	bacteria	bacteria	1	Amphquee	Amphimedon queenslandica	400682	Porifera	Animal
Aqu2.1.13868_001	nodata	bacteria	5	Amphquee	Amphimedon queenslandica	400682	Porifera	Animal
Aqu2.1.14805_001	archaea	bacteria	6	Amphquee	Amphimedon queenslandica	400682	Porifera	Animal
Aqu2.1.03879_001	metazoa	viridiplantae	3	Amphquee	Amphimedon queenslandica	400682	Porifera	Animal
Aqu2.1.15989_001	fungi	fungi	6	Amphquee	Amphimedon queenslandica	400682	Porifera	Animal
Aqu2.1.09538_001	nodata	bacteria	3	Amphquee	Amphimedon queenslandica	400682	Porifera	Animal
Aqu2.1.11187_001	nodata	bacteria	3	Amphquee	Amphimedon queenslandica	400682	Porifera	Animal
Aqu2.1.01679_001	fungi	fungi	1	Amphquee	Amphimedon queenslandica	400682	Porifera	Animal
Aqu2.1.15877_001	nodata	bacteria	10	Amphquee	Amphimedon queenslandica	400682	Porifera	Animal
Aqu2.1.11189_001	bacteria	bacteria	3	Amphquee	Amphimedon queenslandica	400682	Porifera	Animal
Aqu2.1.09504_001	nodata	viridiplantae	3	Amphquee	Amphimedon queenslandica	400682	Porifera	Animal
Aqu2.1.14804_001	nodata	bacteria	6	Amphquee	Amphimedon queenslandica	400682	Porifera	Animal
Aqu2.1.01590_001	bacteria	bacteria	1	Amphquee	Amphimedon queenslandica	400682	Porifera	Animal
Aqu2.1.15986_001	nodata	fungi	6	Amphquee	Amphimedon queenslandica	400682	Porifera	Animal
Aqu2.1.03581_001	nodata	fungi	2	Amphquee	Amphimedon queenslandica	400682	Porifera	Animal
Aqu2.1.13144_001	viridiplantae	viridiplantae	5	Amphquee	Amphimedon queenslandica	400682	Porifera	Animal
Aqu2.1.00621_001	bacteria	bacteria	1	Amphquee	Amphimedon queenslandica	400682	Porifera	Animal
Aqu2.1.15447_001	bacteria	bacteria	4	Amphquee	Amphimedon queenslandica	400682	Porifera	Animal
Aqu2.1.01254_001	bacteria	bacteria	1	Amphquee	Amphimedon queenslandica	400682	Porifera	Animal
Aqu2.1.03465_001	bacteria	bacteria	1	Amphquee	Amphimedon queenslandica	400682	Porifera	Animal
Aqu2.1.08764_001	viridiplantae	viridiplantae	2	Amphquee	Amphimedon queenslandica	400682	Porifera	Animal
Aqu2.1.16819_001	nodata	bacteria	4	Amphquee	Amphimedon queenslandica	400682	Porifera	Animal
Aqu2.1.06011_001	bacteria	bacteria	1	Amphquee	Amphimedon queenslandica	400682	Porifera	Animal
Aqu2.1.10764_001	fungi	fungi	1	Amphquee	Amphimedon queenslandica	400682	Porifera	Animal
Aqu2.1.17111_001	bacteria	bacteria	10	Amphquee	Amphimedon queenslandica	400682	Porifera	Animal
Aqu2.1.08123_001	fungi	fungi	3	Amphquee	Amphimedon queenslandica	400682	Porifera	Animal
Aqu2.1.04763_001	bacteria	bacteria	1	Amphquee	Amphimedon queenslandica	400682	Porifera	Animal
Aqu2.1.07449_001	fungi	fungi	1	Amphquee	Amphimedon queenslandica	400682	Porifera	Animal
Aqu2.1.03818_001	viridiplantae	viridiplantae	2	Amphquee	Amphimedon queenslandica	400682	Porifera	Animal
Aqu2.1.16232_001	viridiplantae	viridiplantae	12	Amphquee	Amphimedon queenslandica	400682	Porifera	Animal
Aqu2.1.03881_001	viridiplantae	viridiplantae	3	Amphquee	Amphimedon queenslandica	400682	Porifera	Animal
Aqu2.1.02632_001	fungi	fungi	1	Amphquee	Amphimedon queenslandica	400682	Porifera	Animal
Aqu2.1.07472_001	bacteria	bacteria	1	Amphquee	Amphimedon queenslandica	400682	Porifera	Animal
Aqu2.1.20069_001	nodata	bacteria	7	Amphquee	Amphimedon queenslandica	400682	Porifera	Animal
Aqu2.1.09054_001	nodata	fungi	4	Amphquee	Amphimedon queenslandica	400682	Porifera	Animal
Aqu2.1.10039_001	fungi	fungi	1	Amphquee	Amphimedon queenslandica	400682	Porifera	Animal
Aqu2.1.16222_001	nodata	viridiplantae	12	Amphquee	Amphimedon queenslandica	400682	Porifera	Animal
Aqu2.1.09055_001	nodata	fungi	4	Amphquee	Amphimedon queenslandica	400682	Porifera	Animal
Aqu2.1.17113_001	nodata	bacteria	10	Amphquee	Amphimedon queenslandica	400682	Porifera	Animal
Aqu2.1.05953_001	nodata	fungi	2	Amphquee	Amphimedon queenslandica	400682	Porifera	Animal
Aqu2.1.11258_001	nodata	bacteria	2	Amphquee	Amphimedon queenslandica	400682	Porifera	Animal
Aqu2.1.09193_001	nodata	fungi	4	Amphquee	Amphimedon queenslandica	400682	Porifera	Animal
Aqu2.1.05561_001	bacteria	bacteria	2	Amphquee	Amphimedon queenslandica	400682	Porifera	Animal
Aqu2.1.03461_001	nodata	bacteria	3	Amphquee	Amphimedon queenslandica	400682	Porifera	Animal
Aqu2.1.04493_001	bacteria	bacteria	1	Amphquee	Amphimedon queenslandica	400682	Porifera	Animal
Aqu2.1.11257_001	bacteria	bacteria	2	Amphquee	Amphimedon queenslandica	400682	Porifera	Animal
Aqu2.1.13174_001	metazoa	bacteria	5	Amphquee	Amphimedon queenslandica	400682	Porifera	Animal
Aqu2.1.17663_001	metazoa	viridiplantae	11	Amphquee	Amphimedon queenslandica	400682	Porifera	Animal
Aqu2.1.03645_001	bacteria	bacteria	1	Amphquee	Amphimedon queenslandica	400682	Porifera	Animal
Aqu2.1.06606_001	bacteria	bacteria	2	Amphquee	Amphimedon queenslandica	400682	Porifera	Animal
Aqu2.1.02230_001	bacteria	bacteria	1	Amphquee	Amphimedon queenslandica	400682	Porifera	Animal
Aqu2.1.06880_001	bacteria	bacteria	1	Amphquee	Amphimedon queenslandica	400682	Porifera	Animal
Aqu2.1.13449_001	nodata	bacteria	7	Amphquee	Amphimedon queenslandica	400682	Porifera	Animal
Aqu2.1.17117_001	nodata	bacteria	10	Amphquee	Amphimedon queenslandica	400682	Porifera	Animal
Aqu2.1.20073_001	nodata	bacteria	7	Amphquee	Amphimedon queenslandica	400682	Porifera	Animal
Aqu2.1.14218_001	bacteria	bacteria	5	Amphquee	Amphimedon queenslandica	400682	Porifera	Animal
Aqu2.1.03373_001	nodata	bacteria	2	Amphquee	Amphimedon queenslandica	400682	Porifera	Animal
Aqu2.1.15990_001	ambig	fungi	6	Amphquee	Amphimedon queenslandica	400682	Porifera	Animal
Aqu2.1.16227_001	nodata	viridiplantae	12	Amphquee	Amphimedon queenslandica	400682	Porifera	Animal
Aqu2.1.08308_001	nodata	bacteria	4	Amphquee	Amphimedon queenslandica	400682	Porifera	Animal
Aqu2.1.04352_001	bacteria	bacteria	2	Amphquee	Amphimedon queenslandica	400682	Porifera	Animal
Aqu2.1.14907_001	nodata	bacteria	14	Amphquee	Amphimedon queenslandica	400682	Porifera	Animal
Aqu2.1.14797_001	bacteria	bacteria	6	Amphquee	Amphimedon queenslandica	400682	Porifera	Animal
Aqu2.1.05008_001	nodata	bacteria	2	Amphquee	Amphimedon queenslandica	400682	Porifera	Animal
Aqu2.1.09505_001	nodata	viridiplantae	3	Amphquee	Amphimedon queenslandica	400682	Porifera	Animal
Aqu2.1.02517_001	fungi	fungi	1	Amphquee	Amphimedon queenslandica	400682	Porifera	Animal
Aqu2.1.07714_001	bacteria	bacteria	2	Amphquee	Amphimedon queenslandica	400682	Porifera	Animal
Aqu2.1.01022_001	bacteria	bacteria	1	Amphquee	Amphimedon queenslandica	400682	Porifera	Animal
Aqu2.1.15448_001	nodata	bacteria	4	Amphquee	Amphimedon queenslandica	400682	Porifera	Animal
Aqu2.1.09097_001	nodata	fungi	3	Amphquee	Amphimedon queenslandica	400682	Porifera	Animal
Aqu2.1.17665_001	viridiplantae	viridiplantae	11	Amphquee	Amphimedon queenslandica	400682	Porifera	Animal
Aqu2.1.15898_001	nodata	bacteria	10	Amphquee	Amphimedon queenslandica	400682	Porifera	Animal
Aqu2.1.02639_001	viridiplantae	viridiplantae	1	Amphquee	Amphimedon queenslandica	400682	Porifera	Animal
Aqu2.1.03904_001	viridiplantae	viridiplantae	1	Amphquee	Amphimedon queenslandica	400682	Porifera	Animal
Aqu2.1.07944_001	bacteria	bacteria	1	Amphquee	Amphimedon queenslandica	400682	Porifera	Animal
Aqu2.1.13453_001	nodata	bacteria	7	Amphquee	Amphimedon queenslandica	400682	Porifera	Animal
Aqu2.1.08122_001	ambig	fungi	3	Amphquee	Amphimedon queenslandica	400682	Porifera	Animal
Aqu2.1.00960_001	bacteria	bacteria	1	Amphquee	Amphimedon queenslandica	400682	Porifera	Animal
Aqu2.1.19560_001	nodata	fungi	11	Amphquee	Amphimedon queenslandica	400682	Porifera	Animal
Aqu2.1.13171_001	nodata	bacteria	5	Amphquee	Amphimedon queenslandica	400682	Porifera	Animal
Aqu2.1.16221_001	nodata	viridiplantae	12	Amphquee	Amphimedon queenslandica	400682	Porifera	Animal
Aqu2.1.05138_001	bacteria	bacteria	3	Amphquee	Amphimedon queenslandica	400682	Porifera	Animal
Aqu2.1.04981_001	bacteria	bacteria	1	Amphquee	Amphimedon queenslandica	400682	Porifera	Animal
Aqu2.1.04807_001	bacteria	bacteria	1	Amphquee	Amphimedon queenslandica	400682	Porifera	Animal
Aqu2.1.01597_001	bacteria	bacteria	1	Amphquee	Amphimedon queenslandica	400682	Porifera	Animal
Aqu2.1.06465_001	fungi	fungi	2	Amphquee	Amphimedon queenslandica	400682	Porifera	Animal
Aqu2.1.17672_001	nodata	viridiplantae	11	Amphquee	Amphimedon queenslandica	400682	Porifera	Animal
Aqu2.1.19561_001	nodata	fungi	11	Amphquee	Amphimedon queenslandica	400682	Porifera	Animal
Aqu2.1.00947_001	bacteria	bacteria	1	Amphquee	Amphimedon queenslandica	400682	Porifera	Animal
Aqu2.1.02775_001	viruses	viruses	2	Amphquee	Amphimedon queenslandica	400682	Porifera	Animal
Aqu2.1.10553_001	nodata	fungi	2	Amphquee	Amphimedon queenslandica	400682	Porifera	Animal
Aqu2.1.14901_001	nodata	bacteria	14	Amphquee	Amphimedon queenslandica	400682	Porifera	Animal
Aqu2.1.03650_001	fungi	fungi	2	Amphquee	Amphimedon queenslandica	400682	Porifera	Animal
Aqu2.1.09778_001	nodata	fungi	2	Amphquee	Amphimedon queenslandica	400682	Porifera	Animal
Aqu2.1.14909_001	bacteria	bacteria	14	Amphquee	Amphimedon queenslandica	400682	Porifera	Animal
Aqu2.1.13170_001	bacteria	bacteria	5	Amphquee	Amphimedon queenslandica	400682	Porifera	Animal
Aqu2.1.06049_001	bacteria	bacteria	3	Amphquee	Amphimedon queenslandica	400682	Porifera	Animal
Aqu2.1.19570_001	nodata	fungi	11	Amphquee	Amphimedon queenslandica	400682	Porifera	Animal
Aqu2.1.07923_001	nodata	bacteria	4	Amphquee	Amphimedon queenslandica	400682	Porifera	Animal
Aqu2.1.05276_001	fungi	fungi	1	Amphquee	Amphimedon queenslandica	400682	Porifera	Animal
Aqu2.1.15889_001	bacteria	bacteria	10	Amphquee	Amphimedon queenslandica	400682	Porifera	Animal
Aqu2.1.00460_001	fungi	fungi	1	Amphquee	Amphimedon queenslandica	400682	Porifera	Animal
Aqu2.1.10692_001	nodata	bacteria	5	Amphquee	Amphimedon queenslandica	400682	Porifera	Animal
Aqu2.1.07352_001	nodata	bacteria	2	Amphquee	Amphimedon queenslandica	400682	Porifera	Animal
Aqu2.1.09191_001	nodata	fungi	4	Amphquee	Amphimedon queenslandica	400682	Porifera	Animal
Aqu2.1.17666_001	viridiplantae	viridiplantae	11	Amphquee	Amphimedon queenslandica	400682	Porifera	Animal
Aqu2.1.06632_001	bacteria	bacteria	1	Amphquee	Amphimedon queenslandica	400682	Porifera	Animal
Aqu2.1.12752_001	nodata	fungi	7	Amphquee	Amphimedon queenslandica	400682	Porifera	Animal
Aqu2.1.00036_001	bacteria	bacteria	1	Amphquee	Amphimedon queenslandica	400682	Porifera	Animal
Aqu2.1.15449_001	nodata	bacteria	4	Amphquee	Amphimedon queenslandica	400682	Porifera	Animal
Aqu2.1.17115_001	nodata	bacteria	10	Amphquee	Amphimedon queenslandica	400682	Porifera	Animal
Aqu2.1.19562_001	fungi	fungi	11	Amphquee	Amphimedon queenslandica	400682	Porifera	Animal
Aqu2.1.04409_001	nodata	viridiplantae	2	Amphquee	Amphimedon queenslandica	400682	Porifera	Animal
Aqu2.1.00227_001	viridiplantae	viridiplantae	1	Amphquee	Amphimedon queenslandica	400682	Porifera	Animal
Aqu2.1.02837_001	viridiplantae	viridiplantae	1	Amphquee	Amphimedon queenslandica	400682	Porifera	Animal
Aqu2.1.11784_001	nodata	fungi	3	Amphquee	Amphimedon queenslandica	400682	Porifera	Animal
Aqu2.1.09192_001	nodata	fungi	4	Amphquee	Amphimedon queenslandica	400682	Porifera	Animal
Aqu2.1.13946_001	nodata	bacteria	6	Amphquee	Amphimedon queenslandica	400682	Porifera	Animal
Aqu2.1.01731_001	bacteria	bacteria	1	Amphquee	Amphimedon queenslandica	400682	Porifera	Animal
Aqu2.1.00920_001	bacteria	bacteria	1	Amphquee	Amphimedon queenslandica	400682	Porifera	Animal
Aqu2.1.04139_001	nodata	viridiplantae	2	Amphquee	Amphimedon queenslandica	400682	Porifera	Animal
Aqu2.1.14903_001	nodata	bacteria	14	Amphquee	Amphimedon queenslandica	400682	Porifera	Animal
Aqu2.1.08293_001	nodata	bacteria	3	Amphquee	Amphimedon queenslandica	400682	Porifera	Animal
Aqu2.1.15987_001	metazoa	fungi	6	Amphquee	Amphimedon queenslandica	400682	Porifera	Animal
Aqu2.1.02018_001	fungi	fungi	1	Amphquee	Amphimedon queenslandica	400682	Porifera	Animal
Aqu2.1.06370_001	bacteria	bacteria	2	Amphquee	Amphimedon queenslandica	400682	Porifera	Animal
Aqu2.1.19568_001	nodata	fungi	11	Amphquee	Amphimedon queenslandica	400682	Porifera	Animal
Aqu2.1.00411_001	bacteria	bacteria	1	Amphquee	Amphimedon queenslandica	400682	Porifera	Animal
Aqu2.1.17664_001	nodata	viridiplantae	11	Amphquee	Amphimedon queenslandica	400682	Porifera	Animal
Aqu2.1.06634_001	bacteria	bacteria	1	Amphquee	Amphimedon queenslandica	400682	Porifera	Animal
Aqu2.1.09890_001	archaea	archaea	1	Amphquee	Amphimedon queenslandica	400682	Porifera	Animal
Aqu2.1.02992_001	bacteria	bacteria	1	Amphquee	Amphimedon queenslandica	400682	Porifera	Animal
Aqu2.1.12960_001	nodata	bacteria	6	Amphquee	Amphimedon queenslandica	400682	Porifera	Animal
Aqu2.1.12957_001	nodata	bacteria	6	Amphquee	Amphimedon queenslandica	400682	Porifera	Animal
Aqu2.1.01255_001	bacteria	bacteria	1	Amphquee	Amphimedon queenslandica	400682	Porifera	Animal
Aqu2.1.08291_001	bacteria	bacteria	3	Amphquee	Amphimedon queenslandica	400682	Porifera	Animal
Aqu2.1.14219_001	nodata	bacteria	5	Amphquee	Amphimedon queenslandica	400682	Porifera	Animal
Aqu2.1.06605_001	nodata	bacteria	2	Amphquee	Amphimedon queenslandica	400682	Porifera	Animal
Aqu2.1.03322_001	fungi	fungi	1	Amphquee	Amphimedon queenslandica	400682	Porifera	Animal
Aqu2.1.09262_001	bacteria	bacteria	2	Amphquee	Amphimedon queenslandica	400682	Porifera	Animal
Aqu2.1.08987_001	nodata	fungi	3	Amphquee	Amphimedon queenslandica	400682	Porifera	Animal
Aqu2.1.02656_001	bacteria	bacteria	1	Amphquee	Amphimedon queenslandica	400682	Porifera	Animal
Aqu2.1.05200_001	bacteria	bacteria	3	Amphquee	Amphimedon queenslandica	400682	Porifera	Animal
Aqu2.1.00774_001	fungi	fungi	1	Amphquee	Amphimedon queenslandica	400682	Porifera	Animal
Aqu2.1.09537_001	nodata	bacteria	3	Amphquee	Amphimedon queenslandica	400682	Porifera	Animal
Aqu2.1.17141_001	nodata	bacteria	9	Amphquee	Amphimedon queenslandica	400682	Porifera	Animal
Aqu2.1.02723_001	nodata	bacteria	2	Amphquee	Amphimedon queenslandica	400682	Porifera	Animal
Aqu2.1.19564_001	nodata	fungi	11	Amphquee	Amphimedon queenslandica	400682	Porifera	Animal
Aqu2.1.00916_001	fungi	fungi	1	Amphquee	Amphimedon queenslandica	400682	Porifera	Animal
Aqu2.1.14904_001	bacteria	bacteria	14	Amphquee	Amphimedon queenslandica	400682	Porifera	Animal
Aqu2.1.00772_001	viridiplantae	viridiplantae	1	Amphquee	Amphimedon queenslandica	400682	Porifera	Animal
Aqu2.1.17145_001	nodata	bacteria	9	Amphquee	Amphimedon queenslandica	400682	Porifera	Animal
Aqu2.1.01220_001	bacteria	bacteria	2	Amphquee	Amphimedon queenslandica	400682	Porifera	Animal
Aqu2.1.11172_001	fungi	fungi	5	Amphquee	Amphimedon queenslandica	400682	Porifera	Animal
Aqu2.1.10000_001	bacteria	bacteria	1	Amphquee	Amphimedon queenslandica	400682	Porifera	Animal
Aqu2.1.01414_001	bacteria	bacteria	1	Amphquee	Amphimedon queenslandica	400682	Porifera	Animal
Aqu2.1.06420_001	bacteria	bacteria	2	Amphquee	Amphimedon queenslandica	400682	Porifera	Animal
Aqu2.1.05823_001	viridiplantae	viridiplantae	1	Amphquee	Amphimedon queenslandica	400682	Porifera	Animal
Aqu2.1.08121_001	fungi	fungi	3	Amphquee	Amphimedon queenslandica	400682	Porifera	Animal
Aqu2.1.02783_001	fungi	fungi	1	Amphquee	Amphimedon queenslandica	400682	Porifera	Animal
Aqu2.1.10694_001	bacteria	bacteria	5	Amphquee	Amphimedon queenslandica	400682	Porifera	Animal
Aqu2.1.06581_001	viridiplantae	viridiplantae	2	Amphquee	Amphimedon queenslandica	400682	Porifera	Animal
Aqu2.1.03303_001	bacteria	bacteria	1	Amphquee	Amphimedon queenslandica	400682	Porifera	Animal
Aqu2.1.05696_001	bacteria	bacteria	3	Amphquee	Amphimedon queenslandica	400682	Porifera	Animal
Aqu2.1.17139_001	nodata	bacteria	9	Amphquee	Amphimedon queenslandica	400682	Porifera	Animal
Aqu2.1.11176_001	ambig	fungi	5	Amphquee	Amphimedon queenslandica	400682	Porifera	Animal
Aqu2.1.02830_001	fungi	fungi	1	Amphquee	Amphimedon queenslandica	400682	Porifera	Animal
Aqu2.1.03459_001	nodata	fungi	2	Amphquee	Amphimedon queenslandica	400682	Porifera	Animal
Aqu2.1.15446_001	nodata	bacteria	4	Amphquee	Amphimedon queenslandica	400682	Porifera	Animal
Aqu2.1.13141_001	nodata	viridiplantae	5	Amphquee	Amphimedon queenslandica	400682	Porifera	Animal
Aqu2.1.10695_001	bacteria	bacteria	5	Amphquee	Amphimedon queenslandica	400682	Porifera	Animal
Aqu2.1.09052_001	fungi	fungi	4	Amphquee	Amphimedon queenslandica	400682	Porifera	Animal
Aqu2.1.12300_001	nodata	fungi	2	Amphquee	Amphimedon queenslandica	400682	Porifera	Animal
Aqu2.1.08011_001	bacteria	bacteria	2	Amphquee	Amphimedon queenslandica	400682	Porifera	Animal
Aqu2.1.16225_001	nodata	viridiplantae	12	Amphquee	Amphimedon queenslandica	400682	Porifera	Animal
Aqu2.1.00983_001	ambig	viridiplantae	2	Amphquee	Amphimedon queenslandica	400682	Porifera	Animal
Aqu2.1.10523_001	nodata	viridiplantae	3	Amphquee	Amphimedon queenslandica	400682	Porifera	Animal
Aqu2.1.10088_001	viridiplantae	viridiplantae	3	Amphquee	Amphimedon queenslandica	400682	Porifera	Animal
Aqu2.1.17142_001	nodata	bacteria	9	Amphquee	Amphimedon queenslandica	400682	Porifera	Animal
Aqu2.1.04282_001	bacteria	bacteria	1	Amphquee	Amphimedon queenslandica	400682	Porifera	Animal
Aqu2.1.07140_001	nodata	bacteria	2	Amphquee	Amphimedon queenslandica	400682	Porifera	Animal
Aqu2.1.07094_001	bacteria	bacteria	1	Amphquee	Amphimedon queenslandica	400682	Porifera	Animal
Aqu2.1.14908_001	bacteria	bacteria	14	Amphquee	Amphimedon queenslandica	400682	Porifera	Animal
Aqu2.1.04700_001	fungi	fungi	1	Amphquee	Amphimedon queenslandica	400682	Porifera	Animal
Aqu2.1.10205_001	ambig	bacteria	2	Amphquee	Amphimedon queenslandica	400682	Porifera	Animal
Aqu2.1.08292_001	nodata	bacteria	3	Amphquee	Amphimedon queenslandica	400682	Porifera	Animal
Aqu2.1.06949_001	fungi	fungi	1	Amphquee	Amphimedon queenslandica	400682	Porifera	Animal
Aqu2.1.17673_001	nodata	viridiplantae	11	Amphquee	Amphimedon queenslandica	400682	Porifera	Animal
Aqu2.1.01083_001	fungi	fungi	1	Amphquee	Amphimedon queenslandica	400682	Porifera	Animal
Aqu2.1.00781_001	fungi	fungi	2	Amphquee	Amphimedon queenslandica	400682	Porifera	Animal
Aqu2.1.07713_001	nodata	bacteria	2	Amphquee	Amphimedon queenslandica	400682	Porifera	Animal
Aqu2.1.02120_001	bacteria	bacteria	1	Amphquee	Amphimedon queenslandica	400682	Porifera	Animal
Aqu2.1.09920_001	nodata	fungi	4	Amphquee	Amphimedon queenslandica	400682	Porifera	Animal
Aqu2.1.01153_001	bacteria	bacteria	1	Amphquee	Amphimedon queenslandica	400682	Porifera	Animal
Aqu2.1.09095_001	fungi	fungi	3	Amphquee	Amphimedon queenslandica	400682	Porifera	Animal
Aqu2.1.00502_001	fungi	fungi	1	Amphquee	Amphimedon queenslandica	400682	Porifera	Animal
Aqu2.1.03410_001	bacteria	bacteria	2	Amphquee	Amphimedon queenslandica	400682	Porifera	Animal
Aqu2.1.04151_001	metazoa	bacteria	2	Amphquee	Amphimedon queenslandica	400682	Porifera	Animal
Aqu2.1.12756_001	metazoa	fungi	7	Amphquee	Amphimedon queenslandica	400682	Porifera	Animal
Aqu2.1.00968_001	bacteria	bacteria	1	Amphquee	Amphimedon queenslandica	400682	Porifera	Animal
Aqu2.1.03817_001	nodata	viridiplantae	2	Amphquee	Amphimedon queenslandica	400682	Porifera	Animal
Aqu2.1.03411_001	nodata	bacteria	2	Amphquee	Amphimedon queenslandica	400682	Porifera	Animal
Aqu2.1.00493_001	bacteria	bacteria	1	Amphquee	Amphimedon queenslandica	400682	Porifera	Animal
Aqu2.1.14221_001	metazoa	bacteria	5	Amphquee	Amphimedon queenslandica	400682	Porifera	Animal
Aqu2.1.00602_001	bacteria	bacteria	1	Amphquee	Amphimedon queenslandica	400682	Porifera	Animal
Aqu2.1.16223_001	nodata	viridiplantae	12	Amphquee	Amphimedon queenslandica	400682	Porifera	Animal
Aqu2.1.00982_001	viridiplantae	viridiplantae	2	Amphquee	Amphimedon queenslandica	400682	Porifera	Animal
Aqu2.1.02103_001	viridiplantae	viridiplantae	1	Amphquee	Amphimedon queenslandica	400682	Porifera	Animal
Aqu2.1.14902_001	bacteria	bacteria	14	Amphquee	Amphimedon queenslandica	400682	Porifera	Animal
Aqu2.1.03463_001	nodata	bacteria	3	Amphquee	Amphimedon queenslandica	400682	Porifera	Animal
Aqu2.1.10691_001	bacteria	bacteria	5	Amphquee	Amphimedon queenslandica	400682	Porifera	Animal
Aqu2.1.16821_001	nodata	bacteria	4	Amphquee	Amphimedon queenslandica	400682	Porifera	Animal
Aqu2.1.05198_001	bacteria	bacteria	3	Amphquee	Amphimedon queenslandica	400682	Porifera	Animal
Aqu2.1.02366_001	fungi	fungi	1	Amphquee	Amphimedon queenslandica	400682	Porifera	Animal
Aqu2.1.13172_001	bacteria	bacteria	5	Amphquee	Amphimedon queenslandica	400682	Porifera	Animal
Aqu2.1.16224_001	nodata	viridiplantae	12	Amphquee	Amphimedon queenslandica	400682	Porifera	Animal
Aqu2.1.05666_001	fungi	fungi	1	Amphquee	Amphimedon queenslandica	400682	Porifera	Animal
Aqu2.1.16228_001	nodata	viridiplantae	12	Amphquee	Amphimedon queenslandica	400682	Porifera	Animal
Aqu2.1.08606_001	bacteria	bacteria	2	Amphquee	Amphimedon queenslandica	400682	Porifera	Animal
Aqu2.1.04662_001	fungi	fungi	2	Amphquee	Amphimedon queenslandica	400682	Porifera	Animal
Aqu2.1.16818_001	bacteria	bacteria	4	Amphquee	Amphimedon queenslandica	400682	Porifera	Animal
Aqu2.1.02501_001	bacteria	bacteria	1	Amphquee	Amphimedon queenslandica	400682	Porifera	Animal
Aqu2.1.03910_001	fungi	fungi	1	Amphquee	Amphimedon queenslandica	400682	Porifera	Animal
Aqu2.1.01198_001	ambig	archaea	2	Amphquee	Amphimedon queenslandica	400682	Porifera	Animal
Aqu2.1.13452_001	nodata	bacteria	7	Amphquee	Amphimedon queenslandica	400682	Porifera	Animal
Aqu2.1.17671_001	nodata	viridiplantae	11	Amphquee	Amphimedon queenslandica	400682	Porifera	Animal
Aqu2.1.04924_001	metazoa	bacteria	2	Amphquee	Amphimedon queenslandica	400682	Porifera	Animal
Aqu2.1.01369_001	bacteria	bacteria	1	Amphquee	Amphimedon queenslandica	400682	Porifera	Animal
Aqu2.1.13944_001	nodata	bacteria	6	Amphquee	Amphimedon queenslandica	400682	Porifera	Animal
Aqu2.1.04138_001	viridiplantae	viridiplantae	2	Amphquee	Amphimedon queenslandica	400682	Porifera	Animal
Aqu2.1.13173_001	nodata	bacteria	5	Amphquee	Amphimedon queenslandica	400682	Porifera	Animal
Aqu2.1.09844_001	nodata	bacteria	2	Amphquee	Amphimedon queenslandica	400682	Porifera	Animal
Aqu2.1.06048_001	bacteria	bacteria	3	Amphquee	Amphimedon queenslandica	400682	Porifera	Animal
Aqu2.1.13143_001	nodata	viridiplantae	5	Amphquee	Amphimedon queenslandica	400682	Porifera	Animal
Aqu2.1.00623_001	viridiplantae	viridiplantae	1	Amphquee	Amphimedon queenslandica	400682	Porifera	Animal
Aqu2.1.13869_001	metazoa	bacteria	5	Amphquee	Amphimedon queenslandica	400682	Porifera	Animal
Aqu2.1.05562_001	nodata	bacteria	2	Amphquee	Amphimedon queenslandica	400682	Porifera	Animal
Aqu2.1.03095_001	bacteria	bacteria	2	Amphquee	Amphimedon queenslandica	400682	Porifera	Animal
Aqu2.1.05199_001	bacteria	bacteria	3	Amphquee	Amphimedon queenslandica	400682	Porifera	Animal
Aqu2.1.03000_001	bacteria	bacteria	2	Amphquee	Amphimedon queenslandica	400682	Porifera	Animal
Aqu2.1.02776_001	nodata	viruses	2	Amphquee	Amphimedon queenslandica	400682	Porifera	Animal
Aqu2.1.09718_001	bacteria	bacteria	1	Amphquee	Amphimedon queenslandica	400682	Porifera	Animal
Aqu2.1.04715_001	fungi	fungi	1	Amphquee	Amphimedon queenslandica	400682	Porifera	Animal
Aqu2.1.11174_001	nodata	fungi	5	Amphquee	Amphimedon queenslandica	400682	Porifera	Animal
Aqu2.1.03462_001	bacteria	bacteria	3	Amphquee	Amphimedon queenslandica	400682	Porifera	Animal
Aqu2.1.08309_001	nodata	bacteria	4	Amphquee	Amphimedon queenslandica	400682	Porifera	Animal
Aqu2.1.06464_001	bacteria	bacteria	1	Amphquee	Amphimedon queenslandica	400682	Porifera	Animal
Aqu2.1.09918_001	nodata	fungi	4	Amphquee	Amphimedon queenslandica	400682	Porifera	Animal
Aqu2.1.07141_001	bacteria	bacteria	2	Amphquee	Amphimedon queenslandica	400682	Porifera	Animal
Aqu2.1.19569_001	nodata	fungi	11	Amphquee	Amphimedon queenslandica	400682	Porifera	Animal
Aqu2.1.01828_001	bacteria	bacteria	1	Amphquee	Amphimedon queenslandica	400682	Porifera	Animal
Aqu2.1.07924_001	nodata	bacteria	4	Amphquee	Amphimedon queenslandica	400682	Porifera	Animal
Aqu2.1.08763_001	nodata	viridiplantae	2	Amphquee	Amphimedon queenslandica	400682	Porifera	Animal
Aqu2.1.07926_001	bacteria	bacteria	4	Amphquee	Amphimedon queenslandica	400682	Porifera	Animal
Aqu2.1.02510_001	fungi	fungi	1	Amphquee	Amphimedon queenslandica	400682	Porifera	Animal
Aqu2.1.17670_001	nodata	viridiplantae	11	Amphquee	Amphimedon queenslandica	400682	Porifera	Animal
Aqu2.1.04353_001	nodata	bacteria	2	Amphquee	Amphimedon queenslandica	400682	Porifera	Animal
Aqu2.1.02846_001	bacteria	bacteria	1	Amphquee	Amphimedon queenslandica	400682	Porifera	Animal
Aqu2.1.04663_001	nodata	fungi	2	Amphquee	Amphimedon queenslandica	400682	Porifera	Animal
Aqu2.1.16226_001	nodata	viridiplantae	12	Amphquee	Amphimedon queenslandica	400682	Porifera	Animal
Aqu2.1.03252_001	fungi	fungi	1	Amphquee	Amphimedon queenslandica	400682	Porifera	Animal
Aqu2.1.11422_001	nodata	fungi	3	Amphquee	Amphimedon queenslandica	400682	Porifera	Animal
Aqu2.1.04029_001	bacteria	bacteria	1	Amphquee	Amphimedon queenslandica	400682	Porifera	Animal
Aqu2.1.13142_001	nodata	viridiplantae	5	Amphquee	Amphimedon queenslandica	400682	Porifera	Animal
Aqu2.1.10536_001	viridiplantae	viridiplantae	2	Amphquee	Amphimedon queenslandica	400682	Porifera	Animal
Aqu2.1.14896_001	bacteria	bacteria	14	Amphquee	Amphimedon queenslandica	400682	Porifera	Animal
Aqu2.1.04582_001	bacteria	bacteria	1	Amphquee	Amphimedon queenslandica	400682	Porifera	Animal
Aqu2.1.04531_001	bacteria	bacteria	1	Amphquee	Amphimedon queenslandica	400682	Porifera	Animal
Aqu2.1.17114_001	bacteria	bacteria	10	Amphquee	Amphimedon queenslandica	400682	Porifera	Animal
Aqu2.1.13866_001	bacteria	bacteria	5	Amphquee	Amphimedon queenslandica	400682	Porifera	Animal
Aqu2.1.17144_001	nodata	bacteria	9	Amphquee	Amphimedon queenslandica	400682	Porifera	Animal
Aqu2.1.14800_001	nodata	bacteria	6	Amphquee	Amphimedon queenslandica	400682	Porifera	Animal
Aqu2.1.09053_001	nodata	fungi	4	Amphquee	Amphimedon queenslandica	400682	Porifera	Animal
Aqu2.1.11423_001	viridiplantae	fungi	3	Amphquee	Amphimedon queenslandica	400682	Porifera	Animal
Aqu2.1.05325_001	bacteria	bacteria	1	Amphquee	Amphimedon queenslandica	400682	Porifera	Animal
Aqu2.1.07353_001	bacteria	bacteria	2	Amphquee	Amphimedon queenslandica	400682	Porifera	Animal
Aqu2.1.05679_001	bacteria	bacteria	1	Amphquee	Amphimedon queenslandica	400682	Porifera	Animal
Aqu2.1.17667_001	ambig	viridiplantae	11	Amphquee	Amphimedon queenslandica	400682	Porifera	Animal
Aqu2.1.15878_001	nodata	bacteria	10	Amphquee	Amphimedon queenslandica	400682	Porifera	Animal
Aqu2.1.01092_001	viridiplantae	viridiplantae	1	Amphquee	Amphimedon queenslandica	400682	Porifera	Animal
Aqu2.1.01287_001	bacteria	bacteria	1	Amphquee	Amphimedon queenslandica	400682	Porifera	Animal
Aqu2.1.17138_001	nodata	bacteria	9	Amphquee	Amphimedon queenslandica	400682	Porifera	Animal
Aqu2.1.08310_001	nodata	bacteria	4	Amphquee	Amphimedon queenslandica	400682	Porifera	Animal
Aqu2.1.03880_001	viridiplantae	viridiplantae	3	Amphquee	Amphimedon queenslandica	400682	Porifera	Animal
Aqu2.1.15897_001	nodata	bacteria	10	Amphquee	Amphimedon queenslandica	400682	Porifera	Animal
Aqu2.1.03516_001	fungi	fungi	2	Amphquee	Amphimedon queenslandica	400682	Porifera	Animal
Aqu2.1.04722_001	bacteria	bacteria	1	Amphquee	Amphimedon queenslandica	400682	Porifera	Animal
Aqu2.1.12958_001	bacteria	bacteria	6	Amphquee	Amphimedon queenslandica	400682	Porifera	Animal
Aqu2.1.19563_001	nodata	fungi	11	Amphquee	Amphimedon queenslandica	400682	Porifera	Animal
Aqu2.1.00540_001	viridiplantae	viridiplantae	1	Amphquee	Amphimedon queenslandica	400682	Porifera	Animal
Aqu2.1.11424_001	fungi	fungi	3	Amphquee	Amphimedon queenslandica	400682	Porifera	Animal
Aqu2.1.10395_001	nodata	bacteria	2	Amphquee	Amphimedon queenslandica	400682	Porifera	Animal
Aqu2.1.10396_001	bacteria	bacteria	2	Amphquee	Amphimedon queenslandica	400682	Porifera	Animal
Aqu2.1.16230_001	nodata	viridiplantae	12	Amphquee	Amphimedon queenslandica	400682	Porifera	Animal
Aqu2.1.15884_001	nodata	bacteria	10	Amphquee	Amphimedon queenslandica	400682	Porifera	Animal
Aqu2.1.08307_001	bacteria	bacteria	4	Amphquee	Amphimedon queenslandica	400682	Porifera	Animal
Aqu2.1.14798_001	bacteria	bacteria	6	Amphquee	Amphimedon queenslandica	400682	Porifera	Animal
Aqu2.1.05072_001	fungi	fungi	2	Amphquee	Amphimedon queenslandica	400682	Porifera	Animal
Aqu2.1.13867_001	nodata	bacteria	5	Amphquee	Amphimedon queenslandica	400682	Porifera	Animal
Aqu2.1.08607_001	ambig	bacteria	2	Amphquee	Amphimedon queenslandica	400682	Porifera	Animal
Aqu2.1.10090_001	nodata	viridiplantae	3	Amphquee	Amphimedon queenslandica	400682	Porifera	Animal
Aqu2.1.12964_001	bacteria	bacteria	6	Amphquee	Amphimedon queenslandica	400682	Porifera	Animal
Aqu2.1.03292_001	fungi	fungi	2	Amphquee	Amphimedon queenslandica	400682	Porifera	Animal
Aqu2.1.05946_001	bacteria	bacteria	1	Amphquee	Amphimedon queenslandica	400682	Porifera	Animal
Aqu2.1.03372_001	bacteria	bacteria	2	Amphquee	Amphimedon queenslandica	400682	Porifera	Animal
Aqu2.1.04959_001	bacteria	bacteria	1	Amphquee	Amphimedon queenslandica	400682	Porifera	Animal
Aqu2.1.10693_001	bacteria	bacteria	5	Amphquee	Amphimedon queenslandica	400682	Porifera	Animal
Aqu2.1.01221_001	nodata	bacteria	2	Amphquee	Amphimedon queenslandica	400682	Porifera	Animal
Aqu2.1.13945_001	nodata	bacteria	6	Amphquee	Amphimedon queenslandica	400682	Porifera	Animal
Aqu2.1.09843_001	bacteria	bacteria	2	Amphquee	Amphimedon queenslandica	400682	Porifera	Animal
Aqu2.1.08306_001	viruses	viruses	1	Amphquee	Amphimedon queenslandica	400682	Porifera	Animal
Aqu2.1.20068_001	nodata	bacteria	7	Amphquee	Amphimedon queenslandica	400682	Porifera	Animal
Aqu2.1.14900_001	bacteria	bacteria	14	Amphquee	Amphimedon queenslandica	400682	Porifera	Animal
Aqu2.1.03517_001	nodata	fungi	2	Amphquee	Amphimedon queenslandica	400682	Porifera	Animal
Aqu2.1.03096_001	bacteria	bacteria	2	Amphquee	Amphimedon queenslandica	400682	Porifera	Animal
Aqu2.1.13450_001	bacteria	bacteria	7	Amphquee	Amphimedon queenslandica	400682	Porifera	Animal
Aqu2.1.01117_001	viridiplantae	viridiplantae	1	Amphquee	Amphimedon queenslandica	400682	Porifera	Animal
Aqu2.1.19565_001	nodata	fungi	11	Amphquee	Amphimedon queenslandica	400682	Porifera	Animal
Aqu2.1.06797_001	bacteria	bacteria	2	Amphquee	Amphimedon queenslandica	400682	Porifera	Animal
Aqu2.1.15880_001	bacteria	bacteria	10	Amphquee	Amphimedon queenslandica	400682	Porifera	Animal
Aqu2.1.09648_001	fungi	fungi	1	Amphquee	Amphimedon queenslandica	400682	Porifera	Animal
Aqu2.1.02657_001	fungi	fungi	1	Amphquee	Amphimedon queenslandica	400682	Porifera	Animal
Aqu2.1.02977_001	bacteria	bacteria	2	Amphquee	Amphimedon queenslandica	400682	Porifera	Animal
Aqu2.1.09503_001	viridiplantae	viridiplantae	3	Amphquee	Amphimedon queenslandica	400682	Porifera	Animal
Aqu2.1.07216_001	ambig	fungi	2	Amphquee	Amphimedon queenslandica	400682	Porifera	Animal
ENSAPLP00000024781.1	viridiplantae	viridiplantae	1	Anasplat	Anas platyrhynchos	8840	Chordata	Animal
ENSAPLP00000018546.1	viridiplantae	viridiplantae	1	Anasplat	Anas platyrhynchos	8840	Chordata	Animal
ENSAPLP00000030178.1	viridiplantae	viridiplantae	1	Anasplat	Anas platyrhynchos	8840	Chordata	Animal
ADAC010527-PA	bacteria	bacteria	1	Anopdarl	Anopheles darlingi	43151	Arthropoda	Animal
AGLA021628-RA	fungi	fungi	1	Anopglab	Anoplophora glabripennis	217634	Arthropoda	Animal
AGLA021349-RA-CDS	fungi	fungi	1	Anopglab	Anoplophora glabripennis	217634	Arthropoda	Animal
KFB54029.1	bacteria	bacteria	1	Anopsine	Anopheles sinensis	74873	Arthropoda	Animal
XP_016918429.1	bacteria	bacteria	1	Apiscera	Apis cerana	7461	Arthropoda	Animal
XP_003691695.1	bacteria	bacteria	1	Apisflor	Apis florea	7463	Arthropoda	Animal
XP_003692714.1	bacteria	bacteria	2	Apisflor	Apis florea	7463	Arthropoda	Animal
XP_003692715.2	bacteria	bacteria	1	Apisflor	Apis florea	7463	Arthropoda	Animal
XP_003692717.2	bacteria	bacteria	4	Apisflor	Apis florea	7463	Arthropoda	Animal
XP_003692719.2	bacteria	bacteria	1	Apisflor	Apis florea	7463	Arthropoda	Animal
XP_003693184.2	bacteria	bacteria	1	Apisflor	Apis florea	7463	Arthropoda	Animal
XP_003693192.1	bacteria	bacteria	2	Apisflor	Apis florea	7463	Arthropoda	Animal
XP_003693270.1	bacteria	bacteria	3	Apisflor	Apis florea	7463	Arthropoda	Animal
XP_003693274.1	bacteria	bacteria	3	Apisflor	Apis florea	7463	Arthropoda	Animal
XP_003693480.1	bacteria	bacteria	2	Apisflor	Apis florea	7463	Arthropoda	Animal
XP_003693707.1	bacteria	bacteria	1	Apisflor	Apis florea	7463	Arthropoda	Animal
XP_003693779.1	bacteria	bacteria	3	Apisflor	Apis florea	7463	Arthropoda	Animal
XP_003694264.2	bacteria	bacteria	1	Apisflor	Apis florea	7463	Arthropoda	Animal
XP_003694337.1	bacteria	bacteria	1	Apisflor	Apis florea	7463	Arthropoda	Animal
XP_003694896.1	bacteria	bacteria	2	Apisflor	Apis florea	7463	Arthropoda	Animal
XP_003694944.1	bacteria	bacteria	1	Apisflor	Apis florea	7463	Arthropoda	Animal
XP_003695059.2	bacteria	bacteria	1	Apisflor	Apis florea	7463	Arthropoda	Animal
XP_003695461.2	bacteria	bacteria	3	Apisflor	Apis florea	7463	Arthropoda	Animal
XP_003699042.2	bacteria	bacteria	1	Apisflor	Apis florea	7463	Arthropoda	Animal
XP_003699053.1	bacteria	bacteria	1	Apisflor	Apis florea	7463	Arthropoda	Animal
XP_003699055.2	bacteria	bacteria	1	Apisflor	Apis florea	7463	Arthropoda	Animal
XP_003699074.2	bacteria	bacteria	1	Apisflor	Apis florea	7463	Arthropoda	Animal
XP_003699076.1	bacteria	bacteria	1	Apisflor	Apis florea	7463	Arthropoda	Animal
XP_003699079.2	bacteria	bacteria	1	Apisflor	Apis florea	7463	Arthropoda	Animal
XP_003699087.1	bacteria	bacteria	1	Apisflor	Apis florea	7463	Arthropoda	Animal
XP_003699092.2	bacteria	bacteria	2	Apisflor	Apis florea	7463	Arthropoda	Animal
XP_003699095.2	bacteria	bacteria	2	Apisflor	Apis florea	7463	Arthropoda	Animal
XP_003699098.1	bacteria	bacteria	1	Apisflor	Apis florea	7463	Arthropoda	Animal
XP_003699100.1	bacteria	bacteria	2	Apisflor	Apis florea	7463	Arthropoda	Animal
XP_003699101.1	bacteria	bacteria	2	Apisflor	Apis florea	7463	Arthropoda	Animal
XP_003699102.1	bacteria	bacteria	2	Apisflor	Apis florea	7463	Arthropoda	Animal
XP_003699106.2	bacteria	bacteria	1	Apisflor	Apis florea	7463	Arthropoda	Animal
XP_003699113.1	bacteria	bacteria	1	Apisflor	Apis florea	7463	Arthropoda	Animal
XP_003699117.1	bacteria	bacteria	1	Apisflor	Apis florea	7463	Arthropoda	Animal
XP_003699120.1	bacteria	bacteria	1	Apisflor	Apis florea	7463	Arthropoda	Animal
XP_003699123.1	bacteria	bacteria	1	Apisflor	Apis florea	7463	Arthropoda	Animal
XP_003699131.2	bacteria	bacteria	1	Apisflor	Apis florea	7463	Arthropoda	Animal
XP_003699138.2	bacteria	bacteria	1	Apisflor	Apis florea	7463	Arthropoda	Animal
XP_003699143.1	bacteria	bacteria	1	Apisflor	Apis florea	7463	Arthropoda	Animal
XP_003699150.2	bacteria	bacteria	1	Apisflor	Apis florea	7463	Arthropoda	Animal
XP_003699151.1	bacteria	bacteria	2	Apisflor	Apis florea	7463	Arthropoda	Animal
XP_003699156.1	bacteria	bacteria	1	Apisflor	Apis florea	7463	Arthropoda	Animal
XP_012338950.1	bacteria	bacteria	1	Apisflor	Apis florea	7463	Arthropoda	Animal
XP_012339105.1	bacteria	bacteria	1	Apisflor	Apis florea	7463	Arthropoda	Animal
XP_012339220.1	bacteria	bacteria	2	Apisflor	Apis florea	7463	Arthropoda	Animal
XP_012339221.1	bacteria	bacteria	2	Apisflor	Apis florea	7463	Arthropoda	Animal
XP_012339222.1	bacteria	bacteria	1	Apisflor	Apis florea	7463	Arthropoda	Animal
XP_012339226.1	bacteria	bacteria	1	Apisflor	Apis florea	7463	Arthropoda	Animal
XP_012340118.1	bacteria	bacteria	1	Apisflor	Apis florea	7463	Arthropoda	Animal
XP_012340315.1	bacteria	bacteria	1	Apisflor	Apis florea	7463	Arthropoda	Animal
XP_012340322.1	bacteria	bacteria	4	Apisflor	Apis florea	7463	Arthropoda	Animal
XP_012340323.1	bacteria	bacteria	4	Apisflor	Apis florea	7463	Arthropoda	Animal
XP_012340325.1	bacteria	bacteria	4	Apisflor	Apis florea	7463	Arthropoda	Animal
XP_012340326.1	bacteria	bacteria	4	Apisflor	Apis florea	7463	Arthropoda	Animal
XP_012340538.1	bacteria	bacteria	1	Apisflor	Apis florea	7463	Arthropoda	Animal
XP_012340541.1	bacteria	bacteria	2	Apisflor	Apis florea	7463	Arthropoda	Animal
XP_012340544.1	bacteria	bacteria	1	Apisflor	Apis florea	7463	Arthropoda	Animal
XP_012340545.1	bacteria	bacteria	4	Apisflor	Apis florea	7463	Arthropoda	Animal
XP_012340546.1	bacteria	bacteria	4	Apisflor	Apis florea	7463	Arthropoda	Animal
XP_012340547.1	bacteria	bacteria	4	Apisflor	Apis florea	7463	Arthropoda	Animal
XP_012340548.1	bacteria	bacteria	1	Apisflor	Apis florea	7463	Arthropoda	Animal
XP_012340549.1	bacteria	bacteria	2	Apisflor	Apis florea	7463	Arthropoda	Animal
XP_012340550.1	bacteria	bacteria	2	Apisflor	Apis florea	7463	Arthropoda	Animal
XP_012341193.1	bacteria	bacteria	2	Apisflor	Apis florea	7463	Arthropoda	Animal
XP_012341194.1	bacteria	bacteria	2	Apisflor	Apis florea	7463	Arthropoda	Animal
XP_012341195.1	bacteria	bacteria	3	Apisflor	Apis florea	7463	Arthropoda	Animal
XP_012341196.1	bacteria	bacteria	3	Apisflor	Apis florea	7463	Arthropoda	Animal
XP_012341197.1	bacteria	bacteria	3	Apisflor	Apis florea	7463	Arthropoda	Animal
XP_012341205.1	bacteria	bacteria	2	Apisflor	Apis florea	7463	Arthropoda	Animal
XP_012341206.1	bacteria	bacteria	3	Apisflor	Apis florea	7463	Arthropoda	Animal
XP_012341207.1	bacteria	bacteria	3	Apisflor	Apis florea	7463	Arthropoda	Animal
XP_012341208.1	bacteria	bacteria	3	Apisflor	Apis florea	7463	Arthropoda	Animal
XP_012341380.1	bacteria	bacteria	3	Apisflor	Apis florea	7463	Arthropoda	Animal
XP_012341381.1	bacteria	bacteria	3	Apisflor	Apis florea	7463	Arthropoda	Animal
XP_012341383.1	bacteria	bacteria	3	Apisflor	Apis florea	7463	Arthropoda	Animal
XP_012341385.1	bacteria	bacteria	3	Apisflor	Apis florea	7463	Arthropoda	Animal
XP_012341387.1	bacteria	bacteria	1	Apisflor	Apis florea	7463	Arthropoda	Animal
XP_012341563.1	bacteria	bacteria	2	Apisflor	Apis florea	7463	Arthropoda	Animal
XP_012341564.1	bacteria	bacteria	2	Apisflor	Apis florea	7463	Arthropoda	Animal
XP_012341566.1	bacteria	bacteria	1	Apisflor	Apis florea	7463	Arthropoda	Animal
XP_012341569.1	bacteria	bacteria	4	Apisflor	Apis florea	7463	Arthropoda	Animal
XP_012341570.1	bacteria	bacteria	4	Apisflor	Apis florea	7463	Arthropoda	Animal
XP_012341571.1	bacteria	bacteria	4	Apisflor	Apis florea	7463	Arthropoda	Animal
XP_012341572.1	bacteria	bacteria	4	Apisflor	Apis florea	7463	Arthropoda	Animal
XP_012341573.1	bacteria	bacteria	1	Apisflor	Apis florea	7463	Arthropoda	Animal
XP_012341575.1	bacteria	bacteria	2	Apisflor	Apis florea	7463	Arthropoda	Animal
XP_012341576.1	bacteria	bacteria	2	Apisflor	Apis florea	7463	Arthropoda	Animal
XP_012341634.1	bacteria	bacteria	1	Apisflor	Apis florea	7463	Arthropoda	Animal
XP_012341635.1	bacteria	bacteria	1	Apisflor	Apis florea	7463	Arthropoda	Animal
XP_012341636.1	bacteria	bacteria	1	Apisflor	Apis florea	7463	Arthropoda	Animal
XP_012341640.1	bacteria	bacteria	1	Apisflor	Apis florea	7463	Arthropoda	Animal
XP_012341642.1	bacteria	bacteria	1	Apisflor	Apis florea	7463	Arthropoda	Animal
XP_012341643.1	bacteria	bacteria	1	Apisflor	Apis florea	7463	Arthropoda	Animal
XP_012341644.1	bacteria	bacteria	1	Apisflor	Apis florea	7463	Arthropoda	Animal
XP_012341655.1	bacteria	bacteria	1	Apisflor	Apis florea	7463	Arthropoda	Animal
XP_012341658.1	bacteria	bacteria	1	Apisflor	Apis florea	7463	Arthropoda	Animal
XP_012341659.1	bacteria	bacteria	2	Apisflor	Apis florea	7463	Arthropoda	Animal
XP_012341660.1	bacteria	bacteria	1	Apisflor	Apis florea	7463	Arthropoda	Animal
XP_012342011.1	bacteria	bacteria	2	Apisflor	Apis florea	7463	Arthropoda	Animal
XP_012342012.1	bacteria	bacteria	2	Apisflor	Apis florea	7463	Arthropoda	Animal
XP_012342015.1	bacteria	bacteria	1	Apisflor	Apis florea	7463	Arthropoda	Animal
XP_012342017.1	bacteria	bacteria	1	Apisflor	Apis florea	7463	Arthropoda	Animal
XP_012342018.1	bacteria	bacteria	1	Apisflor	Apis florea	7463	Arthropoda	Animal
XP_012342025.1	bacteria	bacteria	2	Apisflor	Apis florea	7463	Arthropoda	Animal
XP_012342026.1	bacteria	bacteria	2	Apisflor	Apis florea	7463	Arthropoda	Animal
XP_012342028.1	bacteria	bacteria	1	Apisflor	Apis florea	7463	Arthropoda	Animal
XP_012342104.1	bacteria	bacteria	1	Apisflor	Apis florea	7463	Arthropoda	Animal
XP_012342107.1	bacteria	bacteria	3	Apisflor	Apis florea	7463	Arthropoda	Animal
XP_012342108.1	bacteria	bacteria	3	Apisflor	Apis florea	7463	Arthropoda	Animal
XP_012342791.1	bacteria	bacteria	1	Apisflor	Apis florea	7463	Arthropoda	Animal
XP_012342793.1	bacteria	bacteria	2	Apisflor	Apis florea	7463	Arthropoda	Animal
XP_012342794.1	bacteria	bacteria	2	Apisflor	Apis florea	7463	Arthropoda	Animal
XP_012342796.1	bacteria	bacteria	1	Apisflor	Apis florea	7463	Arthropoda	Animal
XP_012342797.1	bacteria	bacteria	1	Apisflor	Apis florea	7463	Arthropoda	Animal
XP_012342798.1	bacteria	bacteria	3	Apisflor	Apis florea	7463	Arthropoda	Animal
XP_012342799.1	bacteria	bacteria	3	Apisflor	Apis florea	7463	Arthropoda	Animal
XP_012342800.1	bacteria	bacteria	3	Apisflor	Apis florea	7463	Arthropoda	Animal
XP_012342892.1	bacteria	bacteria	1	Apisflor	Apis florea	7463	Arthropoda	Animal
XP_012342893.1	bacteria	bacteria	1	Apisflor	Apis florea	7463	Arthropoda	Animal
XP_012342895.1	bacteria	bacteria	2	Apisflor	Apis florea	7463	Arthropoda	Animal
XP_012342896.1	bacteria	bacteria	2	Apisflor	Apis florea	7463	Arthropoda	Animal
XP_012343080.1	bacteria	bacteria	4	Apisflor	Apis florea	7463	Arthropoda	Animal
XP_012343081.1	bacteria	bacteria	4	Apisflor	Apis florea	7463	Arthropoda	Animal
XP_012343082.1	bacteria	bacteria	4	Apisflor	Apis florea	7463	Arthropoda	Animal
XP_012343083.1	bacteria	bacteria	4	Apisflor	Apis florea	7463	Arthropoda	Animal
XP_012343451.1	bacteria	bacteria	1	Apisflor	Apis florea	7463	Arthropoda	Animal
XP_012343452.1	bacteria	bacteria	5	Apisflor	Apis florea	7463	Arthropoda	Animal
XP_012343453.1	bacteria	bacteria	5	Apisflor	Apis florea	7463	Arthropoda	Animal
XP_012343455.1	bacteria	bacteria	5	Apisflor	Apis florea	7463	Arthropoda	Animal
XP_012343456.1	bacteria	bacteria	5	Apisflor	Apis florea	7463	Arthropoda	Animal
XP_012343457.1	bacteria	bacteria	5	Apisflor	Apis florea	7463	Arthropoda	Animal
XP_012343562.1	bacteria	bacteria	1	Apisflor	Apis florea	7463	Arthropoda	Animal
XP_012343689.1	bacteria	bacteria	1	Apisflor	Apis florea	7463	Arthropoda	Animal
XP_012343692.1	bacteria	bacteria	2	Apisflor	Apis florea	7463	Arthropoda	Animal
XP_012343696.1	bacteria	bacteria	1	Apisflor	Apis florea	7463	Arthropoda	Animal
XP_012343697.1	bacteria	bacteria	1	Apisflor	Apis florea	7463	Arthropoda	Animal
XP_012343699.1	bacteria	bacteria	3	Apisflor	Apis florea	7463	Arthropoda	Animal
XP_012343700.1	bacteria	bacteria	3	Apisflor	Apis florea	7463	Arthropoda	Animal
XP_012343701.1	bacteria	bacteria	3	Apisflor	Apis florea	7463	Arthropoda	Animal
XP_012343748.1	bacteria	bacteria	1	Apisflor	Apis florea	7463	Arthropoda	Animal
XP_012343752.1	bacteria	bacteria	1	Apisflor	Apis florea	7463	Arthropoda	Animal
XP_012343764.1	bacteria	bacteria	1	Apisflor	Apis florea	7463	Arthropoda	Animal
XP_012343775.1	bacteria	bacteria	1	Apisflor	Apis florea	7463	Arthropoda	Animal
XP_012343777.1	bacteria	bacteria	1	Apisflor	Apis florea	7463	Arthropoda	Animal
XP_012343778.1	bacteria	bacteria	2	Apisflor	Apis florea	7463	Arthropoda	Animal
XP_012343779.1	bacteria	bacteria	2	Apisflor	Apis florea	7463	Arthropoda	Animal
XP_012343780.1	bacteria	bacteria	1	Apisflor	Apis florea	7463	Arthropoda	Animal
XP_012343787.1	bacteria	bacteria	1	Apisflor	Apis florea	7463	Arthropoda	Animal
XP_012343866.1	bacteria	bacteria	1	Apisflor	Apis florea	7463	Arthropoda	Animal
XP_012343871.1	bacteria	bacteria	2	Apisflor	Apis florea	7463	Arthropoda	Animal
XP_012343872.1	bacteria	bacteria	2	Apisflor	Apis florea	7463	Arthropoda	Animal
XP_012343873.1	bacteria	bacteria	1	Apisflor	Apis florea	7463	Arthropoda	Animal
XP_012344010.1	bacteria	bacteria	1	Apisflor	Apis florea	7463	Arthropoda	Animal
XP_012344041.1	bacteria	bacteria	1	Apisflor	Apis florea	7463	Arthropoda	Animal
XP_012344177.1	bacteria	bacteria	1	Apisflor	Apis florea	7463	Arthropoda	Animal
XP_012344282.1	bacteria	bacteria	1	Apisflor	Apis florea	7463	Arthropoda	Animal
XP_012344284.1	bacteria	bacteria	1	Apisflor	Apis florea	7463	Arthropoda	Animal
XP_012344414.1	bacteria	bacteria	1	Apisflor	Apis florea	7463	Arthropoda	Animal
XP_012344419.1	bacteria	bacteria	3	Apisflor	Apis florea	7463	Arthropoda	Animal
XP_012344420.1	bacteria	bacteria	3	Apisflor	Apis florea	7463	Arthropoda	Animal
XP_012345501.1	bacteria	bacteria	1	Apisflor	Apis florea	7463	Arthropoda	Animal
XP_012346319.1	bacteria	bacteria	2	Apisflor	Apis florea	7463	Arthropoda	Animal
XP_012346321.1	bacteria	bacteria	2	Apisflor	Apis florea	7463	Arthropoda	Animal
XP_012346656.1	bacteria	bacteria	1	Apisflor	Apis florea	7463	Arthropoda	Animal
XP_012346823.1	bacteria	bacteria	1	Apisflor	Apis florea	7463	Arthropoda	Animal
XP_012346892.1	bacteria	bacteria	1	Apisflor	Apis florea	7463	Arthropoda	Animal
XP_012346894.1	bacteria	bacteria	2	Apisflor	Apis florea	7463	Arthropoda	Animal
XP_012346895.1	bacteria	bacteria	2	Apisflor	Apis florea	7463	Arthropoda	Animal
XP_012346982.1	bacteria	bacteria	1	Apisflor	Apis florea	7463	Arthropoda	Animal
XP_012348562.1	bacteria	bacteria	1	Apisflor	Apis florea	7463	Arthropoda	Animal
XP_012348564.1	bacteria	bacteria	1	Apisflor	Apis florea	7463	Arthropoda	Animal
XP_012349638.1	bacteria	bacteria	1	Apisflor	Apis florea	7463	Arthropoda	Animal
XP_012349644.1	bacteria	bacteria	1	Apisflor	Apis florea	7463	Arthropoda	Animal
XP_012349645.1	bacteria	bacteria	1	Apisflor	Apis florea	7463	Arthropoda	Animal
XP_012349646.1	bacteria	bacteria	2	Apisflor	Apis florea	7463	Arthropoda	Animal
XP_012349647.1	bacteria	bacteria	2	Apisflor	Apis florea	7463	Arthropoda	Animal
XP_012349649.1	bacteria	bacteria	1	Apisflor	Apis florea	7463	Arthropoda	Animal
XP_012349652.1	bacteria	bacteria	1	Apisflor	Apis florea	7463	Arthropoda	Animal
XP_012349654.1	bacteria	bacteria	1	Apisflor	Apis florea	7463	Arthropoda	Animal
XP_012349656.1	bacteria	bacteria	1	Apisflor	Apis florea	7463	Arthropoda	Animal
XP_012349657.1	bacteria	bacteria	1	Apisflor	Apis florea	7463	Arthropoda	Animal
XP_012349659.1	bacteria	bacteria	1	Apisflor	Apis florea	7463	Arthropoda	Animal
XP_012349660.1	bacteria	bacteria	1	Apisflor	Apis florea	7463	Arthropoda	Animal
XP_012349661.1	bacteria	bacteria	1	Apisflor	Apis florea	7463	Arthropoda	Animal
XP_012349666.1	bacteria	bacteria	1	Apisflor	Apis florea	7463	Arthropoda	Animal
XP_012349667.1	bacteria	bacteria	1	Apisflor	Apis florea	7463	Arthropoda	Animal
XP_012349668.1	bacteria	bacteria	1	Apisflor	Apis florea	7463	Arthropoda	Animal
XP_012349669.1	bacteria	bacteria	1	Apisflor	Apis florea	7463	Arthropoda	Animal
XP_012349672.1	bacteria	bacteria	2	Apisflor	Apis florea	7463	Arthropoda	Animal
XP_012349673.1	bacteria	bacteria	2	Apisflor	Apis florea	7463	Arthropoda	Animal
XP_012349674.1	bacteria	bacteria	1	Apisflor	Apis florea	7463	Arthropoda	Animal
XP_012349675.1	bacteria	bacteria	1	Apisflor	Apis florea	7463	Arthropoda	Animal
XP_012349676.1	bacteria	bacteria	1	Apisflor	Apis florea	7463	Arthropoda	Animal
XP_012349679.1	bacteria	bacteria	1	Apisflor	Apis florea	7463	Arthropoda	Animal
XP_012349683.1	bacteria	bacteria	1	Apisflor	Apis florea	7463	Arthropoda	Animal
XP_012349684.1	bacteria	bacteria	1	Apisflor	Apis florea	7463	Arthropoda	Animal
XP_012349685.1	bacteria	bacteria	1	Apisflor	Apis florea	7463	Arthropoda	Animal
XP_012349686.1	bacteria	bacteria	1	Apisflor	Apis florea	7463	Arthropoda	Animal
XP_012349688.1	bacteria	bacteria	1	Apisflor	Apis florea	7463	Arthropoda	Animal
XP_012349689.1	bacteria	bacteria	1	Apisflor	Apis florea	7463	Arthropoda	Animal
XP_012349690.1	bacteria	bacteria	1	Apisflor	Apis florea	7463	Arthropoda	Animal
XP_012349693.1	bacteria	bacteria	1	Apisflor	Apis florea	7463	Arthropoda	Animal
XP_012349694.1	bacteria	bacteria	1	Apisflor	Apis florea	7463	Arthropoda	Animal
XP_012349697.1	bacteria	bacteria	1	Apisflor	Apis florea	7463	Arthropoda	Animal
XP_012349698.1	bacteria	bacteria	1	Apisflor	Apis florea	7463	Arthropoda	Animal
XP_012349699.1	bacteria	bacteria	1	Apisflor	Apis florea	7463	Arthropoda	Animal
XP_012349700.1	bacteria	bacteria	1	Apisflor	Apis florea	7463	Arthropoda	Animal
XP_012349701.1	bacteria	bacteria	1	Apisflor	Apis florea	7463	Arthropoda	Animal
XP_012349705.1	bacteria	bacteria	1	Apisflor	Apis florea	7463	Arthropoda	Animal
XP_012349707.1	bacteria	bacteria	1	Apisflor	Apis florea	7463	Arthropoda	Animal
XP_012349709.1	bacteria	bacteria	1	Apisflor	Apis florea	7463	Arthropoda	Animal
XP_012349711.1	bacteria	bacteria	2	Apisflor	Apis florea	7463	Arthropoda	Animal
XP_012349712.1	bacteria	bacteria	1	Apisflor	Apis florea	7463	Arthropoda	Animal
XP_012349714.1	bacteria	bacteria	1	Apisflor	Apis florea	7463	Arthropoda	Animal
XP_012349715.1	bacteria	bacteria	1	Apisflor	Apis florea	7463	Arthropoda	Animal
XP_012349717.1	bacteria	bacteria	1	Apisflor	Apis florea	7463	Arthropoda	Animal
XP_012349718.1	bacteria	bacteria	1	Apisflor	Apis florea	7463	Arthropoda	Animal
XP_012349719.1	bacteria	bacteria	1	Apisflor	Apis florea	7463	Arthropoda	Animal
XP_012349720.1	bacteria	bacteria	2	Apisflor	Apis florea	7463	Arthropoda	Animal
XP_012349721.1	bacteria	bacteria	1	Apisflor	Apis florea	7463	Arthropoda	Animal
XP_012349723.1	bacteria	bacteria	1	Apisflor	Apis florea	7463	Arthropoda	Animal
XP_012349725.1	bacteria	bacteria	1	Apisflor	Apis florea	7463	Arthropoda	Animal
XP_012349727.1	bacteria	bacteria	1	Apisflor	Apis florea	7463	Arthropoda	Animal
XP_012349729.1	bacteria	bacteria	1	Apisflor	Apis florea	7463	Arthropoda	Animal
XP_012349730.1	bacteria	bacteria	1	Apisflor	Apis florea	7463	Arthropoda	Animal
XP_012349731.1	bacteria	bacteria	1	Apisflor	Apis florea	7463	Arthropoda	Animal
XP_012349732.1	bacteria	bacteria	1	Apisflor	Apis florea	7463	Arthropoda	Animal
XP_012349733.1	bacteria	bacteria	1	Apisflor	Apis florea	7463	Arthropoda	Animal
XP_012349734.1	bacteria	bacteria	1	Apisflor	Apis florea	7463	Arthropoda	Animal
XP_012349736.1	bacteria	bacteria	1	Apisflor	Apis florea	7463	Arthropoda	Animal
XP_012349738.1	bacteria	bacteria	1	Apisflor	Apis florea	7463	Arthropoda	Animal
XP_012349739.1	bacteria	bacteria	1	Apisflor	Apis florea	7463	Arthropoda	Animal
XP_012349740.1	bacteria	bacteria	2	Apisflor	Apis florea	7463	Arthropoda	Animal
XP_012349741.1	bacteria	bacteria	1	Apisflor	Apis florea	7463	Arthropoda	Animal
XP_012349744.1	bacteria	bacteria	1	Apisflor	Apis florea	7463	Arthropoda	Animal
XP_012349745.1	bacteria	bacteria	1	Apisflor	Apis florea	7463	Arthropoda	Animal
XP_012349746.1	bacteria	bacteria	1	Apisflor	Apis florea	7463	Arthropoda	Animal
XP_012349747.1	bacteria	bacteria	1	Apisflor	Apis florea	7463	Arthropoda	Animal
XP_012349748.1	bacteria	bacteria	1	Apisflor	Apis florea	7463	Arthropoda	Animal
XP_012349750.1	bacteria	bacteria	1	Apisflor	Apis florea	7463	Arthropoda	Animal
XP_012349751.1	bacteria	bacteria	1	Apisflor	Apis florea	7463	Arthropoda	Animal
XP_012349752.1	bacteria	bacteria	1	Apisflor	Apis florea	7463	Arthropoda	Animal
XP_012349756.1	bacteria	bacteria	2	Apisflor	Apis florea	7463	Arthropoda	Animal
XP_012349757.1	bacteria	bacteria	2	Apisflor	Apis florea	7463	Arthropoda	Animal
XP_012349758.1	bacteria	bacteria	1	Apisflor	Apis florea	7463	Arthropoda	Animal
XP_012349759.1	bacteria	bacteria	1	Apisflor	Apis florea	7463	Arthropoda	Animal
XP_012349760.1	bacteria	bacteria	1	Apisflor	Apis florea	7463	Arthropoda	Animal
XP_012349761.1	bacteria	bacteria	1	Apisflor	Apis florea	7463	Arthropoda	Animal
XP_012349762.1	bacteria	bacteria	1	Apisflor	Apis florea	7463	Arthropoda	Animal
XP_012349763.1	bacteria	bacteria	1	Apisflor	Apis florea	7463	Arthropoda	Animal
XP_012349764.1	bacteria	bacteria	1	Apisflor	Apis florea	7463	Arthropoda	Animal
XP_012349765.1	bacteria	bacteria	1	Apisflor	Apis florea	7463	Arthropoda	Animal
XP_012349767.1	bacteria	bacteria	1	Apisflor	Apis florea	7463	Arthropoda	Animal
XP_012349768.1	bacteria	bacteria	1	Apisflor	Apis florea	7463	Arthropoda	Animal
XP_012349769.1	bacteria	bacteria	1	Apisflor	Apis florea	7463	Arthropoda	Animal
XP_012349770.1	bacteria	bacteria	1	Apisflor	Apis florea	7463	Arthropoda	Animal
XP_012349772.1	bacteria	bacteria	1	Apisflor	Apis florea	7463	Arthropoda	Animal
XP_012349773.1	bacteria	bacteria	1	Apisflor	Apis florea	7463	Arthropoda	Animal
XP_012349774.1	bacteria	bacteria	1	Apisflor	Apis florea	7463	Arthropoda	Animal
XP_012349775.1	bacteria	bacteria	1	Apisflor	Apis florea	7463	Arthropoda	Animal
XP_012349776.1	bacteria	bacteria	1	Apisflor	Apis florea	7463	Arthropoda	Animal
XP_012349778.1	bacteria	bacteria	1	Apisflor	Apis florea	7463	Arthropoda	Animal
XP_012349779.1	bacteria	bacteria	1	Apisflor	Apis florea	7463	Arthropoda	Animal
XP_012349781.1	bacteria	bacteria	1	Apisflor	Apis florea	7463	Arthropoda	Animal
XP_012349783.1	bacteria	bacteria	2	Apisflor	Apis florea	7463	Arthropoda	Animal
XP_012349784.1	bacteria	bacteria	2	Apisflor	Apis florea	7463	Arthropoda	Animal
XP_012349785.1	bacteria	bacteria	2	Apisflor	Apis florea	7463	Arthropoda	Animal
XP_012349786.1	bacteria	bacteria	2	Apisflor	Apis florea	7463	Arthropoda	Animal
XP_012349787.1	bacteria	bacteria	1	Apisflor	Apis florea	7463	Arthropoda	Animal
XP_012349788.1	bacteria	bacteria	1	Apisflor	Apis florea	7463	Arthropoda	Animal
XP_012349789.1	bacteria	bacteria	1	Apisflor	Apis florea	7463	Arthropoda	Animal
XP_012349790.1	bacteria	bacteria	1	Apisflor	Apis florea	7463	Arthropoda	Animal
XP_012349791.1	bacteria	bacteria	1	Apisflor	Apis florea	7463	Arthropoda	Animal
XP_012349792.1	bacteria	bacteria	1	Apisflor	Apis florea	7463	Arthropoda	Animal
XP_012349793.1	bacteria	bacteria	1	Apisflor	Apis florea	7463	Arthropoda	Animal
XP_012349794.1	bacteria	bacteria	1	Apisflor	Apis florea	7463	Arthropoda	Animal
XP_012349795.1	bacteria	bacteria	1	Apisflor	Apis florea	7463	Arthropoda	Animal
XP_012349796.1	bacteria	bacteria	1	Apisflor	Apis florea	7463	Arthropoda	Animal
XP_012349797.1	bacteria	bacteria	1	Apisflor	Apis florea	7463	Arthropoda	Animal
XP_012349800.1	bacteria	bacteria	1	Apisflor	Apis florea	7463	Arthropoda	Animal
XP_012349801.1	bacteria	bacteria	1	Apisflor	Apis florea	7463	Arthropoda	Animal
XP_012349802.1	bacteria	bacteria	1	Apisflor	Apis florea	7463	Arthropoda	Animal
XP_012349803.1	bacteria	bacteria	1	Apisflor	Apis florea	7463	Arthropoda	Animal
XP_012349804.1	bacteria	bacteria	1	Apisflor	Apis florea	7463	Arthropoda	Animal
XP_012349805.1	bacteria	bacteria	1	Apisflor	Apis florea	7463	Arthropoda	Animal
XP_012349806.1	bacteria	bacteria	1	Apisflor	Apis florea	7463	Arthropoda	Animal
XP_012349807.1	bacteria	bacteria	2	Apisflor	Apis florea	7463	Arthropoda	Animal
XP_012349808.1	bacteria	bacteria	2	Apisflor	Apis florea	7463	Arthropoda	Animal
XP_012349809.1	bacteria	bacteria	1	Apisflor	Apis florea	7463	Arthropoda	Animal
XP_012349810.1	bacteria	bacteria	1	Apisflor	Apis florea	7463	Arthropoda	Animal
XP_012349811.1	bacteria	bacteria	1	Apisflor	Apis florea	7463	Arthropoda	Animal
XP_012349814.1	bacteria	bacteria	1	Apisflor	Apis florea	7463	Arthropoda	Animal
XP_012349815.1	bacteria	bacteria	1	Apisflor	Apis florea	7463	Arthropoda	Animal
XP_012349817.1	bacteria	bacteria	1	Apisflor	Apis florea	7463	Arthropoda	Animal
XP_012349819.1	bacteria	bacteria	1	Apisflor	Apis florea	7463	Arthropoda	Animal
XP_012349824.1	bacteria	bacteria	1	Apisflor	Apis florea	7463	Arthropoda	Animal
XP_012349825.1	bacteria	bacteria	2	Apisflor	Apis florea	7463	Arthropoda	Animal
XP_012349826.1	bacteria	bacteria	2	Apisflor	Apis florea	7463	Arthropoda	Animal
XP_012349827.1	bacteria	bacteria	2	Apisflor	Apis florea	7463	Arthropoda	Animal
XP_012349828.1	bacteria	bacteria	1	Apisflor	Apis florea	7463	Arthropoda	Animal
XP_012349830.1	bacteria	bacteria	1	Apisflor	Apis florea	7463	Arthropoda	Animal
XP_012349831.1	bacteria	bacteria	1	Apisflor	Apis florea	7463	Arthropoda	Animal
XP_012349832.1	bacteria	bacteria	1	Apisflor	Apis florea	7463	Arthropoda	Animal
XP_012349833.1	bacteria	bacteria	1	Apisflor	Apis florea	7463	Arthropoda	Animal
XP_012349836.1	bacteria	bacteria	1	Apisflor	Apis florea	7463	Arthropoda	Animal
XP_012349837.1	bacteria	bacteria	1	Apisflor	Apis florea	7463	Arthropoda	Animal
XP_012349838.1	bacteria	bacteria	1	Apisflor	Apis florea	7463	Arthropoda	Animal
XP_012349839.1	bacteria	bacteria	1	Apisflor	Apis florea	7463	Arthropoda	Animal
XP_012349844.1	bacteria	bacteria	1	Apisflor	Apis florea	7463	Arthropoda	Animal
XP_012349846.1	bacteria	bacteria	1	Apisflor	Apis florea	7463	Arthropoda	Animal
XP_012349847.1	bacteria	bacteria	1	Apisflor	Apis florea	7463	Arthropoda	Animal
XP_012349849.1	bacteria	bacteria	1	Apisflor	Apis florea	7463	Arthropoda	Animal
XP_012349850.1	bacteria	bacteria	1	Apisflor	Apis florea	7463	Arthropoda	Animal
XP_012349854.1	bacteria	bacteria	1	Apisflor	Apis florea	7463	Arthropoda	Animal
XP_012349856.1	bacteria	bacteria	1	Apisflor	Apis florea	7463	Arthropoda	Animal
XP_012349864.1	bacteria	bacteria	1	Apisflor	Apis florea	7463	Arthropoda	Animal
XP_012350682.1	bacteria	bacteria	1	Apisflor	Apis florea	7463	Arthropoda	Animal
GB48895-PA	bacteria	bacteria	2	Apismell	Apis mellifera	7460	Arthropoda	Animal
GB41594-PA	bacteria	bacteria	1	Apismell	Apis mellifera	7460	Arthropoda	Animal
GB46807-PA	bacteria	bacteria	2	Apismell	Apis mellifera	7460	Arthropoda	Animal
GB43695-PA	bacteria	bacteria	1	Apismell	Apis mellifera	7460	Arthropoda	Animal
GB47865-PA	bacteria	bacteria	1	Apismell	Apis mellifera	7460	Arthropoda	Animal
GB51959-PA	bacteria	bacteria	1	Apismell	Apis mellifera	7460	Arthropoda	Animal
GB51460-PA	bacteria	bacteria	2	Apismell	Apis mellifera	7460	Arthropoda	Animal
GB45805-PA	bacteria	bacteria	1	Apismell	Apis mellifera	7460	Arthropoda	Animal
GB55868-PA	bacteria	bacteria	1	Apismell	Apis mellifera	7460	Arthropoda	Animal
GB52861-PA	bacteria	bacteria	2	Apismell	Apis mellifera	7460	Arthropoda	Animal
GB50502-PA	bacteria	bacteria	1	Apismell	Apis mellifera	7460	Arthropoda	Animal
GB55308-PA	bacteria	bacteria	2	Apismell	Apis mellifera	7460	Arthropoda	Animal
GB45781-PA	bacteria	bacteria	2	Apismell	Apis mellifera	7460	Arthropoda	Animal
GB47921-PA	bacteria	bacteria	1	Apismell	Apis mellifera	7460	Arthropoda	Animal
GB43032-PA	viruses	viruses	1	Apismell	Apis mellifera	7460	Arthropoda	Animal
GB52607-PA	bacteria	bacteria	1	Apismell	Apis mellifera	7460	Arthropoda	Animal
GB43021-PA	bacteria	bacteria	1	Apismell	Apis mellifera	7460	Arthropoda	Animal
GB54560-PA	bacteria	bacteria	1	Apismell	Apis mellifera	7460	Arthropoda	Animal
GB46991-PA	bacteria	bacteria	2	Apismell	Apis mellifera	7460	Arthropoda	Animal
GB55672-PA	bacteria	bacteria	1	Apismell	Apis mellifera	7460	Arthropoda	Animal
GB47765-PA	bacteria	bacteria	2	Apismell	Apis mellifera	7460	Arthropoda	Animal
GB43356-PA	bacteria	bacteria	1	Apismell	Apis mellifera	7460	Arthropoda	Animal
GB54629-PA	bacteria	bacteria	1	Apismell	Apis mellifera	7460	Arthropoda	Animal
GB51240-PA	bacteria	bacteria	1	Apismell	Apis mellifera	7460	Arthropoda	Animal
GB41379-PA	bacteria	bacteria	2	Apismell	Apis mellifera	7460	Arthropoda	Animal
GB46808-PA	bacteria	bacteria	2	Apismell	Apis mellifera	7460	Arthropoda	Animal
GB52509-PA	bacteria	bacteria	1	Apismell	Apis mellifera	7460	Arthropoda	Animal
GB42121-PA	bacteria	bacteria	1	Apismell	Apis mellifera	7460	Arthropoda	Animal
GB40172-PA	bacteria	bacteria	2	Apismell	Apis mellifera	7460	Arthropoda	Animal
GB50325-PA	bacteria	bacteria	1	Apismell	Apis mellifera	7460	Arthropoda	Animal
GB52225-PA	bacteria	bacteria	1	Apismell	Apis mellifera	7460	Arthropoda	Animal
GB53899-PA	bacteria	bacteria	1	Apismell	Apis mellifera	7460	Arthropoda	Animal
GB55254-PA	bacteria	bacteria	1	Apismell	Apis mellifera	7460	Arthropoda	Animal
GB43346-PA	bacteria	bacteria	1	Apismell	Apis mellifera	7460	Arthropoda	Animal
GB40173-PA	bacteria	bacteria	2	Apismell	Apis mellifera	7460	Arthropoda	Animal
GB40178-PA	bacteria	bacteria	1	Apismell	Apis mellifera	7460	Arthropoda	Animal
GB51770-PA	bacteria	bacteria	1	Apismell	Apis mellifera	7460	Arthropoda	Animal
GB45606-PA	bacteria	bacteria	1	Apismell	Apis mellifera	7460	Arthropoda	Animal
GB46093-PA	bacteria	bacteria	2	Apismell	Apis mellifera	7460	Arthropoda	Animal
GB51876-PA	bacteria	bacteria	1	Apismell	Apis mellifera	7460	Arthropoda	Animal
GB43673-PA	bacteria	bacteria	1	Apismell	Apis mellifera	7460	Arthropoda	Animal
GB40044-PA	bacteria	bacteria	1	Apismell	Apis mellifera	7460	Arthropoda	Animal
GB49252-PA	bacteria	bacteria	3	Apismell	Apis mellifera	7460	Arthropoda	Animal
GB51452-PA	bacteria	bacteria	1	Apismell	Apis mellifera	7460	Arthropoda	Animal
GB54414-PA	bacteria	bacteria	1	Apismell	Apis mellifera	7460	Arthropoda	Animal
GB47898-PA	bacteria	bacteria	2	Apismell	Apis mellifera	7460	Arthropoda	Animal
GB48616-PA	bacteria	bacteria	1	Apismell	Apis mellifera	7460	Arthropoda	Animal
GB46155-PA	bacteria	bacteria	1	Apismell	Apis mellifera	7460	Arthropoda	Animal
GB41273-PA	bacteria	bacteria	1	Apismell	Apis mellifera	7460	Arthropoda	Animal
GB41380-PA	bacteria	bacteria	2	Apismell	Apis mellifera	7460	Arthropoda	Animal
GB43414-PA	bacteria	bacteria	1	Apismell	Apis mellifera	7460	Arthropoda	Animal
GB46111-PA	bacteria	bacteria	1	Apismell	Apis mellifera	7460	Arthropoda	Animal
GB52136-PA	bacteria	bacteria	2	Apismell	Apis mellifera	7460	Arthropoda	Animal
GB40043-PA	bacteria	bacteria	2	Apismell	Apis mellifera	7460	Arthropoda	Animal
GB53903-PA	bacteria	bacteria	1	Apismell	Apis mellifera	7460	Arthropoda	Animal
GB47154-PA	bacteria	bacteria	1	Apismell	Apis mellifera	7460	Arthropoda	Animal
GB47124-PA	bacteria	bacteria	1	Apismell	Apis mellifera	7460	Arthropoda	Animal
GB42128-PA	bacteria	bacteria	6	Apismell	Apis mellifera	7460	Arthropoda	Animal
GB41934-PA	bacteria	bacteria	1	Apismell	Apis mellifera	7460	Arthropoda	Animal
GB41100-PA	bacteria	bacteria	2	Apismell	Apis mellifera	7460	Arthropoda	Animal
GB54632-PA	bacteria	bacteria	1	Apismell	Apis mellifera	7460	Arthropoda	Animal
GB52968-PA	bacteria	bacteria	2	Apismell	Apis mellifera	7460	Arthropoda	Animal
GB49011-PA	bacteria	bacteria	1	Apismell	Apis mellifera	7460	Arthropoda	Animal
GB48902-PA	bacteria	bacteria	1	Apismell	Apis mellifera	7460	Arthropoda	Animal
GB52232-PA	bacteria	bacteria	1	Apismell	Apis mellifera	7460	Arthropoda	Animal
GB43994-PA	bacteria	bacteria	4	Apismell	Apis mellifera	7460	Arthropoda	Animal
GB48286-PA	bacteria	bacteria	1	Apismell	Apis mellifera	7460	Arthropoda	Animal
GB46999-PA	bacteria	bacteria	1	Apismell	Apis mellifera	7460	Arthropoda	Animal
GB42117-PA	bacteria	bacteria	2	Apismell	Apis mellifera	7460	Arthropoda	Animal
GB46805-PA	bacteria	bacteria	1	Apismell	Apis mellifera	7460	Arthropoda	Animal
GB50713-PA	bacteria	bacteria	3	Apismell	Apis mellifera	7460	Arthropoda	Animal
GB42122-PA	bacteria	bacteria	2	Apismell	Apis mellifera	7460	Arthropoda	Animal
GB44376-PA	bacteria	bacteria	1	Apismell	Apis mellifera	7460	Arthropoda	Animal
GB55341-PA	bacteria	bacteria	2	Apismell	Apis mellifera	7460	Arthropoda	Animal
GB49745-PA	bacteria	bacteria	1	Apismell	Apis mellifera	7460	Arthropoda	Animal
GB40257-PA	bacteria	bacteria	1	Apismell	Apis mellifera	7460	Arthropoda	Animal
GB52270-PA	bacteria	bacteria	1	Apismell	Apis mellifera	7460	Arthropoda	Animal
GB48729-PA	bacteria	bacteria	1	Apismell	Apis mellifera	7460	Arthropoda	Animal
GB43351-PA	bacteria	bacteria	1	Apismell	Apis mellifera	7460	Arthropoda	Animal
GB42003-PA	bacteria	bacteria	1	Apismell	Apis mellifera	7460	Arthropoda	Animal
GB51921-PA	viruses	viruses	1	Apismell	Apis mellifera	7460	Arthropoda	Animal
GB46319-PA	bacteria	bacteria	1	Apismell	Apis mellifera	7460	Arthropoda	Animal
GB47157-PA	bacteria	bacteria	1	Apismell	Apis mellifera	7460	Arthropoda	Animal
GB53878-PA	bacteria	bacteria	1	Apismell	Apis mellifera	7460	Arthropoda	Animal
GB41532-PA	bacteria	bacteria	1	Apismell	Apis mellifera	7460	Arthropoda	Animal
GB52868-PA	bacteria	bacteria	2	Apismell	Apis mellifera	7460	Arthropoda	Animal
GB53983-PA	bacteria	bacteria	2	Apismell	Apis mellifera	7460	Arthropoda	Animal
GB45893-PA	bacteria	bacteria	1	Apismell	Apis mellifera	7460	Arthropoda	Animal
GB49821-PA	bacteria	bacteria	2	Apismell	Apis mellifera	7460	Arthropoda	Animal
GB53175-PA	bacteria	bacteria	1	Apismell	Apis mellifera	7460	Arthropoda	Animal
GB45605-PA	bacteria	bacteria	1	Apismell	Apis mellifera	7460	Arthropoda	Animal
GB52240-PA	bacteria	bacteria	1	Apismell	Apis mellifera	7460	Arthropoda	Animal
GB53982-PA	bacteria	bacteria	2	Apismell	Apis mellifera	7460	Arthropoda	Animal
GB45485-PA	bacteria	bacteria	1	Apismell	Apis mellifera	7460	Arthropoda	Animal
GB54636-PA	bacteria	bacteria	1	Apismell	Apis mellifera	7460	Arthropoda	Animal
GB55955-PA	bacteria	bacteria	2	Apismell	Apis mellifera	7460	Arthropoda	Animal
GB45921-PA	bacteria	bacteria	1	Apismell	Apis mellifera	7460	Arthropoda	Animal
GB54713-PA	bacteria	bacteria	1	Apismell	Apis mellifera	7460	Arthropoda	Animal
GB47072-PA	bacteria	bacteria	1	Apismell	Apis mellifera	7460	Arthropoda	Animal
GB54635-PA	bacteria	bacteria	1	Apismell	Apis mellifera	7460	Arthropoda	Animal
GB55126-PA	bacteria	bacteria	1	Apismell	Apis mellifera	7460	Arthropoda	Animal
GB43996-PA	bacteria	bacteria	2	Apismell	Apis mellifera	7460	Arthropoda	Animal
GB45989-PA	bacteria	bacteria	1	Apismell	Apis mellifera	7460	Arthropoda	Animal
GB42402-PA	bacteria	bacteria	1	Apismell	Apis mellifera	7460	Arthropoda	Animal
GB40990-PA	bacteria	bacteria	1	Apismell	Apis mellifera	7460	Arthropoda	Animal
GB52271-PA	bacteria	bacteria	1	Apismell	Apis mellifera	7460	Arthropoda	Animal
GB50861-PA	bacteria	bacteria	1	Apismell	Apis mellifera	7460	Arthropoda	Animal
GB54709-PA	bacteria	bacteria	2	Apismell	Apis mellifera	7460	Arthropoda	Animal
GB41585-PA	bacteria	bacteria	1	Apismell	Apis mellifera	7460	Arthropoda	Animal
GB54710-PA	nodata	bacteria	2	Apismell	Apis mellifera	7460	Arthropoda	Animal
GB48891-PA	bacteria	bacteria	1	Apismell	Apis mellifera	7460	Arthropoda	Animal
GB50632-PA	bacteria	bacteria	1	Apismell	Apis mellifera	7460	Arthropoda	Animal
GB47912-PA	bacteria	bacteria	1	Apismell	Apis mellifera	7460	Arthropoda	Animal
GB51239-PA	bacteria	bacteria	1	Apismell	Apis mellifera	7460	Arthropoda	Animal
GB44272-PA	bacteria	bacteria	1	Apismell	Apis mellifera	7460	Arthropoda	Animal
GB41538-PA	bacteria	bacteria	1	Apismell	Apis mellifera	7460	Arthropoda	Animal
GB40290-PA	bacteria	bacteria	1	Apismell	Apis mellifera	7460	Arthropoda	Animal
GB50710-PA	bacteria	bacteria	1	Apismell	Apis mellifera	7460	Arthropoda	Animal
GB55980-PA	bacteria	bacteria	2	Apismell	Apis mellifera	7460	Arthropoda	Animal
GB53272-PA	bacteria	bacteria	1	Apismell	Apis mellifera	7460	Arthropoda	Animal
GB53759-PA	bacteria	bacteria	1	Apismell	Apis mellifera	7460	Arthropoda	Animal
GB52137-PA	bacteria	bacteria	2	Apismell	Apis mellifera	7460	Arthropoda	Animal
GB40051-PA	bacteria	bacteria	1	Apismell	Apis mellifera	7460	Arthropoda	Animal
GB48504-PA	bacteria	bacteria	1	Apismell	Apis mellifera	7460	Arthropoda	Animal
GB51365-PA	bacteria	bacteria	1	Apismell	Apis mellifera	7460	Arthropoda	Animal
GB43928-PA	nodata	bacteria	2	Apismell	Apis mellifera	7460	Arthropoda	Animal
GB42001-PA	bacteria	bacteria	1	Apismell	Apis mellifera	7460	Arthropoda	Animal
GB52970-PA	bacteria	bacteria	1	Apismell	Apis mellifera	7460	Arthropoda	Animal
GB52859-PA	bacteria	bacteria	1	Apismell	Apis mellifera	7460	Arthropoda	Animal
GB50326-PA	bacteria	bacteria	1	Apismell	Apis mellifera	7460	Arthropoda	Animal
GB43038-PA	bacteria	bacteria	1	Apismell	Apis mellifera	7460	Arthropoda	Animal
GB40255-PA	bacteria	bacteria	1	Apismell	Apis mellifera	7460	Arthropoda	Animal
GB42102-PA	bacteria	bacteria	1	Apismell	Apis mellifera	7460	Arthropoda	Animal
GB49009-PA	bacteria	bacteria	1	Apismell	Apis mellifera	7460	Arthropoda	Animal
GB43397-PA	bacteria	bacteria	1	Apismell	Apis mellifera	7460	Arthropoda	Animal
GB55309-PA	bacteria	bacteria	2	Apismell	Apis mellifera	7460	Arthropoda	Animal
GB43065-PA	bacteria	bacteria	1	Apismell	Apis mellifera	7460	Arthropoda	Animal
GB51458-PA	bacteria	bacteria	1	Apismell	Apis mellifera	7460	Arthropoda	Animal
GB47537-PA	bacteria	bacteria	1	Apismell	Apis mellifera	7460	Arthropoda	Animal
GB54620-PA	bacteria	bacteria	1	Apismell	Apis mellifera	7460	Arthropoda	Animal
GB41535-PA	bacteria	bacteria	1	Apismell	Apis mellifera	7460	Arthropoda	Animal
GB46105-PA	bacteria	bacteria	1	Apismell	Apis mellifera	7460	Arthropoda	Animal
GB43067-PA	bacteria	bacteria	1	Apismell	Apis mellifera	7460	Arthropoda	Animal
GB45891-PA	bacteria	bacteria	3	Apismell	Apis mellifera	7460	Arthropoda	Animal
GB50319-PA	bacteria	bacteria	1	Apismell	Apis mellifera	7460	Arthropoda	Animal
GB54822-PA	bacteria	bacteria	2	Apismell	Apis mellifera	7460	Arthropoda	Animal
GB42105-PA	bacteria	bacteria	1	Apismell	Apis mellifera	7460	Arthropoda	Animal
GB45302-PA	bacteria	bacteria	1	Apismell	Apis mellifera	7460	Arthropoda	Animal
GB55688-PA	bacteria	bacteria	1	Apismell	Apis mellifera	7460	Arthropoda	Animal
[truncated: 49,234 more rows]
