# Supplementary material for: ContScout: sensitive detection and removal of contamination from annotated genomes
Source: Nat Commun. 2024 Jan 31;15:936. doi: 10.1038/s41467-024-45024-5 (PMC10831095; doi:10.1038/s41467-024-45024-5)
Supplement: Supplementary file 9 — Supplementary Data 5 [file 41467_2024_45024_MOESM9_ESM.xlsx]

## Sheet: Suppl. Data 5
Supplementary Data 5: High-level taxon summary of proteins removed by ContScout from the 200 most contaminated genomes
Column:	Description:
ShortName	Short genome identifier
Species	Full species name
TaxID	NCBI taxon identifier
TaxTag	Taxon tag (approximately at kingdom rank)
Dropped.plant	Number of proteins removed via the contig-based decision of ContScout, that were tagged at individual protein level as plant
Dropped.nodata	Number of proteins removed via the contig-based decision of ContScout, that could not be tagged at individual protein level due to lack of related record in the reference database
Dropped.other_eukaryote	Number of proteins removed via the contig-based decision of ContScout, that were tagged at individual protein level as other eukaryote (i.e. protist)
Dropped.ambig	Number of proteins removed via the contig-based decision of ContScout, that could not be tagged at individual protein level due to mixed taxon signal extracted from the reference database
Dropped.animal	Number of proteins removed via the contig-based decision of ContScout, that were tagged at individual protein level as animal
Dropped.bacterial	Number of proteins removed via the contig-based decision of ContScout, that were tagged at individual protein level as bacteria
Dropped.fungal	Number of proteins removed via the contig-based decision of ContScout, that were tagged at individual protein level as fungi
Dropped.viral	Number of proteins removed via the contig-based decision of ContScout, that were tagged at individual protein level as virus
Dropped.archaeal	Number of proteins removed via the contig-based decision of ContScout, that were tagged at individual protein level as archaea
Dropped.total	Sum of all proteins removed by ContScout
Note:	For each genome, the number of dropped proteins with protein-wise ContScout taxon labels matching query taxon are highlighted in yellow.
ShortName	Species	TaxID	TaxTag	Dropped.plant	Dropped.nodata	Dropped.other_eukaryote	Dropped.ambig	Dropped.animal	Dropped.bacterial	Dropped.fungal	Dropped.viral	Dropped.archaeal	Dropped.total
Aspzo1	Penicilliopsis zonata	1073090	fungi	0	2	0	0	0	1474	0	0	0	1476
DimcrSC1	Dimargaris cristalligena	215637	fungi	16	23	0	2	0	149	5	1	1	197
Conco1	Conidiobolus coronatus	796925	fungi	8	59	0	3	1	57	6	0	0	134
Aspca3	Aspergillus carbonarius	602072	fungi	0	0	0	0	1	129	0	0	0	130
Morel2	Mortierella elongata	310910	fungi	1	1	0	0	1	85	2	0	0	90
Sacca1	Saccharomycopsis capsularis	36036	fungi	21	6	0	0	4	57	0	0	0	88
Rozal1-1	Rozella allomycis	988480	fungi	27	33	1	4	0	10	1	4	0	80
RhiirA4	Rhizophagus irregularis	588596	fungi	6	2	0	3	0	60	3	2	0	76
Armme1-1	Armillaria mellea	1314977	fungi	2	0	0	0	1	59	0	0	0	62
Elapgran	Elaphomyces granulatus	519963	fungi	4	2	0	0	1	54	0	0	0	61
Thasp1	Thamnocephalis sphaerospora	78915	fungi	10	12	0	3	0	27	6	0	0	58
Suibr2	Suillus brevipes	1400700	fungi	1	0	0	0	0	31	1	0	0	33
Rhihy1	Rhizoclosmatium globosum	329046	fungi	6	10	0	1	0	5	4	0	0	26
Tubma1	Tuber magnatum	42249	fungi	0	1	0	0	2	21	0	0	0	24
Pirin1	Serendipita indica	1109443	fungi	1	12	0	0	4	5	1	0	0	23
Macph1	Macrophomina phaseolina	1126212	fungi	9	0	0	0	0	13	0	0	0	22
Botbo1	Botryobasidium botryosum	930990	fungi	0	1	0	0	0	18	0	0	2	21
Neoirr1	Neolecta irregularis	48691	fungi	9	0	0	0	5	2	5	0	0	21
Pyrco1	Pyronema omphalodes	1076935	fungi	0	3	0	5	3	8	1	1	0	21
Amamu1	Amanita muscaria	946122	fungi	0	9	0	1	5	2	1	0	0	18
Tulca1	Tulasnella calospora	1051891	fungi	1	6	0	0	2	8	0	0	0	17
Glost2	Glonium stellatum	574774	fungi	1	2	0	2	1	8	2	0	0	16
Satdi1	Saturnispora dispora	29835	fungi	9	5	0	0	0	2	0	0	0	16
Coere1	Coemansia reversa	763665	fungi	3	6	0	0	0	5	0	0	0	14
Paxin1	Paxillus involutus	664439	fungi	3	4	0	0	4	2	1	0	0	14
Aciri1-iso	Acidomyces richmondensis	245562	fungi	2	0	0	0	3	6	2	0	0	13
Chove1	Choiromyces venosus	1336337	fungi	0	5	0	0	6	0	1	0	0	12
Botci1	Botrytis cinerea	40559	fungi	6	3	0	0	0	0	2	0	0	11
Pilcr1	Piloderma croceum	765440	fungi	2	5	0	1	1	2	0	0	0	11
PleosPC9-1	Pleurotus ostreatus	5322	fungi	6	4	0	1	0	0	0	0	0	11
Pirfi3	Piromyces finnis	1754191	fungi	1	1	0	2	0	5	2	0	0	11
Erynec1	Erysiphe necator	52586	fungi	6	0	0	0	4	0	0	0	0	10
Sakvas1	Saksenaea vasiformis	90258	fungi	1	1	0	1	0	7	0	0	0	10
Schpa1	Schizopora paradoxa	27342	fungi	2	5	0	1	1	0	1	0	0	10
Papixuth	Papilio xuthus	66420	metazoa	12	40	5	162	175	22	2052	0	0	2468
Drosobsc	Drosophila obscura	7282	metazoa	0	0	0	3	0	1662	0	0	0	1665
Spodlitu	Spodoptera litura	69820	metazoa	0	2	0	0	0	1444	0	0	0	1446
Capitele	Capitella teleta	283909	metazoa	19	21	0	2	5	1023	12	1	0	1083
Bombimpa	Bombus impatiens	132113	metazoa	2	2	0	2	0	962	0	1	0	969
Acyrpisu	Acyrthosiphon pisum	7029	metazoa	33	13	0	2	3	878	14	6	0	949
Lipovexi	Lipotes vexillifer	118797	metazoa	0	0	0	2	0	944	0	0	0	946
Drosbipe	Drosophila bipectinata	42026	metazoa	0	1	0	2	0	865	0	0	0	868
Mayedest	Mayetiola destructor	39758	metazoa	16	6	0	1	0	792	13	3	2	833
Nemavect	Nematostella vectensis	45351	metazoa	6	5	1	9	7	700	95	2	0	825
Plutxylo	Plutella xylostella	51655	metazoa	0	0	0	0	4	692	35	0	0	731
Nilaluge	Nilaparvata lugens	108931	metazoa	0	14	0	1	29	240	428	1	0	713
Stylpist	Stylophora pistillata	50429	metazoa	0	0	0	0	0	608	0	0	0	608
Amphquee	Amphimedon queenslandica	400682	metazoa	48	190	0	14	10	149	68	2	4	485
Lucicupr	Lucilia cuprina	7375	metazoa	3	106	0	8	1	112	236	8	0	474
Caenrema	Caenorhabditis remanei	31234	metazoa	0	7	0	1	0	452	1	0	0	461
Drosserr	Drosophila serrata	7274	metazoa	0	0	0	1	0	436	0	0	0	437
Monophar	Monomorium pharaonis	307658	metazoa	1	0	0	0	0	435	0	0	0	436
Apismell	Apis mellifera	7460	metazoa	1	3	0	0	0	417	1	3	0	425
Necaamer	Necator americanus	51031	metazoa	2	43	0	1	0	317	1	4	0	368
Rhodprol	Rhodnius prolixus	13249	metazoa	7	1	0	6	1	345	3	0	0	363
Daphpule	Daphnia pulex	6669	metazoa	29	39	0	1	0	273	10	2	3	357
Tricpata	Trichinella patagoniensis	990121	metazoa	311	25	0	1	1	14	0	1	0	353
Biomglab	Biomphalaria glabrata	6526	metazoa	19	9	0	6	3	292	7	1	1	338
Leptdeli	Leptotrombidium deliense	299467	metazoa	44	15	0	8	1	169	95	0	4	336
Drostaka	Drosophila takahashii	29030	metazoa	0	0	0	3	0	320	0	0	0	323
Apisflor	Apis florea	7463	metazoa	0	0	0	0	0	317	0	0	0	317
Ixodscap	Ixodes scapularis	6945	metazoa	3	7	0	1	2	251	2	6	0	272
Tricadha	Trichoplax adhaerens	10228	metazoa	1	7	0	0	0	251	0	0	0	259
Priacaud	Priapulus caudatus	37621	metazoa	3	4	0	0	1	186	1	1	0	196
Elyschlo	Elysia chlorotica	188477	metazoa	1	0	0	1	1	185	1	0	0	189
Tricnels	Trichinella nelsoni	6336	metazoa	150	5	0	1	0	0	1	0	0	157
Drosbiar	Drosophila biarmipes	125945	metazoa	0	0	0	0	0	125	19	0	0	144
Droshyde	Drosophila hydei	7224	metazoa	0	0	0	0	0	140	0	0	0	140
Manijava	Manis javanica	9974	metazoa	0	0	0	0	0	133	0	4	0	137
Exaipall	Exaiptasia pallida	2652724	metazoa	2	0	0	0	0	126	3	0	0	131
Cyphcost	Cyphomyrmex costatus	456900	metazoa	0	0	0	0	0	118	0	0	0	118
Junchyem	Junco hyemalis	40217	metazoa	0	0	0	1	0	101	0	0	0	102
Pygonatt	Pygocentrus nattereri	42514	metazoa	0	0	0	1	0	98	0	0	0	99
Galeocci	Galendromus occidentalis	34638	metazoa	0	0	0	0	0	95	1	0	0	96
Orchcinc	Orchesella cincta	48709	metazoa	9	36	0	3	7	23	13	1	0	92
Cephcinc	Cephus cinctus	211228	metazoa	0	1	0	2	1	79	0	0	0	83
Dictvivi	Dictyocaulus viviparus	29172	metazoa	0	3	0	2	6	70	0	0	0	81
Mnemleid	Mnemiopsis leidyi	27923	metazoa	10	33	0	1	1	30	5	0	0	80
Crasgiga	Crassostrea gigas	29159	metazoa	1	2	0	1	1	67	0	0	0	72
Sarcscab	Sarcoptes scabiei	52283	metazoa	4	18	0	1	1	43	2	0	0	69
Strimari	Strigamia maritima	126957	metazoa	24	20	0	2	2	4	12	0	0	64
Laodstri	Laodelphax striatellus	195883	metazoa	5	2	0	2	0	46	4	3	0	62
Aposjapo	Apostichopus japonicus	307972	metazoa	33	15	0	1	1	7	4	0	0	61
Helorobu	Helobdella robusta	6412	metazoa	3	1	0	3	0	14	40	0	0	61
Serilala	Seriola lalandi	1841481	metazoa	41	0	0	0	0	11	7	0	0	59
Octobima	Octopus bimaculoides	37653	metazoa	18	28	0	1	2	0	4	2	0	55
Papimach	Papilio machaon	76193	metazoa	0	0	0	3	0	1	48	0	0	52
Mizuyess	Mizuhopecten yessoensis	6573	metazoa	3	0	0	1	0	2	46	0	0	52
Tricpapu	Trichinella papuae	268474	metazoa	33	5	0	0	0	8	5	0	0	51
Hippcome	Hippocampus comes	109280	metazoa	1	0	0	0	0	47	0	0	0	48
Penavann	Penaeus vannamei	6689	metazoa	5	3	0	1	2	34	0	0	0	45
Tricnati	Trichinella nativa	6335	metazoa	0	0	0	0	1	32	0	9	0	42
Drosanan	Drosophila ananassae	7217	metazoa	0	0	0	0	1	35	0	0	0	36
Stropurp	Strongylocentrotus purpuratus	7668	metazoa	2	2	0	2	2	24	4	0	0	36
Halyhaly	Halyomorpha halys	286706	metazoa	2	5	0	1	4	20	2	1	0	35
Hipparmi	Hipposideros armiger	186990	metazoa	0	0	0	0	0	33	0	1	0	34
Nasovitr	Nasonia vitripennis	7425	metazoa	1	0	0	0	1	32	0	0	0	34
Bemitaba	Bemisia tabaci	7038	metazoa	12	0	0	0	1	12	6	1	0	32
Tropmerc	Tropilaelaps mercedesae	418985	metazoa	9	2	0	1	3	11	5	0	0	31
Triczimb	Trichinella zimbabwensis	268475	metazoa	24	1	0	0	0	0	0	2	0	27
Aptefors	Aptenodytes forsteri	9233	metazoa	0	0	0	0	0	27	0	0	0	27
Habrlabo	Habropoda laboriosa	597456	metazoa	0	0	0	0	0	26	0	0	0	26
Acanplan	Acanthaster planci	133434	metazoa	0	0	0	0	0	25	0	0	0	25
Amphcitr	Amphilophus citrinellus	61819	metazoa	0	0	0	0	0	21	3	0	0	24
Drosviri	Drosophila virilis	7244	metazoa	0	0	0	0	0	23	0	0	0	23
Eufrmexi	Eufriesea mexicana	516756	metazoa	0	1	0	1	0	19	1	0	0	22
Traccorn	Trachymyrmex cornetzi	471704	metazoa	0	0	0	0	0	19	2	0	0	21
Colivirg	Colinus virginianus	9014	metazoa	7	0	0	0	0	8	4	0	0	19
Lottgiga	Lottia gigantea	225164	metazoa	2	9	0	0	1	3	0	1	1	17
Toxocani	Toxocara canis	6265	metazoa	3	0	0	0	1	11	1	0	0	16
Ramavari	Ramazzottius varieornatus	947166	metazoa	1	4	0	0	0	0	11	0	0	16
Perimagn	Periophthalmus magnuspinnatus	409849	metazoa	13	0	0	0	0	3	0	0	0	16
Varrdest	Varroa destructor	109461	metazoa	0	0	0	0	0	16	0	0	0	16
Acroechi	Acromyrmex echinatior	103372	metazoa	0	0	0	0	0	14	0	0	0	14
Aedeaegy	Aedes aegypti	7159	metazoa	0	0	0	0	0	11	0	1	0	12
Dendpond	Dendroctonus ponderosae	77166	metazoa	1	0	0	1	0	9	1	0	0	12
Folscand	Folsomia candida	158441	metazoa	1	6	0	0	1	1	3	0	0	12
Onchvolv	Onchocerca volvulus	6282	metazoa	1	0	0	0	0	10	0	0	0	11
Tribcast	Tribolium castaneum	7070	metazoa	2	2	0	0	0	7	0	0	0	11
Harpsalt	Harpegnathos saltator	610380	metazoa	0	0	0	0	1	0	0	9	0	10
Retifilo	Reticulomyxa filosa	46433	other_eukaryote	10	787	27	69	17	914	10	4	4	1842
Thalocea	Thalassiosira oceanica	159749	other_eukaryote	0	265	47	14	1	510	0	0	5	842
Angodean	Angomonas deanei	59799	other_eukaryote	0	34	5	0	0	459	0	0	0	498
Striculi	Strigomonas culicis	28005	other_eukaryote	0	3	0	0	0	483	0	1	1	488
Planfung	Planoprotostelium fungivorum	1890364	other_eukaryote	3	306	8	16	6	19	91	1	1	451
Styllemn	Stylonychia lemnae	5949	other_eukaryote	0	18	22	4	0	324	0	1	4	373
Oxyttrif	Oxytricha trifallax	1172189	other_eukaryote	0	14	31	6	0	318	0	0	2	371
Gracchor	Gracilariopsis chorda	448386	other_eukaryote	4	163	22	16	3	85	1	0	0	294
Aureanop	Aureococcus anophagefferens	44056	other_eukaryote	2	83	12	14	4	118	0	0	4	237
Tritfoet	Tritrichomonas foetus	1144522	other_eukaryote	0	121	15	5	1	60	0	0	0	202
Choncris	Chondrus crispus	2769	other_eukaryote	0	56	5	6	1	99	2	0	1	170
Emilhuxl	Emiliania huxleyi	280463	other_eukaryote	0	1	24	4	1	125	0	0	2	157
Stencoer	Stentor coeruleus	5963	other_eukaryote	1	67	7	9	4	58	1	0	1	148
Acancast	Acanthamoeba castellanii	1257118	other_eukaryote	2	69	2	9	4	35	0	21	0	142
Symbmicr	Symbiodinium microadriaticum	2951	other_eukaryote	0	3	4	0	0	126	0	0	0	133
Spirsalm	Spironucleus salmonicida	348837	other_eukaryote	0	82	6	1	0	21	0	0	0	110
Galdsulp	Galdieria sulphuraria	130081	other_eukaryote	1	33	1	1	1	55	2	0	3	97
Hyalarab	Hyaloperonospora arabidopsidis	559515	other_eukaryote	0	1	0	0	0	75	0	0	0	76
Paratetr	Paramecium tetraurelia	5888	other_eukaryote	0	31	2	1	0	40	0	0	2	76
Naeggrub	Naegleria gruberi	5762	other_eukaryote	0	16	5	2	0	37	0	0	0	60
Entadisp	Entamoeba dispar	370354	other_eukaryote	0	5	8	3	0	36	0	2	1	55
Guilthet	Guillardia theta	905079	other_eukaryote	0	13	5	5	0	14	0	0	0	37
Plashals	Plasmopara halstedii	4781	other_eukaryote	0	0	0	0	0	31	0	3	0	34
Cystsuis	Cystoisospora suis	483139	other_eukaryote	0	13	2	0	0	15	0	0	0	30
Dictpurp	Dictyostelium purpureum	5786	other_eukaryote	0	7	4	4	0	11	1	1	0	28
Blassub4	Blastocystis sp. subtype 4	944170	other_eukaryote	2	2	3	2	0	15	0	1	0	25
Eimetene	Eimeria tenella	5802	other_eukaryote	0	1	2	0	0	21	0	0	0	24
Pythiway	Pythium iwayamai	1223558	other_eukaryote	0	3	1	0	0	18	0	1	0	23
Phytlate	Phytophthora lateralis	1254522	other_eukaryote	0	2	0	1	0	20	0	0	0	23
Thraclav	Thraustotheca clavata	74557	other_eukaryote	0	2	2	1	0	18	0	0	0	23
Plasoval	Plasmodium ovale	864142	other_eukaryote	0	0	0	0	0	22	0	0	0	22
Fistsola	Fistulifera solaris	1519565	other_eukaryote	0	4	3	3	0	10	0	0	0	20
Ectosili	Ectocarpus siliculosus	2880	other_eukaryote	0	3	2	1	0	12	0	0	0	18
Eimeneca	Eimeria necatrix	51315	other_eukaryote	0	5	4	1	0	7	0	0	0	17
Phytmega	Phytophthora megakarya	4795	other_eukaryote	0	0	0	1	0	15	0	0	0	16
Eimeacer	Eimeria acervulina	5801	other_eukaryote	0	2	1	2	0	10	0	0	0	15
Phytvexa	Phytopythium vexans	1223560	other_eukaryote	0	1	1	1	0	12	0	0	0	15
Tetrther	Tetrahymena thermophila	312017	other_eukaryote	0	10	1	0	0	3	0	0	1	15
Bigenata	Bigelowiella natans	753081	other_eukaryote	1	5	1	2	0	5	0	0	0	14
Cyclcaye	Cyclospora cayetanensis	88456	other_eukaryote	0	0	2	0	0	11	0	0	0	13
Trypgray	Trypanosoma grayi	71804	other_eukaryote	0	1	1	2	0	9	0	0	0	13
Pythinsi	Pythium insidiosum	114742	other_eukaryote	0	1	1	1	0	3	0	6	0	12
Trypcono	Trypanosoma conorhini	83891	other_eukaryote	0	1	1	1	0	9	0	0	0	12
Perk1560	Perkinsela sp. CCAP 1560/4	1314962	other_eukaryote	0	6	2	0	0	3	0	0	0	11
Salprose	Salpingoeca rosetta	946362	other_eukaryote	0	6	0	0	0	5	0	0	0	11
Saprpara	Saprolegnia parasitica	695850	other_eukaryote	0	1	4	0	0	6	0	0	0	11
Peroeffu	Peronospora effusa	542832	other_eukaryote	0	3	0	0	0	7	0	0	0	10
Quersube	Quercus suber	58331	viridiplantae	11	116	0	28	5	45	12450	1	0	12656
Dorchygr	Dorcoceras hygrometricum	472368	viridiplantae	0	23	0	0	4	611	0	0	0	638
Klebnite	Klebsormidium nitens	105231	viridiplantae	13	193	6	32	59	105	32	19	0	459
Betavulg	Beta vulgaris	3555	viridiplantae	0	6	1	1	128	179	69	1	2	387
Corcolit	Corchorus olitorius	93759	viridiplantae	0	12	0	0	5	308	3	4	0	332
Triturar	Triticum urartu	4572	viridiplantae	0	1	0	2	6	270	27	0	0	306
PyruXbre	Pyrus x bretschneideri	225117	viridiplantae	1	3	0	3	86	21	155	0	0	269
Meditrun	Medicago truncatula	3880	viridiplantae	0	1	0	0	0	258	0	0	0	259
Lactsati	Lactuca sativa	4236	viridiplantae	0	0	0	0	182	22	0	0	0	204
Solalyco	Solanum lycopersicum	4081	viridiplantae	3	33	0	0	5	116	29	0	0	186
Gosshirs	Gossypium hirsutum	3635	viridiplantae	0	13	0	0	24	137	0	0	0	174
Capschin	Capsicum chinense	80379	viridiplantae	0	0	0	0	141	12	0	5	0	158
Cajacaja	Cajanus cajan	3821	viridiplantae	0	0	0	1	0	156	0	0	0	157
Popueuph	Populus euphratica	75702	viridiplantae	0	2	0	0	15	77	5	0	0	99
Elaeguin	Elaeis guineensis	51953	viridiplantae	0	0	0	0	0	92	0	0	0	92
Handimpe	Handroanthus impetiginosus	429701	viridiplantae	0	0	0	7	7	15	48	0	0	77
Gonipect	Gonium pectorale	33097	viridiplantae	3	23	0	2	21	17	4	0	1	71
Genlaure	Genlisea aurea	192259	viridiplantae	1	6	1	0	30	20	7	0	0	65
Volvcart	Volvox carteri	3067	viridiplantae	0	0	0	0	2	60	0	0	0	62
Chlaeust	Chlamydomonas eustigma	1157962	viridiplantae	3	23	0	2	4	8	0	8	0	48
Zostmari	Zostera marina	29655	viridiplantae	0	1	0	0	11	21	0	0	0	33
Corccaps	Corchorus capsularis	210143	viridiplantae	1	2	0	0	0	20	0	1	0	24
Oryzlong	Oryza longistaminata	4528	viridiplantae	0	0	0	0	1	21	0	1	0	23
Marcpoly	Marchantia polymorpha	3197	viridiplantae	0	0	0	0	0	1	21	0	0	22
Raphsubc	Raphidocelis subcapitata	307507	viridiplantae	2	2	1	2	1	13	0	0	0	21
Arteannu	Artemisia annua	35608	viridiplantae	0	2	0	2	7	5	0	1	1	18
Brasoler	Brassica oleracea	109376	viridiplantae	0	2	0	1	0	7	4	0	0	14
Nicosylv	Nicotiana sylvestris	4096	viridiplantae	1	0	0	1	9	2	0	1	0	14
Cynacard	Cynara cardunculus	4265	viridiplantae	0	0	0	0	13	0	0	0	0	13
Dauccaro	Daucus carota	79200	viridiplantae	0	3	0	0	0	1	9	0	0	13
Anancomo	Ananas comosus	4615	viridiplantae	0	0	0	0	0	10	0	0	0	10
Chlovari	Chlorella variabilis	554065	viridiplantae	0	0	0	0	3	6	1	0	0	10
Phoedact	Phoenix dactylifera	42345	viridiplantae	0	0	0	0	1	9	0	0	0	10
