# Supplementary material for: ContScout: sensitive detection and removal of contamination from annotated genomes
Source: Nat Commun. 2024 Jan 31;15:936. doi: 10.1038/s41467-024-45024-5 (PMC10831095; doi:10.1038/s41467-024-45024-5)
Supplement: Supplementary file 10 — Supplementary Data 6 [file 41467_2024_45024_MOESM10_ESM.xlsx]

## Sheet: Suppl. Data 6
Supplementary Data 6: Details of the 36 genomes used in the study to illustrate the effect of contaminations
Column:	Description:
ShortName	Short genome identifier
Used in simulation	Flag indicating if the genome was used in synthetic performance testing (yes/no)
Species	Species name
Group	Represented taxon group
Role	Role in the illustration (CTRL: non-contaminated genome, Contaminated: contaminated genomes, TreeSupport: genomes included to support tree inference)
TaxID	NCBI taxon identifier
HLT	High-level taxon information (superkingdom / kingdom rank)
PubmedID	Pubmed identifier to publications
CS_NumContam	Number of contaminant proteins flagged by ContScout
ContamTax	Source(s) of contaminations
GenomeSource	Source of the genome (NCBI, JGI Mycocosm or Ensembl)
Accession	Accession number of the genome
InFile	Protein sequence file used for contamination screening
ShortName	Used in simulation	OrganismName	Group	Role	TaxID	HLT	PubmedID	CS_NumContam	ContamTax	GenomeSource	Accession	InFile
Acidcaps	no	Acidobacterium capsulatum	Bacteria	CTRL	240015	Bacteria	19201974	0	None	ENSEMBL	GCA_000022565.1	Acidobacterium_capsulatum_atcc_51196.ASM2256v1.pep.all.fa.gz
Agrotume	no	Agrobacterium tumefaciens	Bacteria	CTRL	358	Bacteria	29146852	0	None	ENSEMBL	GCA_002591665.3	Agrotume_GCF_002591665.3_ASM259166v3_protein.faa
Aspni-NRRL3-1	no	Aspergillus niger	Ascomycota	CTRL	1451139	Fungi	30425417	0	None	JGI Mycocosm	Aspni_NRRL3	Aspni_NRRL3_1_GeneCatalog_proteins_20140311.aa.fasta
Aspzo1	no	Penicilliopsis zonata	Ascomycota	Contaminated	1073090	Fungi	28196534	1476	Bacteria	JGI Mycocosm	Aspzo1	Aspzo1_GeneCatalog_proteins_20121010.aa.fasta
Bombimpa	no	Bombus_impatiens	Apis-Bombus	Contaminated	132113	Animal	25908251	972	Bacteria	ENSEMBL	GCA_000188095.2	Bombus_impatiens.BIMP_2.0.pep.all.fa.gz
Bombterr	no	Bombus terrestris	Apis-Bombus	CTRL	30195	Animal	25908251	0	None	ENSEMBL	GCA_000214255.1	Bombus_terrestris.Bter_1.0.pep.all.fa.gz
Caeneleg	no	Caenorhabditis elegans	Chaenorhabditis	CTRL	6239	Animal	9851916	0	None	ENSEMBL	GCA_000002985.3	Caenorhabditis_elegans.WBcel235.pep.all.fa.gz
Caenrema	no	Caenorhabditis remanei	Chaenorhabditis	Contaminated	31234	Animal	26394399	454	Bacteria, Fungi, Plant	ENSEMBL	GCA_001643735.2	Caenorhabditis_remanei.C_remanei-15.0.1.pep.all.fa.gz
Chroveli	no	Chromera velia	SAR/Chromista/Alveolata/Chromerida	TreeSupport	505693	Other eukaryote	26175406	692	Bacteria	Collabotator/NCBI	GCA_018398765	Chromera_velia_ena.pep.longest_isoform.fa.gz
Desudesu	no	Desulfovibrio desulfuricans	Bacteria	CTRL	641491	Bacteria	21357488	0	None	ENSEMBL	GCA_000189295.2	Desulfovibrio_desulfuricans_nd132.ASM18929v2.pep.all.fa.gz
Dictdisc	yes	Dictyostelium discoideum	Amoebozoa	CTRL	352472	Other eukaryote	15875012	0	None	ENSEMBL	GCA_000004695.1	Dictyostelium_discoideum.dicty_2.7.pep.all.fa.gz
Dictpurp	no	Dictyostelium purpureum	Amoebozoa	Contaminated	5786	Other eukaryote	21356102	214	Bacteria	ENSEMBL	GCA_000190715	Dictyostelium_purpureum_gca_000190715.v1.0.pep.all.fa.gz
Drosbipe	no	Drosophila bipectinata	Drosophila	Contaminated	42026	Animal	28660309	853	Bacteria	NCBI	GCA_002222825.1_ASM222282v1	GCF_000236285.1_Dbip_2.0_protein.faa.gz
Drosmela	yes	Drosophila melanogaster	Drosophila	CTRL	7227	Animal	25589440	0	None	ENSEMBL	GCA_000001215.4	Drosophila_melanogaster.BDGP6.22.pep.all.fa.gz
Drosobsc	no	Drosophila obscura	Drosophila	Contaminated	7282	Animal	27897175	1665	Bacteria	NCBI	GCA_002217835.1_Dobs_1.0	GCF_002217835.1_Dobs_1.0_protein.faa.gz
Ectosili	no	Ectocarpus siliculosus	SAR_Stramenopila	TreeSupport	2880	Other eukaryote	20520714	57	Bacteria	ENSEMBL	GCA_000310025	Ectocarpus_siliculosus_gca_000310025.ASM31002v1.pep.all.fa.gz
Entahist	no	Entamoeba histolytica	Amoebozoa	TreeSupport		Other eukaryote	20559563	239	Bacteria	Collabotator/NCBI	GCA_000208925.2	Entamoeba_histolytica.JCVI-ESG2-1.0.longest_isoform.all.fa.gz
Eschcoli	yes	Escherichia coli K12	Bacteria	CTRL	83333	Bacteria	9278503	0	None	ENSEMBL	GCA_000005845.2	Eschcoli_GCF_000005845.2_ASM584v2_protein.faa
Fistsola	no	Fistulifera solaris	Bacillariophyta	TreeSupport	1519565	Other eukaryote	25634988	850	Bacteria	NCBI	GCA_002217885.1	GCA_002217885.1_Fsol_1.0_protein.faa.gz
Glycsoja	no	Glycine soja	Legume	CTRL	3848	Plant	30872580	0	None	NCBI	GCA_004193775.1	GCF_004193775.1_ASM419377v2_protein.faa.gz
Homosapi	yes	Homo sapiens	Primates	CTRL	9606	Animal	11237011	0	None	ENSEMBL	GCA_000001405.28	Homo_sapiens.GRCh38.pep.all.fa.gz
Juglregi	no	Juglans regia	Fagales	CTRL	51240	Plant	27145194	8	Fungi	NCBI	GCF_001411555.1	GCF_001411555.1_wgs.5d_protein.faa.gz
Meditrun	no	Medicago truncatula	Legume	Contaminated	3880	Plant	24767513	169	Bacteria	ENSEMBL	GCA_000219495.2	Medicago_truncatula.MedtrA17_4.0.pep.all.fa.gz
Naeggrub	no	Naegleria gruberii	Discoba	Contaminated	5762	Other eukaryote	20211133	135	Bacteria	ENSEMBL	GCA_000004985	Naegleria_gruberi_gca_000004985.V1.0.pep.all.fa.gz
Phasvulg	yes	Phaseolus vulgaris	Legume	CTRL	3885	Plant	24908249	0	None	ENSEMBL	GCA_000499845.1	Phaseolus_vulgaris.PhaVulg1_0.pep.all.fa.gz
PhytHart	no	Phytomonas sp. isolate Hart1	Discoba	CTRL	134013	Other eukaryote	24516393	0	None	NCBI	GCA_000982615.1	GCA_000982615.1_AKI_PRJEB1539_v1_protein.faa.gz
Plasfalc	no	Plasmodium falciparum	Apicomplexa	TreeSupport	5833	Other eukaryote	12368864	5	Bacteria	Collabotator/NCBI	GCF_000002765.1	Plasmodium_falciparum.ASM276v1.longest_isoform.all.fa.gz
Prunpers	yes	Prunus persica	Rosaceae	CTRL	3760	Plant	23525075	0	None	ENSEMBL	GCA_000346465.2	Prunus_persica.Prunus_persica_NCBIv2.pep.all.fa.gz
Pseuaeru	yes	Pseudomonas aeruginosa	Bacteria	CTRL	287	Bacteria	10984043	0	None	ENSEMBL	GCA_000006765.1	Pseuaeru_GCF_000006765.1_ASM676v1_protein.faa
Pyroyezo	no	Pyropia yezoensis	Rhodophyta	TreeSupport	2788	Rhodophyta	32788591	636	Bacteria	Collabotator/NCBI	ASM982973v1	Pyropia_yezoensis_Augustus_proteins_v1.fasta.gz
PyruXbre	no	Pyrus x bretschneideri	Rosaceae	Contaminated	225117	Plant	23149293	269	Fungi, Metazoa, Bacteria	NCBI	GCF_000315295.1	GCF_000315295.1_Pbr_v1.0_protein.faa.gz
Quersube	no	Quercus suber	Fagales	Contaminated	58331	Plant	29786699	12697	Fungi,Bacteria,Metazoa	NCBI	GCA_002906115.1_CorkOak1.0	GCF_002906115.1_CorkOak1.0_protein.faa.gz
Sacce1	yes	Saccharomyces cerevisiae	Ascomycota	CTRL	559292	Fungi	8849441	0	None	JGI Mycocosm	Sacce1	Sacce1_GeneCatalog_proteins_20101210.aa.fasta
Trypequi	no	Trypanosoma equiperdum	Discoba	CTRL	5694	Other eukaryote	28138343	6	Bacteria	ENSEMBL	GCA_001457755.2	Trypanosoma_equiperdum_gca_001457755.Trypanosoma_equiperdum_OVI_V2.pep.all.fa.gz
Vitrbras	no	Vitrella brassicaformis	SAR/Chromista/Alveolata	TreeSupport	1169539	Other eukaryote	26175406	607	Bacteria	Collabotator/NCBI	GCA_001179505.1	Vitrella_brassicaformis_ena.pep.longest_isoform.fa.gz
Zymps1	no	Zymoseptoria pseudotritici	Ascomycota	CTRL	985140	Fungi	22711811	0	None	JGI Mycocosm	Zymps1	Zymps1_GeneCatalog_proteins_20141012.aa.fasta
