# Supplementary material for: ContScout: sensitive detection and removal of contamination from annotated genomes
Source: Nat Commun. 2024 Jan 31;15:936. doi: 10.1038/s41467-024-45024-5 (PMC10831095; doi:10.1038/s41467-024-45024-5)
Supplement: Supplementary file 11 — Source data [file 41467_2024_45024_MOESM11_ESM.zip]

Archive with 4 entries (4 files):
- Fig3ab_Source_Data_all_3M_no-contam_lines.csv
- Fig3ab_Source_Data_random_1M_no-contam_lines.xlsx
- Fig5a_Source_Data.xlsx
- Figure_2_Source_Data.xlsx
