# Supplementary material for: ContScout: sensitive detection and removal of contamination from annotated genomes
Source: Nat Commun. 2024 Jan 31;15:936. doi: 10.1038/s41467-024-45024-5 (PMC10831095; doi:10.1038/s41467-024-45024-5)
Supplement: Supplementary file 11 — Source data [file 41467_2024_45024_MOESM11_ESM.zip › Fig3ab_Source_Data_random_1M_no-contam_lines.xlsx]

## Sheet: Fig3ab_source_data_random_1M_no
Source Data for Figure 3b: Performance comparison between ContScout, Conterminator and Basta
Column	Description
TaxID	NCBI taxon identifier
ProtID	Protein identifier
TaxMatchRatio	Based on the top-scoring 10 database matches, this column tells the ratio of hits that confirm query taxon (0: complete disagreement, 1:complete agreement)
DTN	Detection flag. CS: detected by ContScout, CT detected by Conterminator, BA, detected by BASTA, None: detected by none of the tested tools.
Note:	Data points in "None" were randomly subsampled to 1M to enable file opening in LibreOffice / Excel.
	Complete record is available as a separate comma separated text file named "Fig3ab_source_data_all_3M_no-contam_lines.csv"
TaxID	ProtID	TaxMatchRatio	DTN
2769	CCP38038	1	None
2769	CCP38044	1	None
2769	CCP38049	1	None
2769	CCP38059	1	None
2769	CCP38060	1	None
2769	CCP38061	1	None
2769	CCP38062	1	None
2769	CCP38067	1	None
2769	CCP38072	1	None
2769	CCP38082	1	None
2769	CCP38085	1	None
2769	CCP38089	1	None
2769	CCP38090	1	None
2769	CCP38091	1	None
2769	CCP38095	1	None
2769	CCP38098	1	None
2769	CCP38100	1	None
2769	CCP38103	1	None
2769	CCP38104	1	None
2769	CCP38105	1	None
2769	CCP38106	0.1	None
2769	CCP38111	1	None
2769	CCP38114	1	None
2769	CCP38115	1	None
2769	CCP38116	1	None
2769	CCP38118	1	None
2769	CCP38119	1	None
2769	CCP38120	1	None
2769	CCP38122	1	None
2769	CCP38127	1	None
2769	CCP38128	1	None
2769	CCP38132	1	None
2769	CCP38134	1	None
2769	CCP38136	1	None
2769	CCP38146	1	None
2769	CCP38147	1	None
2769	CCP38152	1	None
2769	CCP38158	1	None
2769	CCP38171	1	None
2769	CCP38172	1	None
2769	CCP38175	1	None
2769	CCP38180	1	None
2769	CCP38184	1	None
2769	CCP38187	1	None
2769	CCP38193	1	None
2769	CCP38195	1	None
2769	CCP38200	1	None
2769	CCP38206	1	None
2769	CCP38208	1	None
2769	CCP38209	1	None
2769	CCP38210	1	None
2769	CCP38216	1	None
2769	CCP38219	1	None
2769	CCP38221	1	None
2769	CCP38229	1	None
2769	CCP38231	1	None
2769	CCP38232	1	None
2769	CCP38234	1	None
2769	CCP38235	1	None
2769	CDF32068	0.1	None
2769	CDF32070	0.5	None
2769	CDF32083	0.1	None
2769	CDF32087	0.4	None
2769	CDF32089	1	None
2769	CDF32097	0.2	None
2769	CDF32098	0.6	None
2769	CDF32108	0.3	None
2769	CDF32118	0.3	None
2769	CDF32119	0	None
2769	CDF32125	0.5	None
2769	CDF32133	0.5	None
2769	CDF32134	0.6	None
2769	CDF32149	1	None
2769	CDF32155	0.9	None
2769	CDF32156	0	None
2769	CDF32157	0.6	None
2769	CDF32162	0.1	None
2769	CDF32164	0.6	None
2769	CDF32170	0.7	None
2769	CDF32173	0	None
2769	CDF32189	0	None
2769	CDF32200	1	None
2769	CDF32203	0.1	None
2769	CDF32204	0.4	None
2769	CDF32209	0.5	None
2769	CDF32220	0.3	None
2769	CDF32262	0.3	None
2769	CDF32270	0.4	None
2769	CDF32282	0.3	None
2769	CDF32288	0.1	None
2769	CDF32300	0.1	None
2769	CDF32305	0.6	None
2769	CDF32307	0.4	None
2769	CDF32341	0.5	None
2769	CDF32368	0	None
2769	CDF32373	0.3	None
2769	CDF32378	0	None
2769	CDF32380	0.3	None
2769	CDF32381	0.8	None
2769	CDF32393	0.4	None
2769	CDF32412	0.6	None
2769	CDF32416	1	None
2769	CDF32445	1	None
2769	CDF32451	0.5	None
2769	CDF32454	0.1	None
2769	CDF32455	0.4	None
2769	CDF32457	0.7	None
2769	CDF32465	0	CS
2769	CDF32467	0	CS
2769	CDF32473	0	CS
2769	CDF32484	0.1	None
2769	CDF32495	0.3	None
2769	CDF32504	0.1	None
2769	CDF32505	0	None
2769	CDF32511	0.3	None
2769	CDF32515	0.9	None
2769	CDF32524	0.2	None
2769	CDF32532	0.1	None
2769	CDF32550	0.6	None
2769	CDF32551	0.4	None
2769	CDF32578	0.4	None
2769	CDF32595	0.4	None
2769	CDF32612	0.1	None
2769	CDF32615	0.1	None
2769	CDF32627	0	CS
2769	CDF32628	0	CS
2769	CDF32629	0	CS
2769	CDF32630	0.2	None
2769	CDF32635	0.4	None
2769	CDF32645	0.6	None
2769	CDF32653	0.9	None
2769	CDF32687	0.1	None
2769	CDF32691	0.1	None
2769	CDF32695	0	CS
2769	CDF32708	0.3	None
2769	CDF32709	1	None
2769	CDF32714	0	CS
2769	CDF32723	1	None
2769	CDF32731	0	CS
2769	CDF32745	0.9	None
2769	CDF32750	0	CS
2769	CDF32752	1	None
2769	CDF32755	0.4	None
2769	CDF32772	0.1	None
2769	CDF32774	0.9	None
2769	CDF32775	0.3	None
2769	CDF32785	1	None
2769	CDF32795	0.8	None
2769	CDF32797	0.2	None
2769	CDF32799	0.5	None
2769	CDF32834	0.2	None
2769	CDF32850	0.3	None
2769	CDF32863	0.5	None
2769	CDF32881	0.2	None
2769	CDF32884	0.5	None
2769	CDF32887	0.4	None
2769	CDF32893	1	None
2769	CDF32912	0	CS
2769	CDF32913	0.3	CS
2769	CDF32914	0	CS
2769	CDF32915	0.2	CS
2769	CDF32916	0	CS
2769	CDF32918	0.7	CS
2769	CDF32956	0.7	None
2769	CDF32960	0.2	None
2769	CDF32970	0.2	None
2769	CDF32971	0.5	None
2769	CDF32996	0.8	None
2769	CDF33001	0.3	None
2769	CDF33004	0.9	None
2769	CDF33036	0.7	None
2769	CDF33047	0.3	None
2769	CDF33049	0.4	None
2769	CDF33079	0.8	None
2769	CDF33082	0.1	None
2769	CDF33083	0.1	None
2769	CDF33090	0.1	None
2769	CDF33106	0.6	None
2769	CDF33107	0.2	None
2769	CDF33110	0.7	None
2769	CDF33115	0.3	None
2769	CDF33127	0.6	None
2769	CDF33132	0	None
2769	CDF33139	0.4	None
2769	CDF33140	0.6	None
2769	CDF33141	0.4	None
2769	CDF33150	0.4	None
2769	CDF33156	0.6	None
2769	CDF33158	0.2	None
2769	CDF33166	0.4	None
2769	CDF33168	0.1	None
2769	CDF33171	0.5	None
2769	CDF33176	0	None
2769	CDF33186	0.2	None
2769	CDF33197	0.6	None
2769	CDF33198	1	None
2769	CDF33212	0.5	None
2769	CDF33228	0.9	None
2769	CDF33230	0.1	None
2769	CDF33241	0.9	None
2769	CDF33249	0.3	None
2769	CDF33250	0.4	None
2769	CDF33252	0.2	None
2769	CDF33265	0.7	None
2769	CDF33267	0.6	None
2769	CDF33271	0.3	None
2769	CDF33274	0.3	None
2769	CDF33294	0.3	None
2769	CDF33296	0.6	None
2769	CDF33301	0.1	None
2769	CDF33305	0.2	None
2769	CDF33306	0.2	None
2769	CDF33317	0.6	None
2769	CDF33331	0.6	None
2769	CDF33341	0.3	None
2769	CDF33343	0	None
2769	CDF33346	0.1	None
2769	CDF33350	0.2	None
2769	CDF33352	0.8	None
2769	CDF33364	0.4	None
2769	CDF33372	0.3	None
2769	CDF33383	0.7	None
2769	CDF33384	0.9	None
2769	CDF33400	0.3	None
2769	CDF33403	0.7	None
2769	CDF33404	0.5	None
2769	CDF33405	0.8	None
2769	CDF33424	0.1	None
2769	CDF33425	1	None
2769	CDF33426	1	None
2769	CDF33434	0.3	None
2769	CDF33444	0.8	None
2769	CDF33463	0.1	None
2769	CDF33477	0.7	None
2769	CDF33480	0.1	None
2769	CDF33487	1	None
2769	CDF33500	0.2	None
2769	CDF33509	0.2	None
2769	CDF33524	0	None
2769	CDF33528	0.9	None
2769	CDF33529	0.2	None
2769	CDF33535	0.2	None
2769	CDF33542	0.3	None
2769	CDF33546	0.4	None
2769	CDF33551	0.2	None
2769	CDF33565	0.2	None
2769	CDF33583	0.2	None
2769	CDF33585	0.3	None
2769	CDF33591	0.6	None
2769	CDF33597	0.1	None
2769	CDF33608	1	None
2769	CDF33617	0.1	None
2769	CDF33621	0.5	None
2769	CDF33622	0.7	None
2769	CDF33627	0.9	None
2769	CDF33630	0.1	None
2769	CDF33698	0.6	None
2769	CDF33708	0.4	None
2769	CDF33711	0.2	None
2769	CDF33714	1	None
2769	CDF33719	1	None
2769	CDF33725	0.9	None
2769	CDF33726	0.7	None
2769	CDF33737	0.4	None
2769	CDF33744	0	None
2769	CDF33745	0.3	None
2769	CDF33752	0.2	None
2769	CDF33753	0.4	None
2769	CDF33784	0.3	None
2769	CDF33787	0.2	None
2769	CDF33792	0.5	None
2769	CDF33798	0.1	None
2769	CDF33802	1	None
2769	CDF33806	0.9	None
2769	CDF33826	0.7	None
2769	CDF33832	0.4	None
2769	CDF33840	0.2	None
2769	CDF33842	1	None
2769	CDF33844	0.2	None
2769	CDF33845	0.5	None
2769	CDF33854	0.1	None
2769	CDF33856	1	None
2769	CDF33865	1	None
2769	CDF33867	1	None
2769	CDF33879	0.1	None
2769	CDF33881	0.3	None
2769	CDF33892	0.1	None
2769	CDF33893	0.3	None
2769	CDF33905	0.5	None
2769	CDF33910	0.9	None
2769	CDF33920	0.2	None
2769	CDF33923	0.3	None
2769	CDF33924	0	None
2769	CDF33941	0.9	None
2769	CDF33943	0.1	None
2769	CDF33958	0	None
2769	CDF33976	0.3	None
2769	CDF33982	0.7	None
2769	CDF33984	0.4	None
2769	CDF34008	0.8	None
2769	CDF34012	0.4	None
2769	CDF34024	0.7	None
2769	CDF34025	0.3	None
2769	CDF34036	0.1	None
2769	CDF34038	0.1	None
2769	CDF34041	0.1	None
2769	CDF34077	0.2	None
2769	CDF34078	0.3	None
2769	CDF34084	0.1	None
2769	CDF34099	0.1	None
2769	CDF34116	0.1	None
2769	CDF34119	0.6	None
2769	CDF34132	1	None
2769	CDF34133	0.2	None
2769	CDF34134	0.9	None
2769	CDF34142	0.4	None
2769	CDF34151	0.1	None
2769	CDF34190	0.3	None
2769	CDF34192	0.2	None
2769	CDF34193	0.3	None
2769	CDF34200	0.6	None
2769	CDF34201	0	None
2769	CDF34225	0.7	None
2769	CDF34241	0.5	None
2769	CDF34262	0.3	None
2769	CDF34278	0.4	None
2769	CDF34292	0.2	None
2769	CDF34296	0.5	None
2769	CDF34300	0.7	None
2769	CDF34326	0.7	None
2769	CDF34333	0.3	None
2769	CDF34340	0.3	None
2769	CDF34341	0.5	None
2769	CDF34349	0	None
2769	CDF34350	1	None
2769	CDF34362	0.7	None
2769	CDF34367	0.4	None
2769	CDF34376	0.2	None
2769	CDF34380	0.3	None
2769	CDF34382	1	None
2769	CDF34387	0.2	None
2769	CDF34439	0.5	None
2769	CDF34447	0.1	None
2769	CDF34458	0	CS
2769	CDF34459	0	CS
2769	CDF34460	0	CS
2769	CDF34461	0	CS
2769	CDF34462	0	CS
2769	CDF34463	0	CS
2769	CDF34464	0	CS
2769	CDF34465	0	CS
2769	CDF34467	0	CS
2769	CDF34468	0	CS
2769	CDF34469	0	CS
2769	CDF34470	0	CS
2769	CDF34472	0	CS
2769	CDF34473	0	CS
2769	CDF34474	0	CS
2769	CDF34475	0	CS
2769	CDF34476	0	CS
2769	CDF34477	0	CS
2769	CDF34478	0	CS
2769	CDF34479	0	CS
2769	CDF34480	0	CS
2769	CDF34481	0	CS
2769	CDF34482	0	CS
2769	CDF34483	0	CS
2769	CDF34484	0	CS
2769	CDF34485	0	CS
2769	CDF34486	0	CS
2769	CDF34487	0	CS
2769	CDF34488	0	CS
2769	CDF34489	0	CS
2769	CDF34491	0.2	None
2769	CDF34496	0.3	None
2769	CDF34498	0.3	None
2769	CDF34511	0.2	None
2769	CDF34513	0.4	None
2769	CDF34516	0.2	None
2769	CDF34534	0	None
2769	CDF34542	0.1	None
2769	CDF34543	0.7	None
2769	CDF34564	0.1	None
2769	CDF34579	0.3	None
2769	CDF34583	1	None
2769	CDF34608	0.1	None
2769	CDF34609	0.4	None
2769	CDF34610	0.3	None
2769	CDF34614	1	None
2769	CDF34632	0.8	None
2769	CDF34634	1	None
2769	CDF34636	1	None
2769	CDF34641	0.7	None
2769	CDF34647	0.3	None
2769	CDF34649	0.3	None
2769	CDF34662	0.1	None
2769	CDF34667	0.5	None
2769	CDF34675	0.6	None
2769	CDF34679	0.5	None
2769	CDF34682	1	None
2769	CDF34690	0.9	None
2769	CDF34692	1	None
2769	CDF34696	0.6	None
2769	CDF34700	0.1	None
2769	CDF34704	0.1	None
2769	CDF34714	0.8	None
2769	CDF34715	0.1	None
2769	CDF34718	0.1	None
2769	CDF34719	0.1	None
2769	CDF34720	0.3	None
2769	CDF34726	0.1	None
2769	CDF34736	0.3	None
2769	CDF34739	0.8	None
2769	CDF34741	0.2	None
2769	CDF34746	0.2	None
2769	CDF34754	0.2	None
2769	CDF34759	0.5	None
2769	CDF34763	0.7	None
2769	CDF34765	0.5	None
2769	CDF34766	0.3	None
2769	CDF34780	0.1	None
2769	CDF34781	0.4	None
2769	CDF34787	0.8	None
2769	CDF34789	0.1	None
2769	CDF34791	0.3	None
2769	CDF34796	0.4	None
2769	CDF34799	0.3	None
2769	CDF34804	0.2	None
2769	CDF34806	0	None
2769	CDF34812	0.4	None
2769	CDF34820	0.5	None
2769	CDF34828	0.4	None
2769	CDF34835	0.3	None
2769	CDF34838	0.5	None
2769	CDF34840	1	None
2769	CDF34841	0.9	None
2769	CDF34848	0.4	None
2769	CDF34855	0.3	None
2769	CDF34860	0	None
2769	CDF34864	0	None
2769	CDF34865	0.1	None
2769	CDF34878	1	None
2769	CDF34885	0.1	None
2769	CDF34893	0.6	None
2769	CDF34939	0.9	None
2769	CDF34940	0.4	None
2769	CDF34947	0.9	None
2769	CDF34951	0.3	None
2769	CDF34953	0.3	None
2769	CDF34963	0.9	None
2769	CDF34977	0.5	None
2769	CDF34979	0.1	None
2769	CDF34990	0.8	None
2769	CDF34999	1	None
2769	CDF35002	0.2	None
2769	CDF35003	0.5	None
2769	CDF35004	0.8	None
2769	CDF35005	0.9	None
2769	CDF35006	0.2	None
2769	CDF35009	0.2	None
2769	CDF35017	1	None
2769	CDF35024	0.3	None
2769	CDF35029	0.5	None
2769	CDF35037	0.2	None
2769	CDF35039	0.3	None
2769	CDF35040	0.2	None
2769	CDF35041	0.2	None
2769	CDF35042	0.1	None
2769	CDF35044	0.1	None
2769	CDF35056	1	None
2769	CDF35079	0.9	None
2769	CDF35087	1	None
2769	CDF35094	0	None
2769	CDF35103	0.2	None
2769	CDF35115	0.1	None
2769	CDF35118	0.5	None
2769	CDF35122	1	None
2769	CDF35124	0.8	None
2769	CDF35125	0.2	None
2769	CDF35132	0.6	None
2769	CDF35134	0.8	None
2769	CDF35135	1	None
2769	CDF35158	0.8	None
2769	CDF35163	0.6	None
2769	CDF35164	0.8	None
2769	CDF35166	0.2	None
2769	CDF35167	0.6	None
2769	CDF35173	1	None
2769	CDF35180	0.1	None
2769	CDF35183	0.6	None
2769	CDF35189	0.8	None
2769	CDF35190	0.7	None
2769	CDF35192	0	None
2769	CDF35202	0	None
2769	CDF35210	1	None
2769	CDF35222	0.1	None
2769	CDF35240	1	None
2769	CDF35241	0.4	None
2769	CDF35243	0.4	None
2769	CDF35244	0.1	None
2769	CDF35260	0.9	None
2769	CDF35261	0.9	None
2769	CDF35263	0	None
2769	CDF35272	0.2	None
2769	CDF35281	0.1	None
2769	CDF35284	0.1	None
2769	CDF35287	1	None
2769	CDF35288	0.3	None
2769	CDF35290	1	None
2769	CDF35291	0.8	None
2769	CDF35311	0.4	None
2769	CDF35327	0.6	None
2769	CDF35342	0.3	None
2769	CDF35354	0	None
2769	CDF35355	0.3	None
2769	CDF35364	0.5	None
2769	CDF35369	0.2	None
2769	CDF35376	0.8	None
2769	CDF35378	0.9	None
2769	CDF35397	0.7	None
2769	CDF35402	0.9	None
2769	CDF35404	0.9	None
2769	CDF35407	0.3	None
2769	CDF35409	0.4	None
2769	CDF35413	0.3	None
2769	CDF35423	0.1	None
2769	CDF35424	0.8	None
2769	CDF35431	0.2	None
2769	CDF35439	0.1	None
2769	CDF35444	0.1	None
2769	CDF35455	0.8	None
2769	CDF35462	0.8	None
2769	CDF35473	1	None
2769	CDF35484	1	None
2769	CDF35485	0.5	None
2769	CDF35492	0.9	None
2769	CDF35494	0.1	None
2769	CDF35496	0.6	None
2769	CDF35500	0.5	None
2769	CDF35502	1	None
2769	CDF35517	0.3	None
2769	CDF35519	1	None
2769	CDF35530	0.8	None
2769	CDF35541	0.9	None
2769	CDF35549	0	None
2769	CDF35563	0.1	None
2769	CDF35564	0.9	None
2769	CDF35571	0.3	None
2769	CDF35577	0.2	None
2769	CDF35579	0.1	None
2769	CDF35585	0.2	None
2769	CDF35613	0	None
2769	CDF35649	1	None
2769	CDF35654	0.5	None
2769	CDF35660	0.5	None
2769	CDF35666	0.2	None
2769	CDF35667	0.1	None
2769	CDF35679	1	None
2769	CDF35690	0.1	None
2769	CDF35694	0.5	None
2769	CDF35699	0.2	None
2769	CDF35714	0.3	None
2769	CDF35718	0.2	None
2769	CDF35720	0.1	None
2769	CDF35726	0.6	None
2769	CDF35730	0.5	None
2769	CDF35733	0.5	None
2769	CDF35744	0.3	None
2769	CDF35745	0	None
2769	CDF35754	0.6	None
2769	CDF35760	0.3	None
2769	CDF35762	0.3	None
2769	CDF35768	0.3	None
2769	CDF35770	1	None
2769	CDF35782	0.2	None
2769	CDF35790	0.6	None
2769	CDF35794	0.1	None
2769	CDF35804	0.2	None
2769	CDF35806	1	None
2769	CDF35812	0.4	None
2769	CDF35815	0.7	None
2769	CDF35818	0.3	None
2769	CDF35819	0.1	None
2769	CDF35831	0.9	None
2769	CDF35850	0	None
2769	CDF35851	0.3	None
2769	CDF35852	0.1	None
2769	CDF35853	0.5	None
2769	CDF35855	1	None
2769	CDF35870	0.8	None
2769	CDF35875	0.4	None
2769	CDF35878	0.7	None
2769	CDF35883	0.2	None
2769	CDF35888	0.5	None
2769	CDF35900	0	None
2769	CDF35902	0	None
2769	CDF35916	0.6	None
2769	CDF35917	0.1	None
2769	CDF35919	0.3	None
2769	CDF35932	0	None
2769	CDF35934	0.3	None
2769	CDF35941	0.2	None
2769	CDF35955	0.4	None
2769	CDF35968	0.4	None
2769	CDF35970	0.2	None
2769	CDF35972	0.3	None
2769	CDF35975	0.3	None
2769	CDF35977	0.4	None
2769	CDF35978	1	None
2769	CDF35993	0.7	None
2769	CDF36000	0	None
2769	CDF36001	0.3	None
2769	CDF36013	0.5	None
2769	CDF36020	0.1	None
2769	CDF36021	0.3	None
2769	CDF36023	0.7	None
2769	CDF36027	0.4	None
2769	CDF36032	0.4	None
2769	CDF36033	0.1	None
2769	CDF36036	0.7	None
2769	CDF36041	0.3	None
2769	CDF36050	1	None
2769	CDF36052	1	CS
2769	CDF36058	0.1	None
2769	CDF36077	0.3	None
2769	CDF36081	0.5	None
2769	CDF36086	1	None
2769	CDF36087	0.5	None
2769	CDF36118	0.8	None
2769	CDF36130	0.1	None
2769	CDF36131	0	None
2769	CDF36141	0.2	None
2769	CDF36181	1	None
2769	CDF36198	0.5	None
2769	CDF36200	0.3	None
2769	CDF36211	0.4	None
2769	CDF36253	0.6	None
2769	CDF36276	1	None
2769	CDF36288	1	None
2769	CDF36293	0.9	None
2769	CDF36294	0	None
2769	CDF36297	0.2	None
2769	CDF36299	0.1	None
2769	CDF36301	1	None
2769	CDF36356	0.1	None
2769	CDF36365	0.3	None
2769	CDF36368	0	None
2769	CDF36383	0.2	None
2769	CDF36388	0.6	None
2769	CDF36396	0.7	None
2769	CDF36403	0.1	None
2769	CDF36426	0.2	None
2769	CDF36436	0.2	None
2769	CDF36443	0.8	None
2769	CDF36444	0.3	None
2769	CDF36446	0.7	None
2769	CDF36453	0.8	None
2769	CDF36458	1	None
2769	CDF36459	0.6	None
2769	CDF36460	0.7	None
2769	CDF36465	0.3	None
2769	CDF36479	0.2	None
2769	CDF36480	0.2	None
2769	CDF36485	0.3	None
2769	CDF36488	0.1	None
2769	CDF36489	0.2	None
2769	CDF36506	0	None
2769	CDF36512	0.7	None
2769	CDF36518	0.3	None
2769	CDF36521	0.9	None
2769	CDF36541	0.1	None
2769	CDF36550	0.6	None
2769	CDF36552	0.9	None
2769	CDF36554	0	None
2769	CDF36562	0.2	None
2769	CDF36566	1	None
2769	CDF36568	0.2	None
2769	CDF36574	0.1	None
2769	CDF36583	0.1	None
2769	CDF36606	0.8	None
2769	CDF36620	0.3	CS
2769	CDF36621	0	CS
2769	CDF36628	0.1	None
2769	CDF36629	0.7	None
2769	CDF36687	0.1	None
2769	CDF36689	0.2	None
2769	CDF36693	0.1	None
2769	CDF36694	0.2	None
2769	CDF36701	0.7	None
2769	CDF36708	0.1	None
2769	CDF36713	0.8	None
2769	CDF36716	0.1	None
2769	CDF36719	0.1	None
2769	CDF36722	0.1	None
2769	CDF36729	0.4	None
2769	CDF36732	0.3	None
2769	CDF36742	0.5	None
2769	CDF36748	0.2	None
2769	CDF36775	1	None
2769	CDF36785	1	None
2769	CDF36791	0.2	None
2769	CDF36795	0.6	None
2769	CDF36802	0.6	None
2769	CDF36803	1	None
2769	CDF36806	1	None
2769	CDF36815	0.4	None
2769	CDF36818	0	None
2769	CDF36820	1	None
2769	CDF36828	0.7	None
2769	CDF36834	0.2	None
2769	CDF36835	1	None
2769	CDF36840	0	None
2769	CDF36841	0.8	None
2769	CDF36844	0.2	None
2769	CDF36845	0.3	None
2769	CDF36853	0.5	None
2769	CDF36856	0.3	None
2769	CDF36865	0.2	None
2769	CDF36878	0.1	None
2769	CDF36882	0.7	None
2769	CDF36885	0.9	None
2769	CDF36892	0.6	None
2769	CDF36897	0.1	None
2769	CDF36904	0.9	None
2769	CDF36914	0.2	None
2769	CDF36916	0.7	None
2769	CDF36917	0.5	None
2769	CDF36932	0.5	None
2769	CDF36947	0.4	None
2769	CDF36986	0.1	None
2769	CDF37006	0.2	None
2769	CDF37012	0	None
2769	CDF37017	0	None
2769	CDF37019	0.2	CS
2769	CDF37024	0.1	CS
2769	CDF37025	0.3	CS
2769	CDF37028	0.1	None
2769	CDF37030	1	None
2769	CDF37032	0.7	None
2769	CDF37035	0.4	None
2769	CDF37042	0.5	None
2769	CDF37049	1	None
2769	CDF37052	0.6	None
2769	CDF37056	0.4	None
2769	CDF37065	0.5	None
2769	CDF37073	0.3	None
2769	CDF37079	0.3	CS
2769	CDF37082	1	None
2769	CDF37085	0.1	None
2769	CDF37088	0.6	None
2769	CDF37093	0.7	None
2769	CDF37100	0	None
2769	CDF37110	0.5	None
2769	CDF37117	1	None
2769	CDF37124	1	None
2769	CDF37128	0.4	None
2769	CDF37129	0.4	None
2769	CDF37137	0.1	None
2769	CDF37139	0.2	None
2769	CDF37142	0.9	None
2769	CDF37144	0.4	None
2769	CDF37158	0.6	None
2769	CDF37159	0.1	None
2769	CDF37163	0.2	None
2769	CDF37169	0.1	None
2769	CDF37170	0.1	None
2769	CDF37189	0.9	None
2769	CDF37194	0.5	None
2769	CDF37203	0.1	None
2769	CDF37206	0.5	None
2769	CDF37207	0.4	None
2769	CDF37218	0.1	None
2769	CDF37224	0.9	None
2769	CDF37235	0.8	None
2769	CDF37246	0.7	None
2769	CDF37247	0.7	None
2769	CDF37250	0.3	None
2769	CDF37257	0.1	None
2769	CDF37259	0	None
2769	CDF37267	0.6	None
2769	CDF37317	1	None
2769	CDF37336	0.5	None
2769	CDF37344	0.2	None
2769	CDF37360	0.2	None
2769	CDF37370	0.2	None
2769	CDF37387	0.7	None
2769	CDF37395	0	None
2769	CDF37415	0	None
2769	CDF37422	0.3	None
2769	CDF37425	1	None
2769	CDF37435	0	CS
2769	CDF37436	0.1	CS
2769	CDF37437	0.1	CS
2769	CDF37439	0.4	CS
2769	CDF37449	0.3	None
2769	CDF37454	0.3	None
2769	CDF37457	1	None
2769	CDF37475	0.6	None
2769	CDF37480	0.8	None
2769	CDF37488	0.8	None
2769	CDF37494	0.5	None
2769	CDF37501	0	None
2769	CDF37510	0.1	None
2769	CDF37518	1	None
2769	CDF37523	0.2	None
2769	CDF37529	0	None
2769	CDF37573	0.2	None
2769	CDF37578	0	None
2769	CDF37580	0.2	None
2769	CDF37591	0.5	None
2769	CDF37607	0.2	None
2769	CDF37612	0	CS
2769	CDF37614	0.2	CS
2769	CDF37618	0.6	CS
2769	CDF37622	0.3	None
2769	CDF37633	0	None
2769	CDF37636	0.2	None
2769	CDF37641	0.2	None
2769	CDF37648	0.1	None
2769	CDF37649	0.1	None
2769	CDF37651	0.7	None
2769	CDF37652	0.2	None
2769	CDF37673	0	None
2769	CDF37676	1	None
2769	CDF37695	0.9	None
2769	CDF37710	0.5	None
2769	CDF37720	0.3	None
2769	CDF37725	0.6	None
2769	CDF37728	0	None
2769	CDF37745	1	None
2769	CDF37755	0.4	None
2769	CDF37776	0.8	None
2769	CDF37777	0.6	None
2769	CDF37783	0.2	None
2769	CDF37788	0.1	None
2769	CDF37822	0.3	CS
2769	CDF37823	1	CS
2769	CDF37832	0.3	None
2769	CDF37834	0	None
2769	CDF37836	0.4	None
2769	CDF37870	0.8	None
2769	CDF37886	0.4	None
2769	CDF37905	0.7	None
2769	CDF37911	0.1	None
2769	CDF37932	0.1	None
2769	CDF37950	1	None
2769	CDF37952	0.3	None
2769	CDF37960	0.9	None
2769	CDF37964	0	None
2769	CDF37994	0.8	None
2769	CDF38001	0	None
2769	CDF38005	0	None
2769	CDF38018	1	None
2769	CDF38021	0.5	None
2769	CDF38022	0.2	None
2769	CDF38023	0.1	None
2769	CDF38025	1	None
2769	CDF38030	0.1	None
2769	CDF38038	1	None
2769	CDF38057	0.2	None
2769	CDF38058	0.8	None
2769	CDF38062	0.9	None
2769	CDF38075	0	None
2769	CDF38078	0.1	None
2769	CDF38080	0.2	None
2769	CDF38083	0.4	None
2769	CDF38090	0	None
2769	CDF38091	0.7	None
2769	CDF38092	0.5	None
2769	CDF38098	0.4	None
2769	CDF38104	0.2	None
2769	CDF38105	1	None
2769	CDF38108	1	None
2769	CDF38113	1	None
2769	CDF38118	1	None
2769	CDF38121	0.4	None
2769	CDF38122	0.1	None
2769	CDF38157	1	None
2769	CDF38166	0.9	None
2769	CDF38172	1	None
2769	CDF38179	0.1	None
2769	CDF38180	0	None
2769	CDF38223	0.4	None
2769	CDF38226	0.5	None
2769	CDF38241	0.4	None
2769	CDF38247	0.3	None
2769	CDF38270	0.2	None
2769	CDF38285	0.8	None
2769	CDF38293	0.5	None
2769	CDF38294	0.2	None
2769	CDF38296	0.2	None
2769	CDF38297	0.7	None
2769	CDF38298	0.3	None
2769	CDF38299	0.8	None
2769	CDF38303	0.6	None
2769	CDF38312	0.7	None
2769	CDF38315	0.5	None
2769	CDF38318	0.2	None
2769	CDF38327	1	None
2769	CDF38328	0.1	None
2769	CDF38346	0.2	None
2769	CDF38376	0.1	None
2769	CDF38383	0.1	None
2769	CDF38387	0.3	CS
2769	CDF38397	0.7	None
2769	CDF38400	0.8	None
2769	CDF38406	0.1	None
2769	CDF38411	0.8	None
2769	CDF38419	0.9	None
2769	CDF38429	0.1	None
2769	CDF38435	0.3	None
2769	CDF38438	0.8	None
2769	CDF38446	0.1	None
2769	CDF38454	0	None
2769	CDF38482	0.9	None
2769	CDF38500	0.6	None
2769	CDF38506	0.6	None
2769	CDF38509	1	None
2769	CDF38512	0	None
2769	CDF38518	0	None
2769	CDF38530	0.1	None
2769	CDF38531	0.9	None
2769	CDF38544	0	None
2769	CDF38548	0.3	CS
2769	CDF38549	0	CS
2769	CDF38571	0.5	None
2769	CDF38578	0.2	None
2769	CDF38590	0.9	None
2769	CDF38599	0.5	None
2769	CDF38604	0.3	None
2769	CDF38623	0.9	None
2769	CDF38627	0.8	None
2769	CDF38648	1	None
2769	CDF38654	0.2	None
2769	CDF38667	0.4	None
2769	CDF38668	0.4	None
2769	CDF38681	0.6	None
2769	CDF38683	0.5	None
2769	CDF38698	0	CS
2769	CDF38700	0.1	CS
2769	CDF38703	0	CS
2769	CDF38705	0	CS
2769	CDF38710	0.6	None
2769	CDF38717	0.1	None
2769	CDF38727	0.3	None
2769	CDF38734	0.2	None
2769	CDF38739	0.7	None
2769	CDF38740	1	None
2769	CDF38752	0.3	None
2769	CDF38758	0.1	None
2769	CDF38760	0.1	None
2769	CDF38773	0.2	None
2769	CDF38774	1	None
2769	CDF38778	0.4	None
2769	CDF38780	0.2	None
2769	CDF38782	0.2	None
2769	CDF38785	0.4	None
2769	CDF38787	0.7	None
2769	CDF38792	0.1	None
2769	CDF38797	0.4	None
2769	CDF38803	1	None
2769	CDF38807	0.6	None
2769	CDF38813	0.2	None
2769	CDF38821	0.2	None
2769	CDF38822	0.4	None
2769	CDF38833	0.1	None
2769	CDF38846	0.1	None
2769	CDF38864	0.1	None
2769	CDF38865	0.4	None
2769	CDF38878	0.6	None
2769	CDF38906	0.3	None
2769	CDF38907	1	None
2769	CDF38923	0.1	None
2769	CDF38941	1	None
2769	CDF38958	0	None
2769	CDF38965	1	None
2769	CDF39000	0.1	None
2769	CDF39008	0.9	None
2769	CDF39016	0.1	None
2769	CDF39022	0.9	None
2769	CDF39024	1	None
2769	CDF39026	0.2	None
2769	CDF39029	0.2	None
2769	CDF39035	0.2	None
2769	CDF39037	0.6	None
2769	CDF39050	0.1	None
2769	CDF39054	1	None
2769	CDF39073	1	None
2769	CDF39106	0.1	None
2769	CDF39138	0.8	None
2769	CDF39146	0.8	None
2769	CDF39151	0.3	None
2769	CDF39167	1	None
2769	CDF39170	0.3	None
2769	CDF39186	0.3	None
2769	CDF39194	0.1	None
2769	CDF39203	0.5	None
2769	CDF39209	0.5	None
2769	CDF39214	1	None
2769	CDF39218	0.7	None
2769	CDF39230	1	None
2769	CDF39243	1	None
2769	CDF39244	0.2	None
2769	CDF39253	0.1	None
2769	CDF39254	0.2	None
2769	CDF39257	0.3	None
2769	CDF39268	0	None
2769	CDF39275	0.1	None
2769	CDF39287	0	CS
2769	CDF39289	0.8	None
2769	CDF39290	0.8	None
2769	CDF39291	0.5	None
2769	CDF39302	0.5	None
2769	CDF39316	0.1	None
2769	CDF39318	0.4	None
2769	CDF39321	0.8	None
2769	CDF39323	0.2	None
2769	CDF39331	0	None
2769	CDF39345	1	None
2769	CDF39350	0.1	None
2769	CDF39353	0.5	None
2769	CDF39359	0.8	None
2769	CDF39365	0.1	None
2769	CDF39366	0.1	None
2769	CDF39369	0.5	None
2769	CDF39373	0.9	None
2769	CDF39382	0.1	None
2769	CDF39394	0	None
2769	CDF39418	0.2	None
2769	CDF39419	0.5	None
2769	CDF39426	0.3	None
2769	CDF39437	0	None
2769	CDF39452	0.1	None
2769	CDF39455	0.3	CS
2769	CDF39461	0.3	None
2769	CDF39464	0.2	None
2769	CDF39470	0	None
2769	CDF39475	0.9	None
2769	CDF39484	0.7	None
2769	CDF39485	0.4	None
2769	CDF39492	0.7	None
2769	CDF39500	1	None
2769	CDF39506	1	None
2769	CDF39515	0.2	None
2769	CDF39527	0.1	None
2769	CDF39532	0	None
2769	CDF39535	0.2	None
2769	CDF39537	1	None
2769	CDF39542	0.6	None
2769	CDF39549	0.5	None
2769	CDF39563	0.8	None
2769	CDF39576	0.2	None
2769	CDF39591	1	None
2769	CDF39593	0.6	None
2769	CDF39601	0.4	None
2769	CDF39624	0	None
2769	CDF39626	0	None
2769	CDF39636	0.5	None
2769	CDF39639	1	None
2769	CDF39645	0.7	None
2769	CDF39648	0.1	None
2769	CDF39657	0.1	None
2769	CDF39663	0.6	CS
2769	CDF39678	0.1	None
2769	CDF39681	0.9	None
2769	CDF39682	0.2	None
2769	CDF39693	0.1	None
2769	CDF39704	0.9	None
2769	CDF39718	0.2	None
2769	CDF39737	0.3	None
2769	CDF39753	1	None
2769	CDF39757	0.3	None
2769	CDF39758	1	None
2769	CDF39770	0.1	None
2769	CDF39782	0.5	None
2769	CDF39796	0.4	None
2769	CDF39797	0.4	None
2769	CDF39805	0	CS
2769	CDF39818	0.7	None
2769	CDF39832	0.4	None
2769	CDF39836	0	None
2769	CDF39840	0.8	None
2769	CDF39842	0	None
2769	CDF39844	0.3	CS
2769	CDF39846	0.1	None
2769	CDF39847	0.4	None
2769	CDF39848	0.5	None
2769	CDF39856	0.4	None
2769	CDF39868	0	None
2769	CDF39875	0.4	None
2769	CDF39883	0.3	None
2769	CDF39891	0	None
2769	CDF39892	0	None
2769	CDF39894	0	None
2769	CDF39895	0.7	None
2769	CDF39900	0.3	CS
2769	CDF39901	0.2	CS
2769	CDF39902	0.1	CS
2769	CDF39903	0.2	CS
2769	CDF39906	0.1	None
2769	CDF39908	0.6	None
2769	CDF39938	0.2	None
2769	CDF39941	0.2	None
2769	CDF39944	0.2	None
2769	CDF39947	0.6	None
2769	CDF39951	0.2	None
2769	CDF39970	0.8	None
2769	CDF39975	1	None
2769	CDF39976	0.2	None
2769	CDF39977	0.2	None
2769	CDF39996	0.7	None
2769	CDF40003	0.1	None
2769	CDF40016	0.9	None
2769	CDF40020	0.1	None
2769	CDF40022	0	None
2769	CDF40023	0.4	None
2769	CDF40025	0.4	None
2769	CDF40028	0.2	CS
2769	CDF40032	0.2	CS
2769	CDF40033	0.1	CS
2769	CDF40036	0	None
2769	CDF40037	0	None
2769	CDF40047	0.1	None
2769	CDF40049	0	None
2769	CDF40054	0.7	None
2769	CDF40068	0	None
2769	CDF40071	0.8	None
2769	CDF40077	0.8	None
2769	CDF40078	0.9	None
2769	CDF40085	0.1	None
2769	CDF40090	0.3	None
2769	CDF40101	0.3	None
2769	CDF40107	0	None
2769	CDF40114	0.9	None
2769	CDF40115	0.3	None
2769	CDF40119	1	None
2769	CDF40122	0.6	None
2769	CDF40123	0.6	None
2769	CDF40125	0.1	None
2769	CDF40130	1	None
2769	CDF40135	0.2	None
2769	CDF40137	0.5	None
2769	CDF40144	0.5	None
2769	CDF40147	0.2	None
2769	CDF40148	0.9	None
2769	CDF40152	0.3	None
2769	CDF40170	0.5	None
2769	CDF40175	0.3	None
2769	CDF40176	0.3	None
2769	CDF40182	0	None
2769	CDF40194	0.4	None
2769	CDF40214	1	None
2769	CDF40225	0.1	None
2769	CDF40228	0.1	CS
2769	CDF40241	1	None
2769	CDF40277	0.8	None
2769	CDF40285	0.9	None
2769	CDF40289	0.7	None
2769	CDF40304	0.2	None
2769	CDF40311	0.5	None
2769	CDF40323	0.5	None
2769	CDF40326	0.2	None
2769	CDF40331	0.6	None
2769	CDF40332	0.6	None
2769	CDF40333	0.8	None
2769	CDF40336	0.3	None
2769	CDF40340	0.1	CS
2769	CDF40343	0.6	None
2769	CDF40359	0.2	None
2769	CDF40374	0.1	None
2769	CDF40386	0	None
2769	CDF40387	0.1	None
2769	CDF40394	0.1	None
2769	CDF40395	1	None
2769	CDF40418	0	CS
2769	CDF40419	0	CS
2769	CDF40420	0	CS
2769	CDF40421	0	CS
2769	CDF40445	0	CS
2769	CDF40448	0.4	None
2769	CDF40450	0.4	None
2769	CDF40451	0.9	None
2769	CDF40468	0.2	None
2769	CDF40481	1	None
2769	CDF40484	0	None
2769	CDF40488	0.8	None
2769	CDF40518	0	None
2769	CDF40520	0	None
2769	CDF40526	0	None
2769	CDF40529	0.1	None
2769	CDF40533	0.9	None
2769	CDF40542	0.3	None
2769	CDF40548	0.4	None
2769	CDF40552	0.3	CS
2769	CDF40553	0.5	CS
2769	CDF40554	0.3	CS
2769	CDF40597	1	None
2769	CDF40600	0.8	None
2769	CDF40611	0.7	None
2769	CDF40618	0.3	None
2769	CDF40629	0.2	None
2769	CDF40637	1	None
2769	CDF40641	0.2	None
2769	CDF40643	0.9	None
2769	CDF40645	0.6	None
2769	CDF40652	0.6	None
2769	CDF40661	0.9	None
2769	CDF40678	0	None
2769	CDF40682	0.4	None
2769	CDF40699	0	None
2769	CDF40705	0.1	None
2769	CDF40708	0.9	None
2769	CDF40724	0.2	None
2769	CDF40732	0.3	None
2769	CDF40752	0.3	None
2769	CDF40761	0.4	None
2769	CDF40765	0.9	None
2769	CDF40767	0.1	None
2769	CDF40771	0.1	None
2769	CDF40772	0.3	None
2769	CDF40774	0.2	None
2769	CDF40788	1	None
2769	CDF40802	0.8	None
2769	CDF40804	1	None
2769	CDF40806	0.1	None
2769	CDF40812	0.5	None
2769	CDF40837	0.7	None
2769	CDF40839	1	None
2769	CDF40843	0.6	None
2769	CDF40844	0.3	None
2769	CDF40848	0.7	None
2769	CDF40852	1	None
2769	CDF40857	0.9	None
2769	CDF40864	0.1	None
2769	CDF40871	0	None
2769	CDF40872	0.5	None
2769	CDF40900	0	CS
2769	CDF40901	0	CS
2769	CDF40922	0.3	None
2769	CDF40926	0.1	CS
2769	CDF40927	0.1	CS
2769	CDF40945	0.8	None
2769	CDF40946	0.7	None
2769	CDF40967	0.4	None
2769	CDF40974	0	None
2769	CDF40977	0.3	CS
2769	CDF40988	0.1	None
2769	CDF40989	0.3	None
2769	CDF40991	1	None
2769	CDF41006	0.7	None
2769	CDF41008	0.1	None
2769	CDF41023	0.2	None
2769	CDF41029	0.7	None
2769	CDF41030	0.2	None
2769	CDF41077	1	None
2769	CDF41088	0.1	None
2769	CDF41107	0.1	None
2769	CDF41121	0	None
2769	CDF41123	0.1	None
2769	CDF41124	1	None
2769	CDF41125	1	None
2769	CDF41129	0.2	None
2769	CDF41135	0.6	None
2769	CDF41139	0.1	None
2769	CDF41148	0.1	None
2769	CDF41149	0.7	None
2769	CDF41151	0.3	None
2769	CDF41165	0.6	None
2769	CDF41167	0.2	None
2769	CDF41168	0.5	None
2769	CDF41188	0.1	None
2769	CDF41204	0	None
2769	CDF41208	0	None
2769	CDF41213	0	None
2769	CDF41218	0.2	None
2769	CDF41222	0.4	None
2769	CDF41232	0	CS
2769	CDF41250	0.7	None
2769	CDF41270	0.7	None
2769	CDF41271	0.8	None
2769	CDF41278	0.1	None
2769	CDF41280	0.3	None
2769	CDF41284	0.7	None
2769	CDF41291	0.4	None
2769	CDF41298	0	None
2769	CDF41330	0.2	None
2769	CDF41345	0.5	None
2769	CDF41350	0.3	None
2769	CDF41351	0.3	None
2769	CDF41352	0.1	None
2769	CDF41364	0	CS
2769	CDF41366	0	CS
2769	CDF41372	0.4	None
2769	CDF41373	0.3	None
2769	CDF41387	1	None
2769	CDF41396	0.8	None
2769	CDF41399	0.1	None
2769	CDF41404	0.9	None
2769	CDF41405	0.1	None
2769	CDF41415	0	CS
2769	CDF41416	0	CS
2769	CDF41417	0	CS
2769	CDF41418	0	CS
2769	CDF41424	0.2	None
2769	CDF41435	0	CS
2769	CDF77384	0.5	None
2769	CDF77387	0.3	None
2769	CDF77403	0.6	None
2769	CDF77417	0.2	None
2769	CDF77418	0	None
2769	CDF77425	0.1	None
2769	CDF77444	0.9	None
2769	CDF77478	0.2	None
2769	CDF77480	0.4	None
2769	CDF77500	0.2	None
2769	CDF77516	0.2	None
2769	CDF77519	0.1	None
2769	CDF77523	0.6	None
2769	CDF77536	0	None
2769	CDF77545	0.2	None
2769	CDF77556	0	None
2769	CDF77561	0.4	None
2769	CDF77571	1	None
2769	CDF77593	0.4	None
2769	CDF77598	1	None
2769	CDF77608	0.2	None
2880	CBJ25453	0.7	None
2880	CBJ25462	1	None
2880	CBJ25464	0.6	None
2880	CBJ25487	1	None
2880	CBJ25491	0.1	None
2880	CBJ25497	0.9	None
2880	CBJ25514	1	None
2880	CBJ25517	0.3	None
2880	CBJ25521	0.7	None
2880	CBJ25524	1	None
2880	CBJ25526	1	None
2880	CBJ25533	1	None
2880	CBJ25534	1	None
2880	CBJ25549	0.1	None
2880	CBJ25554	1	None
2880	CBJ25560	0.5	None
2880	CBJ25567	1	None
2880	CBJ25573	0.9	None
2880	CBJ25579	1	None
2880	CBJ25583	1	None
2880	CBJ25601	0	None
2880	CBJ25606	1	None
2880	CBJ25614	1	None
2880	CBJ25617	0.8	None
2880	CBJ25618	0.5	None
2880	CBJ25624	1	None
2880	CBJ25625	0.6	None
2880	CBJ25628	1	None
2880	CBJ25635	0.8	None
2880	CBJ25636	0.9	None
2880	CBJ25638	0.9	None
2880	CBJ25647	0.5	None
2880	CBJ25654	0.1	None
2880	CBJ25656	0.7	None
2880	CBJ25669	1	None
2880	CBJ25671	1	None
2880	CBJ25679	1	None
2880	CBJ25680	1	None
2880	CBJ25682	0.3	None
2880	CBJ25686	0.6	None
2880	CBJ25718	0.1	None
2880	CBJ25733	0.3	None
2880	CBJ25739	1	None
2880	CBJ25741	1	None
2880	CBJ25743	0.5	None
2880	CBJ25749	0.2	None
2880	CBJ25761	0.1	None
2880	CBJ25762	0.5	None
2880	CBJ25772	0.6	None
2880	CBJ25781	1	None
2880	CBJ25784	0.4	None
2880	CBJ25787	1	None
2880	CBJ25801	0.7	None
2880	CBJ25819	0.5	None
2880	CBJ25822	0.5	None
2880	CBJ25823	1	None
2880	CBJ25830	1	None
2880	CBJ25831	1	None
2880	CBJ25832	1	None
2880	CBJ25834	1	None
2880	CBJ25842	0.6	None
2880	CBJ25843	1	None
2880	CBJ25857	0.4	None
2880	CBJ25859	0.2	None
2880	CBJ25863	0.4	None
2880	CBJ25879	0.5	None
2880	CBJ25880	0.8	None
2880	CBJ25884	0.6	None
2880	CBJ25885	1	None
2880	CBJ25892	0.6	None
2880	CBJ25895	1	None
2880	CBJ25899	1	None
2880	CBJ25900	1	None
2880	CBJ25908	1	None
2880	CBJ25911	0.6	None
2880	CBJ25919	0.6	None
2880	CBJ25938	1	None
2880	CBJ25951	1	None
2880	CBJ25953	0.6	None
2880	CBJ25973	0.6	None
2880	CBJ25982	1	None
2880	CBJ25986	1	None
2880	CBJ25990	1	None
2880	CBJ25993	1	None
2880	CBJ25997	0.3	None
2880	CBJ25999	1	None
2880	CBJ26000	0.2	None
2880	CBJ26005	0.2	None
2880	CBJ26012	0.3	None
2880	CBJ26016	1	None
2880	CBJ26020	0.1	None
2880	CBJ26023	0.8	None
2880	CBJ26027	1	None
2880	CBJ26031	0.3	None
2880	CBJ26038	0.5	None
2880	CBJ26044	0	None
2880	CBJ26059	1	None
2880	CBJ26066	0.4	None
2880	CBJ26080	1	None
2880	CBJ26082	0.7	None
2880	CBJ26089	1	None
2880	CBJ26099	0.9	None
2880	CBJ26110	0.5	None
2880	CBJ26116	0.1	None
2880	CBJ26118	0.9	None
2880	CBJ26122	1	None
2880	CBJ26130	0.9	None
2880	CBJ26132	1	None
2880	CBJ26133	0.8	None
2880	CBJ26145	1	None
2880	CBJ26152	1	None
2880	CBJ26155	0.2	None
2880	CBJ26168	0.2	None
2880	CBJ26172	0.3	None
2880	CBJ26188	0.7	None
2880	CBJ26192	0.4	None
2880	CBJ26198	1	None
2880	CBJ26202	0.8	None
2880	CBJ26242	0.8	None
2880	CBJ26250	0.7	None
2880	CBJ26299	1	None
2880	CBJ26303	1	None
2880	CBJ26305	1	None
2880	CBJ26310	0.7	None
2880	CBJ26326	0.3	None
2880	CBJ26334	0.9	None
2880	CBJ26346	0.2	None
2880	CBJ26352	1	None
2880	CBJ26362	1	None
2880	CBJ26364	0.2	None
2880	CBJ26372	1	None
2880	CBJ26375	1	None
2880	CBJ26381	1	None
2880	CBJ26390	0.1	None
2880	CBJ26409	0.7	None
2880	CBJ26418	0.7	None
2880	CBJ26423	0.8	None
2880	CBJ26427	0.1	None
2880	CBJ26429	0.6	None
2880	CBJ26435	1	None
2880	CBJ26444	0.2	None
2880	CBJ26455	0.9	None
2880	CBJ26463	0.6	None
2880	CBJ26471	0.6	None
2880	CBJ26472	0.6	None
2880	CBJ26490	1	None
2880	CBJ26499	0.5	None
2880	CBJ26500	0.9	None
2880	CBJ26510	1	None
2880	CBJ26515	0.2	None
2880	CBJ26524	0.3	None
2880	CBJ26528	1	None
2880	CBJ26568	1	None
2880	CBJ26592	0.9	None
2880	CBJ26599	0.9	None
2880	CBJ26606	0.4	None
2880	CBJ26608	0	None
2880	CBJ26620	0.9	None
2880	CBJ26621	1	None
2880	CBJ26632	1	None
2880	CBJ26635	1	None
2880	CBJ26637	1	None
2880	CBJ26639	1	None
2880	CBJ26646	1	None
2880	CBJ26649	0.2	None
2880	CBJ26664	0.4	None
2880	CBJ26676	1	None
2880	CBJ26682	0.2	None
2880	CBJ26695	0.2	None
2880	CBJ26705	0.1	None
2880	CBJ26707	0.1	None
2880	CBJ26711	0.2	None
2880	CBJ26713	1	None
2880	CBJ26717	0.5	None
2880	CBJ26723	0.3	None
2880	CBJ26725	1	None
2880	CBJ26729	1	None
2880	CBJ26740	0.6	None
2880	CBJ26742	0.4	None
2880	CBJ26763	0.5	None
2880	CBJ26787	1	None
2880	CBJ26793	0.6	None
2880	CBJ26798	0.2	None
2880	CBJ26817	0.9	None
2880	CBJ26822	1	None
2880	CBJ26830	1	None
2880	CBJ26836	0.3	None
2880	CBJ26839	0.2	None
2880	CBJ26854	1	None
2880	CBJ26858	0.4	None
2880	CBJ26883	1	None
2880	CBJ26890	0.5	None
2880	CBJ26892	0.4	None
2880	CBJ26899	0.9	None
2880	CBJ26901	1	None
2880	CBJ26903	1	None
2880	CBJ26909	1	None
2880	CBJ26911	1	None
2880	CBJ26921	1	None
2880	CBJ26931	1	None
2880	CBJ26934	0.1	None
2880	CBJ26935	1	None
2880	CBJ26936	1	None
2880	CBJ26952	0.8	None
2880	CBJ26991	0.4	None
2880	CBJ26998	0.3	None
2880	CBJ27009	0.5	None
2880	CBJ27012	0.4	None
2880	CBJ27014	0.8	None
2880	CBJ27023	0.7	None
2880	CBJ27030	0.2	None
2880	CBJ27037	1	None
2880	CBJ27039	1	None
2880	CBJ27043	0.2	None
2880	CBJ27056	0.1	None
2880	CBJ27059	0	None
2880	CBJ27062	1	None
2880	CBJ27075	1	None
2880	CBJ27079	1	None
2880	CBJ27083	1	None
2880	CBJ27084	1	None
2880	CBJ27085	1	None
2880	CBJ27088	1	None
2880	CBJ27089	0	None
2880	CBJ27120	0.8	None
2880	CBJ27122	0.9	None
2880	CBJ27139	0.9	None
2880	CBJ27142	0.2	None
2880	CBJ27144	1	None
2880	CBJ27150	1	None
2880	CBJ27151	0.5	None
2880	CBJ27152	1	None
2880	CBJ27153	0	None
2880	CBJ27158	1	None
2880	CBJ27162	0.3	None
2880	CBJ27165	1	None
2880	CBJ27190	1	None
2880	CBJ27203	1	None
2880	CBJ27221	0.2	None
2880	CBJ27235	0.5	None
2880	CBJ27243	0.6	None
2880	CBJ27256	1	None
2880	CBJ27262	1	None
2880	CBJ27267	0.9	None
2880	CBJ27272	0.5	None
2880	CBJ27273	1	None
2880	CBJ27277	0.9	None
2880	CBJ27280	1	None
2880	CBJ27324	1	None
2880	CBJ27325	0.4	None
2880	CBJ27347	1	None
2880	CBJ27348	0.2	None
2880	CBJ27354	1	None
2880	CBJ27363	0.3	None
2880	CBJ27366	1	None
2880	CBJ27386	0.4	None
2880	CBJ27389	0.7	None
2880	CBJ27395	1	None
2880	CBJ27402	1	None
2880	CBJ27405	0.3	None
2880	CBJ27408	0.5	None
2880	CBJ27413	1	None
2880	CBJ27429	0.5	None
2880	CBJ27439	0.4	None
2880	CBJ27440	0.3	None
2880	CBJ27448	0.9	None
2880	CBJ27456	1	None
2880	CBJ27470	0.1	None
2880	CBJ27475	1	None
2880	CBJ27484	0.2	None
2880	CBJ27493	1	None
2880	CBJ27500	1	None
2880	CBJ27501	1	None
2880	CBJ27505	0.9	None
2880	CBJ27517	1	None
2880	CBJ27525	1	None
2880	CBJ27533	0.1	None
2880	CBJ27545	1	None
2880	CBJ27559	0.9	None
2880	CBJ27572	0.2	None
2880	CBJ27573	1	None
2880	CBJ27579	0.9	None
2880	CBJ27596	1	None
2880	CBJ27601	0.8	None
2880	CBJ27603	1	None
2880	CBJ27606	1	None
2880	CBJ27615	1	None
2880	CBJ27619	0.1	None
2880	CBJ27621	1	None
2880	CBJ27632	0.2	None
2880	CBJ27635	1	None
2880	CBJ27644	1	None
2880	CBJ27649	1	None
2880	CBJ27657	1	None
2880	CBJ27673	1	None
2880	CBJ27678	0.1	None
2880	CBJ27684	1	None
2880	CBJ27695	0.5	None
2880	CBJ27705	0.1	None
2880	CBJ27715	1	None
2880	CBJ27719	0.2	None
2880	CBJ27720	0.4	None
2880	CBJ27729	1	None
2880	CBJ27736	0	None
2880	CBJ27740	0.2	None
2880	CBJ27745	1	None
2880	CBJ27748	0.1	None
2880	CBJ27758	0.5	None
2880	CBJ27762	0.2	None
2880	CBJ27769	0.8	None
2880	CBJ27776	1	None
2880	CBJ27781	0.5	None
2880	CBJ27783	1	None
2880	CBJ27785	0.9	None
2880	CBJ27786	0.7	None
2880	CBJ27788	1	None
2880	CBJ27791	0.9	None
2880	CBJ27792	0.9	None
2880	CBJ27798	0.2	None
2880	CBJ27802	0.9	None
2880	CBJ27833	1	None
2880	CBJ27845	0.3	None
2880	CBJ27855	0	None
2880	CBJ27868	1	None
2880	CBJ27873	0.6	None
2880	CBJ27879	1	None
2880	CBJ27882	1	None
2880	CBJ27883	0.7	None
2880	CBJ27887	0.9	None
2880	CBJ27911	0.3	None
2880	CBJ27915	1	None
2880	CBJ27926	0.5	None
2880	CBJ27932	0.4	None
2880	CBJ27939	0.6	None
2880	CBJ27953	1	None
2880	CBJ27967	0.1	None
2880	CBJ27984	1	None
2880	CBJ27987	0.8	None
2880	CBJ27989	1	None
2880	CBJ27997	0.4	None
2880	CBJ28014	0.7	None
2880	CBJ28016	0.3	None
2880	CBJ28032	0.2	None
2880	CBJ28044	1	None
2880	CBJ28053	1	None
2880	CBJ28054	0.9	None
2880	CBJ28070	1	None
2880	CBJ28077	0.3	None
2880	CBJ28078	1	None
2880	CBJ28084	0.7	None
2880	CBJ28088	0.5	None
2880	CBJ28094	1	None
2880	CBJ28097	1	None
2880	CBJ28111	1	None
2880	CBJ28119	1	None
2880	CBJ28124	0.1	None
2880	CBJ28134	0.2	None
2880	CBJ28139	0.2	None
2880	CBJ28140	1	None
2880	CBJ28151	1	None
2880	CBJ28152	1	None
2880	CBJ28153	0.4	None
2880	CBJ28156	0.8	None
2880	CBJ28163	1	None
2880	CBJ28169	0.4	None
2880	CBJ28170	1	None
2880	CBJ28171	1	None
2880	CBJ28175	1	None
2880	CBJ28176	0.3	None
2880	CBJ28183	1	None
2880	CBJ28195	0.3	None
2880	CBJ28207	0.9	None
2880	CBJ28210	1	None
2880	CBJ28211	1	None
2880	CBJ28212	1	None
2880	CBJ28224	0.3	None
2880	CBJ28226	0.6	None
2880	CBJ28236	1	None
2880	CBJ28247	1	None
2880	CBJ28255	1	None
2880	CBJ28263	0.9	None
2880	CBJ28272	1	None
2880	CBJ28273	0.4	None
2880	CBJ28289	0.3	None
2880	CBJ28293	1	None
2880	CBJ28298	1	None
2880	CBJ28310	1	None
2880	CBJ28321	0.7	None
2880	CBJ28331	1	None
2880	CBJ28335	0.4	None
2880	CBJ28337	0.2	None
2880	CBJ28342	1	None
2880	CBJ28354	0.4	None
2880	CBJ28356	0.8	None
2880	CBJ28363	0.4	None
2880	CBJ28364	0.9	None
2880	CBJ28373	1	None
2880	CBJ28379	0.3	None
2880	CBJ28398	1	None
2880	CBJ28403	1	None
2880	CBJ28404	0.1	None
2880	CBJ28412	0.9	None
2880	CBJ28440	0.9	None
2880	CBJ28444	0.7	None
2880	CBJ28448	0.5	None
2880	CBJ28453	1	None
2880	CBJ28475	0.4	None
2880	CBJ28495	1	None
2880	CBJ28502	1	None
2880	CBJ28511	0.8	None
2880	CBJ28514	0.1	None
2880	CBJ28519	1	None
2880	CBJ28521	1	None
2880	CBJ28536	1	None
2880	CBJ28547	0.3	None
2880	CBJ28565	0.4	None
2880	CBJ28586	1	None
2880	CBJ28590	0.7	None
2880	CBJ28597	1	None
2880	CBJ28623	1	None
2880	CBJ28631	0.1	None
2880	CBJ28641	1	None
2880	CBJ28643	0.1	None
2880	CBJ28644	1	None
2880	CBJ28645	1	None
2880	CBJ28654	0.3	None
2880	CBJ28657	1	None
2880	CBJ28664	1	None
2880	CBJ28679	0.4	None
2880	CBJ28685	1	None
2880	CBJ28690	1	None
2880	CBJ28691	0.5	None
2880	CBJ28693	0.5	None
2880	CBJ28698	1	None
2880	CBJ28705	0.5	None
2880	CBJ28708	0.2	None
2880	CBJ28718	1	None
2880	CBJ28719	1	None
2880	CBJ28720	0.9	None
2880	CBJ28743	0.1	None
2880	CBJ28770	0.6	None
2880	CBJ28771	0.3	None
2880	CBJ28783	1	None
2880	CBJ28785	0.3	None
2880	CBJ28794	1	None
2880	CBJ28797	0.5	None
2880	CBJ28802	0.6	None
2880	CBJ28807	1	None
2880	CBJ28817	1	None
2880	CBJ28834	0.8	None
2880	CBJ28835	1	None
2880	CBJ28846	1	None
2880	CBJ28853	1	None
2880	CBJ28862	1	None
2880	CBJ28863	0.2	None
2880	CBJ28872	0.1	None
2880	CBJ28874	0.2	None
2880	CBJ28876	1	None
2880	CBJ28897	0.1	None
2880	CBJ28908	0.1	None
2880	CBJ28910	1	None
2880	CBJ28930	1	None
2880	CBJ28934	1	None
2880	CBJ28950	1	None
2880	CBJ28958	0.2	None
2880	CBJ28975	0.2	None
2880	CBJ28985	0.4	None
2880	CBJ28995	0.7	None
2880	CBJ28997	0.3	None
2880	CBJ28998	0.9	None
2880	CBJ29004	0.1	None
2880	CBJ29007	0.1	None
2880	CBJ29008	0.6	None
2880	CBJ29009	0.6	None
2880	CBJ29015	0.1	None
2880	CBJ29017	1	None
2880	CBJ29019	1	None
2880	CBJ29030	1	None
2880	CBJ29031	0.1	None
2880	CBJ29036	1	None
2880	CBJ29048	1	None
2880	CBJ29057	1	None
2880	CBJ29063	0.8	None
2880	CBJ29066	1	None
2880	CBJ29092	0.4	None
2880	CBJ29096	0.4	None
2880	CBJ29111	0.6	None
2880	CBJ29121	0.5	None
2880	CBJ29128	1	None
2880	CBJ29129	1	None
2880	CBJ29146	0.3	None
2880	CBJ29147	0	None
2880	CBJ29150	0.1	None
2880	CBJ29156	0.2	None
2880	CBJ29164	0.6	None
2880	CBJ29169	0.9	None
2880	CBJ29170	0	None
2880	CBJ29171	0.2	None
2880	CBJ29176	1	None
2880	CBJ29185	1	None
2880	CBJ29198	0.2	None
2880	CBJ29199	1	None
2880	CBJ29204	1	None
2880	CBJ29212	0.8	None
2880	CBJ29213	1	None
2880	CBJ29219	1	None
2880	CBJ29227	0.2	None
2880	CBJ29228	0.3	None
2880	CBJ29230	0.4	None
2880	CBJ29231	0.6	None
2880	CBJ29235	0.2	None
2880	CBJ29239	0.1	None
2880	CBJ29288	0.9	None
2880	CBJ29292	0.7	None
2880	CBJ29294	1	None
2880	CBJ29304	0.9	None
2880	CBJ29307	1	None
2880	CBJ29315	0.9	None
2880	CBJ29320	0.4	None
2880	CBJ29344	1	None
2880	CBJ29359	0.4	None
2880	CBJ29361	1	None
2880	CBJ29363	1	None
2880	CBJ29371	0	None
2880	CBJ29397	1	None
2880	CBJ29419	1	None
2880	CBJ29448	0.7	None
2880	CBJ29453	1	None
2880	CBJ29456	1	None
2880	CBJ29457	0.3	None
2880	CBJ29459	1	None
2880	CBJ29476	1	None
2880	CBJ29487	1	None
2880	CBJ29489	1	None
2880	CBJ29491	0.9	None
2880	CBJ29496	0.1	None
2880	CBJ29497	0.2	None
2880	CBJ29502	0.1	None
2880	CBJ29507	1	None
2880	CBJ29508	1	None
2880	CBJ29513	1	None
2880	CBJ29515	0.9	None
2880	CBJ29521	0.8	None
2880	CBJ29534	0.9	None
2880	CBJ29539	0.8	None
2880	CBJ29540	1	None
2880	CBJ29550	0.5	None
2880	CBJ29555	1	None
2880	CBJ29563	1	None
2880	CBJ29566	1	None
2880	CBJ29568	0.4	None
2880	CBJ29569	0.9	None
2880	CBJ29578	0.5	None
2880	CBJ29579	0.5	None
2880	CBJ29580	0.7	None
2880	CBJ29588	0.7	None
2880	CBJ29589	1	None
2880	CBJ29591	0.2	None
2880	CBJ29595	1	None
2880	CBJ29611	0.1	None
2880	CBJ29660	1	None
2880	CBJ29662	1	None
2880	CBJ29670	1	None
2880	CBJ29683	1	None
2880	CBJ29686	0.1	None
2880	CBJ29690	0.5	None
2880	CBJ29695	1	None
2880	CBJ29709	1	None
2880	CBJ29711	0.2	None
2880	CBJ29712	1	None
2880	CBJ29717	1	None
2880	CBJ29719	1	None
2880	CBJ29723	0.8	None
2880	CBJ29725	1	None
2880	CBJ29759	0.4	None
2880	CBJ29778	0.1	None
2880	CBJ29784	0.1	None
2880	CBJ29788	1	None
2880	CBJ29790	1	None
2880	CBJ29791	1	None
2880	CBJ29809	0.4	None
2880	CBJ29816	0.3	None
2880	CBJ29818	1	None
2880	CBJ29833	1	None
2880	CBJ29852	1	None
2880	CBJ29857	1	None
2880	CBJ29881	0.9	None
2880	CBJ29893	0	None
2880	CBJ29909	1	None
2880	CBJ29911	1	None
2880	CBJ29918	0.3	None
2880	CBJ29920	0.5	None
2880	CBJ29927	0.1	None
2880	CBJ29931	0.4	None
2880	CBJ29932	0.4	None
2880	CBJ29939	1	None
2880	CBJ29948	0.3	None
2880	CBJ29953	0.9	None
2880	CBJ29956	1	None
2880	CBJ29957	0.5	None
2880	CBJ29974	0.9	None
2880	CBJ29982	1	None
2880	CBJ29997	1	None
2880	CBJ29999	0.4	None
2880	CBJ30008	1	None
2880	CBJ30026	1	None
2880	CBJ30029	1	None
2880	CBJ30031	1	None
2880	CBJ30038	1	None
2880	CBJ30040	1	None
2880	CBJ30042	1	None
2880	CBJ30045	0.5	None
2880	CBJ30046	1	None
2880	CBJ30062	0.8	None
2880	CBJ30073	0.6	None
2880	CBJ30074	1	None
2880	CBJ30081	1	None
2880	CBJ30082	0.2	None
2880	CBJ30103	0.1	None
2880	CBJ30129	0.6	None
2880	CBJ30139	1	None
2880	CBJ30142	1	None
2880	CBJ30144	1	None
2880	CBJ30145	1	None
2880	CBJ30195	0.1	None
2880	CBJ30196	0.4	None
2880	CBJ30201	1	None
2880	CBJ30207	1	None
2880	CBJ30210	0.5	None
2880	CBJ30213	1	None
2880	CBJ30214	1	None
2880	CBJ30221	1	None
2880	CBJ30233	0.2	None
2880	CBJ30236	1	None
2880	CBJ30243	1	None
2880	CBJ30250	1	None
2880	CBJ30257	0.3	None
2880	CBJ30260	1	None
2880	CBJ30265	0.7	None
2880	CBJ30286	0.3	None
2880	CBJ30287	1	None
2880	CBJ30289	1	None
2880	CBJ30292	0.8	None
2880	CBJ30294	0.5	None
2880	CBJ30306	1	None
2880	CBJ30307	0.2	None
2880	CBJ30308	0.3	None
2880	CBJ30311	1	None
2880	CBJ30334	0.7	None
2880	CBJ30346	1	None
2880	CBJ30365	1	None
2880	CBJ30366	1	None
2880	CBJ30367	1	None
2880	CBJ30376	0.2	None
2880	CBJ30381	1	None
2880	CBJ30411	0.4	None
2880	CBJ30418	0.5	None
2880	CBJ30430	0.7	None
2880	CBJ30432	1	None
2880	CBJ30440	0.1	None
2880	CBJ30448	1	None
2880	CBJ30457	0.1	None
2880	CBJ30463	1	None
2880	CBJ30465	0.6	None
2880	CBJ30472	1	None
[truncated: 1,042,088+ more rows]
