# Supplementary material for: ContScout: sensitive detection and removal of contamination from annotated genomes
Source: Nat Commun. 2024 Jan 31;15:936. doi: 10.1038/s41467-024-45024-5 (PMC10831095; doi:10.1038/s41467-024-45024-5)
Supplement: Supplementary file 11 — Source data [file 41467_2024_45024_MOESM11_ESM.zip › Fig5a_Source_Data.xlsx]

## Sheet: Source_Data_Fig5a
Source Data for Figure 5a: Summary of contamination statistics across 844 genomes
Column	Description
ShortName	Short genome identifier
NContProt	Number of proteins labeled as contamination by ContScout
Log10ContProt	Number of proteins labeled as contamination by ContScout, log10-transformed
HLT	High-level taxon information (superkingdom / kingdom rank)
GroupLabel	Group label, used in the violin plot
Note:	Genomes with no contamintion (n=397) are omitted from this table
ShortName	NContProt	Log10ContProt	HLT	GroupLabel
Acancast	142	2.15229	Other eukaryote	Other eukaryote N:68
Acanplan	25	1.39794	Animal	Animal N:189
Aciri1-iso	13	1.11394	Fungi	Fungi N:118
Acrodigi	5	0.69897	Animal	Animal N:189
Acroechi	14	1.14613	Animal	Animal N:189
Acyrpisu	949	2.97727	Animal	Animal N:189
Aedeaegy	12	1.07918	Animal	Animal N:189
Albulaib	4	0.60206	Other eukaryote	Other eukaryote N:68
Amamu1	18	1.25527	Fungi	Fungi N:118
Ambotric	1	0	Plant	Plant N:72
Ambph1	1	0	Fungi	Fungi N:118
Amphcitr	24	1.38021	Animal	Animal N:189
Amphquee	485	2.68574	Animal	Animal N:189
Anancomo	10	1	Plant	Plant N:72
Anasplat	3	0.477121	Animal	Animal N:189
Angodean	498	2.69723	Other eukaryote	Other eukaryote N:68
Anopdarl	1	0	Animal	Animal N:189
Anopglab	2	0.30103	Animal	Animal N:189
Anopsine	1	0	Animal	Animal N:189
Apiscera	1	0	Animal	Animal N:189
Apisflor	317	2.50106	Animal	Animal N:189
Apismell	425	2.62839	Animal	Animal N:189
Aposjapo	61	1.78533	Animal	Animal N:189
Aptefors	27	1.43136	Animal	Animal N:189
Aptehaas	1	0	Animal	Animal N:189
Aquichry	1	0	Animal	Animal N:189
Arabhall	2	0.30103	Plant	Plant N:72
Armcep1	1	0	Fungi	Fungi N:118
Armme1-1	62	1.79239	Fungi	Fungi N:118
Arteannu	18	1.25527	Plant	Plant N:72
Artol1	4	0.60206	Fungi	Fungi N:118
Aspca3	130	2.11394	Fungi	Fungi N:118
Aspfl1	1	0	Fungi	Fungi N:118
Aspzo1	1476	3.16909	Fungi	Fungi N:118
Attacolo	3	0.477121	Animal	Animal N:189
Aurde3-1	7	0.845098	Fungi	Fungi N:118
Aureanop	237	2.37475	Other eukaryote	Other eukaryote N:68
Aurpu-var-pul1	1	0	Fungi	Fungi N:118
Auxeprot	3	0.477121	Plant	Plant N:72
Babebige	3	0.477121	Other eukaryote	Other eukaryote N:68
Babin1	1	0	Fungi	Fungi N:118
Bactolea	1	0	Animal	Animal N:189
Belganta	7	0.845098	Animal	Animal N:189
Bemitaba	32	1.50515	Animal	Animal N:189
Betavulg	387	2.58771	Plant	Plant N:72
Bigenata	14	1.14613	Other eukaryote	Other eukaryote N:68
Biomglab	338	2.52892	Animal	Animal N:189
Bisobiso	2	0.30103	Animal	Animal N:189
Bjead1-1	2	0.30103	Fungi	Fungi N:118
Blassub4	25	1.39794	Other eukaryote	Other eukaryote N:68
Blatgerm	7	0.845098	Animal	Animal N:189
Bombimpa	969	2.98632	Animal	Animal N:189
Bombmori	3	0.477121	Animal	Animal N:189
Bombterr	1	0	Animal	Animal N:189
Bostaur	2	0.30103	Animal	Animal N:189
Botbo1	21	1.32222	Fungi	Fungi N:118
Botci1	11	1.04139	Fungi	Fungi N:118
Botdo1-1	1	0	Fungi	Fungi N:118
Branbelc	5	0.69897	Animal	Animal N:189
Branflor	1	0	Animal	Animal N:189
Brasnapu	3	0.477121	Plant	Plant N:72
Brasoler	14	1.14613	Plant	Plant N:72
Brasrapa	2	0.30103	Plant	Plant N:72
Bysni1	2	0.30103	Fungi	Fungi N:118
Caenrema	461	2.6637	Animal	Animal N:189
Cajacaja	157	2.1959	Plant	Plant N:72
Calco1	7	0.845098	Fungi	Fungi N:118
Callmili	1	0	Animal	Animal N:189
Callsqua	2	0.30103	Animal	Animal N:189
Camebact	1	0	Animal	Animal N:189
Camesati	3	0.477121	Plant	Plant N:72
Campflor	1	0	Animal	Animal N:189
Canbo1	2	0.30103	Fungi	Fungi N:118
Capitele	1083	3.03463	Animal	Animal N:189
Caprhirc	1	0	Animal	Animal N:189
Capsannu	9	0.954243	Plant	Plant N:72
Capsbacc	1	0	Plant	Plant N:72
Capschin	158	2.19866	Plant	Plant N:72
Capsowcz	3	0.477121	Other eukaryote	Other eukaryote N:68
Caricris	1	0	Animal	Animal N:189
Castcana	3	0.477121	Animal	Animal N:189
Caupr1	9	0.954243	Fungi	Fungi N:118
Cenge3	1	0	Fungi	Fungi N:118
Cephcinc	83	1.91908	Animal	Animal N:189
Cephfoll	4	0.60206	Plant	Plant N:72
Cerabomb	2	0.30103	Fungi	Fungi N:118
Ceracapi	1	0	Animal	Animal N:189
Cersp1	5	0.69897	Fungi	Fungi N:118
Cersu1	7	0.845098	Fungi	Fungi N:118
Chaepela	8	0.90309	Animal	Animal N:189
Chagl-1	2	0.30103	Fungi	Fungi N:118
Charvoci	5	0.69897	Animal	Animal N:189
Chlaeust	48	1.68124	Plant	Plant N:72
Chlosaba	1	0	Animal	Animal N:189
Chlovari	10	1	Plant	Plant N:72
Choncris	170	2.23045	Other eukaryote	Other eukaryote N:68
Chove1	12	1.07918	Fungi	Fungi N:118
Cimelect	9	0.954243	Animal	Animal N:189
Cinnkane	1	0	Plant	Plant N:72
Cioninte	1	0	Animal	Animal N:189
Citrunsh	3	0.477121	Plant	Plant N:72
Clafu1	3	0.477121	Fungi	Fungi N:118
Coere1	14	1.14613	Fungi	Fungi N:118
Colivirg	19	1.27875	Animal	Animal N:189
Conco1	134	2.1271	Fungi	Fungi N:118
Conlig1	2	0.30103	Fungi	Fungi N:118
Copci-AmutBmut1	2	0.30103	Fungi	Fungi N:118
Corccaps	24	1.38021	Plant	Plant N:72
Corcolit	332	2.52114	Plant	Plant N:72
Crasgiga	72	1.85733	Animal	Animal N:189
Croqu1	9	0.954243	Fungi	Fungi N:118
Crypsecu	1	0	Animal	Animal N:189
Crypubiq	3	0.477121	Other eukaryote	Other eukaryote N:68
Cucucano	4	0.60206	Animal	Animal N:189
Cucupepo	2	0.30103	Plant	Plant N:72
Culequin	9	0.954243	Animal	Animal N:189
Cyancaer	3	0.477121	Animal	Animal N:189
Cyclcaye	13	1.11394	Other eukaryote	Other eukaryote N:68
Cylto1	2	0.30103	Fungi	Fungi N:118
Cynacard	13	1.11394	Plant	Plant N:72
Cyphcost	118	2.07188	Animal	Animal N:189
Cyprvari	1	0	Animal	Animal N:189
Cystsuis	30	1.47712	Other eukaryote	Other eukaryote N:68
Danaplex	1	0	Animal	Animal N:189
Daphpule	357	2.55267	Animal	Animal N:189
Dasynove	2	0.30103	Animal	Animal N:189
Dauccaro	13	1.11394	Plant	Plant N:72
Dendpond	12	1.07918	Animal	Animal N:189
Dermpter	2	0.30103	Animal	Animal N:189
Desmrotu	7	0.845098	Animal	Animal N:189
Diaam1	5	0.69897	Fungi	Fungi N:118
Dictdisc	1	0	Other eukaryote	Other eukaryote N:68
Dictpurp	28	1.44716	Other eukaryote	Other eukaryote N:68
Dictvivi	81	1.90849	Animal	Animal N:189
DimcrSC1	197	2.29447	Fungi	Fungi N:118
Dinoquad	1	0	Animal	Animal N:189
Diurnoxi	2	0.30103	Animal	Animal N:189
Dorchygr	638	2.80482	Plant	Plant N:72
Drecconi	1	0	Fungi	Fungi N:118
Dromnova	1	0	Animal	Animal N:189
Drosanan	36	1.5563	Animal	Animal N:189
Drosbiar	144	2.15836	Animal	Animal N:189
Drosbipe	868	2.93852	Animal	Animal N:189
Droserec	9	0.954243	Animal	Animal N:189
Drosgrim	1	0	Animal	Animal N:189
Droshyde	140	2.14613	Animal	Animal N:189
Drosmoja	7	0.845098	Animal	Animal N:189
Drosobsc	1665	3.22141	Animal	Animal N:189
Drossech	2	0.30103	Animal	Animal N:189
Drosserr	437	2.64048	Animal	Animal N:189
Drossimu	1	0	Animal	Animal N:189
Drostaka	323	2.5092	Animal	Animal N:189
Drosviri	23	1.36173	Animal	Animal N:189
Droswill	9	0.954243	Animal	Animal N:189
Echigran	1	0	Animal	Animal N:189
Ectosili	18	1.25527	Other eukaryote	Other eukaryote N:68
Eimeacer	15	1.17609	Other eukaryote	Other eukaryote N:68
Eimeneca	17	1.23045	Other eukaryote	Other eukaryote N:68
Eimetene	24	1.38021	Other eukaryote	Other eukaryote N:68
Elaeguin	92	1.96379	Plant	Plant N:72
Elapgran	61	1.78533	Fungi	Fungi N:118
Elecelec	2	0.30103	Animal	Animal N:189
Elyschlo	189	2.27646	Animal	Animal N:189
Emilhuxl	157	2.1959	Other eukaryote	Other eukaryote N:68
EndpusZ1	1	0	Fungi	Fungi N:118
Entadisp	55	1.74036	Other eukaryote	Other eukaryote N:68
Equucaba	1	0	Animal	Animal N:189
Equuprze	1	0	Animal	Animal N:189
Erynec1	10	1	Fungi	Fungi N:118
Erytgutt	5	0.69897	Plant	Plant N:72
Eucagran	6	0.778151	Plant	Plant N:72
Eufrmexi	22	1.34242	Animal	Animal N:189
Eutla1	5	0.69897	Fungi	Fungi N:118
Exaipall	131	2.11727	Animal	Animal N:189
Exigl1	4	0.60206	Fungi	Fungi N:118
Fibra1	2	0.30103	Fungi	Fungi N:118
Fibsp1	1	0	Fungi	Fungi N:118
Fishe1	2	0.30103	Fungi	Fungi N:118
Fistsola	20	1.30103	Other eukaryote	Other eukaryote N:68
Folscand	12	1.07918	Animal	Animal N:189
Fomme1	3	0.477121	Fungi	Fungi N:118
Fonnu1	1	0	Fungi	Fungi N:118
Fragcyli	2	0.30103	Other eukaryote	Other eukaryote N:68
Fundhete	1	0	Animal	Animal N:189
Galdsulp	97	1.98677	Other eukaryote	Other eukaryote N:68
Galeocci	96	1.98227	Animal	Animal N:189
Galma1	2	0.30103	Fungi	Fungi N:118
Ganpr1	4	0.60206	Fungi	Fungi N:118
Gekkjapo	2	0.30103	Animal	Animal N:189
Genlaure	65	1.81291	Plant	Plant N:72
Globulti	3	0.477121	Other eukaryote	Other eukaryote N:68
Glost2	16	1.20412	Fungi	Fungi N:118
Glotr1-1	4	0.60206	Fungi	Fungi N:118
Glycmax	2	0.30103	Plant	Plant N:72
Gonipect	71	1.85126	Plant	Plant N:72
Gorigori	1	0	Animal	Animal N:189
Gosshirs	174	2.24055	Plant	Plant N:72
Gracchor	294	2.46835	Other eukaryote	Other eukaryote N:68
Grocl1	1	0	Fungi	Fungi N:118
Guilthet	37	1.5682	Other eukaryote	Other eukaryote N:68
Gymlu1	2	0.30103	Fungi	Fungi N:118
Habrlabo	26	1.41497	Animal	Animal N:189
Halialbi	6	0.778151	Animal	Animal N:189
Halyhaly	35	1.54407	Animal	Animal N:189
Handimpe	77	1.88649	Plant	Plant N:72
Harpsalt	10	1	Animal	Animal N:189
Helivire	2	0.30103	Animal	Animal N:189
Helorobu	61	1.78533	Animal	Animal N:189
Hevebras	1	0	Plant	Plant N:72
Hipparmi	34	1.53148	Animal	Animal N:189
Hippcome	48	1.68124	Animal	Animal N:189
Hyalarab	76	1.88081	Other eukaryote	Other eukaryote N:68
Hydpi2	6	0.778151	Fungi	Fungi N:118
Hyspu1-1	1	0	Fungi	Fungi N:118
Ixodscap	272	2.43457	Animal	Animal N:189
Jatrcurc	5	0.69897	Plant	Plant N:72
Junchyem	102	2.0086	Animal	Animal N:189
Kalmbras	1	0	Fungi	Fungi N:118
Klebnite	459	2.66181	Plant	Plant N:72
Lacam2	1	0	Fungi	Fungi N:118
Lactsati	204	2.30963	Plant	Plant N:72
Laesu1	2	0.30103	Fungi	Fungi N:118
Laodstri	62	1.79239	Animal	Animal N:189
Leptdeli	336	2.52634	Animal	Animal N:189
Leptpyrr	3	0.477121	Other eukaryote	Other eukaryote N:68
Leptseym	8	0.90309	Other eukaryote	Other eukaryote N:68
Lipovexi	946	2.97589	Animal	Animal N:189
Lipst1-1	2	0.30103	Fungi	Fungi N:118
Loaloa	9	0.954243	Animal	Animal N:189
Lottgiga	17	1.23045	Animal	Animal N:189
Lucicupr	474	2.67578	Animal	Animal N:189
Lupiangu	3	0.477121	Plant	Plant N:72
Maclcord	1	0	Plant	Plant N:72
Macph1	22	1.34242	Fungi	Fungi N:118
Malgl1	8	0.90309	Fungi	Fungi N:118
Manijava	137	2.13672	Animal	Animal N:189
Marbr1	3	0.477121	Fungi	Fungi N:118
Marcpoly	22	1.34242	Plant	Plant N:72
Mayedest	833	2.92065	Animal	Animal N:189
Meditrun	259	2.4133	Plant	Plant N:72
Meriungu	1	0	Animal	Animal N:189
Micrcond	5	0.69897	Plant	Plant N:72
Micrdemo	3	0.477121	Animal	Animal N:189
Mixos1	2	0.30103	Fungi	Fungi N:118
Mizuyess	52	1.716	Animal	Animal N:189
Mnemleid	80	1.90309	Animal	Animal N:189
Monha1	1	0	Fungi	Fungi N:118
Monobrev	2	0.30103	Other eukaryote	Other eukaryote N:68
Monophar	436	2.63949	Animal	Animal N:189
Morco1	5	0.69897	Fungi	Fungi N:118
Morel2	90	1.95424	Fungi	Fungi N:118
Morunota	3	0.477121	Plant	Plant N:72
Musspic	4	0.60206	Animal	Animal N:189
Myotbran	1	0	Animal	Animal N:189
Myotdavi	1	0	Animal	Animal N:189
Naeggrub	60	1.77815	Other eukaryote	Other eukaryote N:68
Nanopark	1	0	Animal	Animal N:189
Nasovitr	34	1.53148	Animal	Animal N:189
Necaamer	368	2.56585	Animal	Animal N:189
Nelunuci	8	0.90309	Plant	Plant N:72
Nemavect	825	2.91645	Animal	Animal N:189
Neoirr1	21	1.32222	Fungi	Fungi N:118
Nicoatte	2	0.30103	Plant	Plant N:72
Nicosylv	14	1.14613	Plant	Plant N:72
Nicotaba	8	0.90309	Plant	Plant N:72
Nilaluge	713	2.85309	Animal	Animal N:189
Nomaleuc	1	0	Animal	Animal N:189
Notaeuge	1	0	Animal	Animal N:189
Obbri1	1	0	Fungi	Fungi N:118
Octobima	55	1.74036	Animal	Animal N:189
Onchvolv	11	1.04139	Animal	Animal N:189
Opisvive	5	0.69897	Animal	Animal N:189
Orchcinc	92	1.96379	Animal	Animal N:189
Ornianat	4	0.60206	Animal	Animal N:189
Oryzbrac	4	0.60206	Plant	Plant N:72
Oryzlong	23	1.36173	Plant	Plant N:72
Ovisarie	1	0	Animal	Animal N:189
Oxyttrif	371	2.56937	Other eukaryote	Other eukaryote N:68
Panpani	4	0.60206	Animal	Animal N:189
Pantpard	1	0	Animal	Animal N:189
Pantrog	6	0.778151	Animal	Animal N:189
Papasomn	8	0.90309	Plant	Plant N:72
Papianub	1	0	Animal	Animal N:189
Papimach	52	1.716	Animal	Animal N:189
Papixuth	2468	3.39235	Animal	Animal N:189
Paraande	1	0	Plant	Plant N:72
Paratetr	76	1.88081	Other eukaryote	Other eukaryote N:68
Patafasc	8	0.90309	Animal	Animal N:189
Paxin1	14	1.14613	Fungi	Fungi N:118
Paxru2	1	0	Fungi	Fungi N:118
Pedihuma	4	0.60206	Animal	Animal N:189
Penavann	45	1.65321	Animal	Animal N:189
PeniCONT	1	0	Fungi	Fungi N:118
Perimagn	16	1.20412	Animal	Animal N:189
Perk1560	11	1.04139	Other eukaryote	Other eukaryote N:68
Peroeffu	10	1	Other eukaryote	Other eukaryote N:68
Phaal1	2	0.30103	Fungi	Fungi N:118
Phaca1	2	0.30103	Fungi	Fungi N:118
Phach1	6	0.778151	Fungi	Fungi N:118
Phaleque	5	0.69897	Plant	Plant N:72
Phlbr1	7	0.845098	Fungi	Fungi N:118
Phlrad1	4	0.60206	Fungi	Fungi N:118
Phoedact	10	1	Plant	Plant N:72
Photpyra	2	0.30103	Animal	Animal N:189
Phytcact	8	0.90309	Other eukaryote	Other eukaryote N:68
Phytlate	23	1.36173	Other eukaryote	Other eukaryote N:68
Phytmega	16	1.20412	Other eukaryote	Other eukaryote N:68
Phytnico	6	0.778151	Other eukaryote	Other eukaryote N:68
Phytramo	7	0.845098	Other eukaryote	Other eukaryote N:68
Phytvexa	15	1.17609	Other eukaryote	Other eukaryote N:68
Picopube	2	0.30103	Animal	Animal N:189
Pilcr1	11	1.04139	Fungi	Fungi N:118
Pirfi3	11	1.04139	Fungi	Fungi N:118
Pirin1	23	1.36173	Fungi	Fungi N:118
Planfung	451	2.65418	Other eukaryote	Other eukaryote N:68
Plashals	34	1.53148	Other eukaryote	Other eukaryote N:68
Plasmala	3	0.477121	Other eukaryote	Other eukaryote N:68
Plasoval	22	1.34242	Other eukaryote	Other eukaryote N:68
PleosPC9-1	11	1.04139	Fungi	Fungi N:118
Plutxylo	731	2.86392	Animal	Animal N:189
Pocidami	1	0	Animal	Animal N:189
Pogobarb	2	0.30103	Animal	Animal N:189
Policana	2	0.30103	Animal	Animal N:189
Popueuph	99	1.99564	Plant	Plant N:72
Poputric	4	0.60206	Plant	Plant N:72
Priacaud	196	2.29226	Animal	Animal N:189
Prunaviu	1	0	Plant	Plant N:72
Prunmume	1	0	Plant	Plant N:72
Psean1-1	1	0	Fungi	Fungi N:118
Pseugrac	2	0.30103	Animal	Animal N:189
Pseupers	9	0.954243	Other eukaryote	Other eukaryote N:68
Psicub1-1	4	0.60206	Fungi	Fungi N:118
Pucgr2	1	0	Fungi	Fungi N:118
Pycci1	4	0.60206	Fungi	Fungi N:118
Pygonatt	99	1.99564	Animal	Animal N:189
Pyrco1	21	1.32222	Fungi	Fungi N:118
Pyrtt1	1	0	Fungi	Fungi N:118
PyruXbre	269	2.42975	Plant	Plant N:72
Pythapha	4	0.60206	Other eukaryote	Other eukaryote N:68
Pythinsi	12	1.07918	Other eukaryote	Other eukaryote N:68
Pythiway	23	1.36173	Other eukaryote	Other eukaryote N:68
Quersube	12656	4.1023	Plant	Plant N:72
Ramavari	16	1.20412	Animal	Animal N:189
Raphsati	6	0.778151	Plant	Plant N:72
Raphsubc	21	1.32222	Plant	Plant N:72
Retifilo	1842	3.26529	Other eukaryote	Other eukaryote N:68
Rhihy1	26	1.41497	Fungi	Fungi N:118
RhiirA4	76	1.88081	Fungi	Fungi N:118
Rhinroxe	3	0.477121	Animal	Animal N:189
Rhintypu	1	0	Animal	Animal N:189
Rhior3	4	0.60206	Fungi	Fungi N:118
Rhiso1	3	0.477121	Fungi	Fungi N:118
Rhives1	3	0.477121	Fungi	Fungi N:118
Rhivi1	3	0.477121	Fungi	Fungi N:118
Rhodprol	363	2.55991	Animal	Animal N:189
Rozal1-1	80	1.90309	Fungi	Fungi N:118
Sacca1	88	1.94448	Fungi	Fungi N:118
Sakvas1	10	1	Fungi	Fungi N:118
Salprose	11	1.04139	Other eukaryote	Other eukaryote N:68
Saprpara	11	1.04139	Other eukaryote	Other eukaryote N:68
Sarcharr	5	0.69897	Animal	Animal N:189
Sarcscab	69	1.83885	Animal	Animal N:189
Satdi1	16	1.20412	Fungi	Fungi N:118
Schcy1	7	0.845098	Fungi	Fungi N:118
Schihaem	3	0.477121	Animal	Animal N:189
Schimans	2	0.30103	Animal	Animal N:189
Schja1	5	0.69897	Fungi	Fungi N:118
Schpa1	10	1	Fungi	Fungi N:118
Sebve1	3	0.477121	Fungi	Fungi N:118
Selamoel	9	0.954243	Plant	Plant N:72
Serilala	59	1.77085	Animal	Animal N:189
Sesaindi	1	0	Plant	Plant N:72
Sissu1	1	0	Fungi	Fungi N:118
Solalyco	186	2.26951	Plant	Plant N:72
Soleinvi	7	0.845098	Animal	Animal N:189
Spinoler	3	0.477121	Plant	Plant N:72
Spirsalm	110	2.04139	Other eukaryote	Other eukaryote N:68
Spodlitu	1446	3.16017	Animal	Animal N:189
Spore1	1	0	Fungi	Fungi N:118
Stegmimo	9	0.954243	Animal	Animal N:189
Stencoer	148	2.17026	Other eukaryote	Other eukaryote N:68
Striculi	488	2.68842	Other eukaryote	Other eukaryote N:68
Strimari	64	1.80618	Animal	Animal N:189
Stropurp	36	1.5563	Animal	Animal N:189
Stroratt	2	0.30103	Animal	Animal N:189
Styllemn	373	2.57171	Other eukaryote	Other eukaryote N:68
Stylpist	608	2.7839	Animal	Animal N:189
Suibr2	33	1.51851	Fungi	Fungi N:118
Symbmicr	133	2.12385	Other eukaryote	Other eukaryote N:68
Tarehass	2	0.30103	Plant	Plant N:72
Terbo2	2	0.30103	Fungi	Fungi N:118
Tetrther	15	1.17609	Other eukaryote	Other eukaryote N:68
Tetrurti	4	0.60206	Animal	Animal N:189
Thalocea	842	2.92531	Other eukaryote	Other eukaryote N:68
Thasp1	58	1.76343	Fungi	Fungi N:118
Theiorie	2	0.30103	Other eukaryote	Other eukaryote N:68
Thiepunc	1	0	Fungi	Fungi N:118
Thraclav	23	1.36173	Other eukaryote	Other eukaryote N:68
Tilan2	2	0.30103	Fungi	Fungi N:118
Tinagutt	3	0.477121	Animal	Animal N:189
Toxocani	16	1.20412	Animal	Animal N:189
Traccorn	21	1.32222	Animal	Animal N:189
Tracsept	1	0	Animal	Animal N:189
Traczete	1	0	Animal	Animal N:189
Tribcast	11	1.04139	Animal	Animal N:189
Tricadha	259	2.4133	Animal	Animal N:189
Tricbrit	4	0.60206	Animal	Animal N:189
Tricnati	42	1.62325	Animal	Animal N:189
Tricnels	157	2.1959	Animal	Animal N:189
Tricni	1	0	Animal	Animal N:189
Tricpapu	51	1.70757	Animal	Animal N:189
Tricpata	353	2.54777	Animal	Animal N:189
Tricpseu	7	0.845098	Animal	Animal N:189
Tricsarc	3	0.477121	Animal	Animal N:189
TricspH2	7	0.845098	Animal	Animal N:189
Tricspir	7	0.845098	Animal	Animal N:189
TricspT8	5	0.69897	Animal	Animal N:189
Triczimb	27	1.43136	Animal	Animal N:189
Trifprat	7	0.845098	Plant	Plant N:72
Triha1	1	0	Fungi	Fungi N:118
Triol1	1	0	Fungi	Fungi N:118
Tritfoet	202	2.30535	Other eukaryote	Other eukaryote N:68
Triturar	306	2.48572	Plant	Plant N:72
Tropmerc	31	1.49136	Animal	Animal N:189
Trypcono	12	1.07918	Other eukaryote	Other eukaryote N:68
Trypcruz	2	0.30103	Other eukaryote	Other eukaryote N:68
Trypequi	5	0.69897	Other eukaryote	Other eukaryote N:68
Trypgray	13	1.11394	Other eukaryote	Other eukaryote N:68
Tryprang	5	0.69897	Other eukaryote	Other eukaryote N:68
Trypthei	1	0	Other eukaryote	Other eukaryote N:68
Tubma1	24	1.38021	Fungi	Fungi N:118
Tulca1	17	1.23045	Fungi	Fungi N:118
Usthor1	1	0	Fungi	Fungi N:118
Ustsp1	9	0.954243	Fungi	Fungi N:118
Varrdest	16	1.20412	Animal	Animal N:189
Venin1	1	0	Fungi	Fungi N:118
Verga1	2	0.30103	Fungi	Fungi N:118
Vignangu	4	0.60206	Plant	Plant N:72
Vignradi	9	0.954243	Plant	Plant N:72
Volvcart	62	1.79239	Plant	Plant N:72
Walic1	1	0	Fungi	Fungi N:118
Wican1	1	0	Fungi	Fungi N:118
Xantdend	7	0.845098	Fungi	Fungi N:118
Xenotrop	5	0.69897	Animal	Animal N:189
Zootneva	5	0.69897	Animal	Animal N:189
Zostmari	33	1.51851	Plant	Plant N:72
Zymbr1	2	0.30103	Fungi	Fungi N:118
