# Supplementary material for: ContScout: sensitive detection and removal of contamination from annotated genomes
Source: Nat Commun. 2024 Jan 31;15:936. doi: 10.1038/s41467-024-45024-5 (PMC10831095; doi:10.1038/s41467-024-45024-5)
Supplement: Supplementary file 11 — Source data [file 41467_2024_45024_MOESM11_ESM.zip › Figure_2_Source_Data.xlsx]

## Sheet: Fig2 SourceData
Source Data for Figure 3b: Performance of ContScout on synthetic data
Column	Description
Rank	The taxonomic rank at which separation of spiked-in contaminant protein from the recipient proteins was attempted (family, order, class, phylum, kingdom or superkingdom)
AUC	Aerea under the curve metrics (value between 0.5-1 means where 1 indicates perfect separation while 0.5 shows no classification power, i.e. mere guessing)
MixID	Mixture ID, based on NCBI taxon ID. Format: t{NCBI Taxon ID for contaminant}_vs_t{NCBI_Taxon_ID_for_recipient}
NSpike	Number of spiked-in contaminant proteins (100,200,400,800,1600 or 3200)
FiltTag	Tag used to group data points before plotting. Combination of MixID and Rank fields.
ContamTaxID	NCBI Taxon ID of the contaminant
RecipientTaxID	NCBI TaxonID of the recipient
ContamName	Full name of the contamiant
HostName	Full name of the recipient
Note:	Figure 3b includes only synthetic mixes with 400 randomly selected contaminant proteins. Source data for the entire simpulation is provided here. (all genome pairs, spike numbers, ranks, independent repetitions)
Rank	AUC	MixID	NSpike	FiltTag	ContamTaxID	RecipientTaxID	ContamName	RecipientName
class	1	t237561_vs_t287	100	t237561_vs_t287:class	237561	287	Candida albicans	Pseudomonas aeruginosa
class	1	t237561_vs_t287	100	t237561_vs_t287:class	237561	287	Candida albicans	Pseudomonas aeruginosa
class	1	t237561_vs_t287	100	t237561_vs_t287:class	237561	287	Candida albicans	Pseudomonas aeruginosa
class	1	t237561_vs_t287	100	t237561_vs_t287:class	237561	287	Candida albicans	Pseudomonas aeruginosa
class	1	t237561_vs_t287	100	t237561_vs_t287:class	237561	287	Candida albicans	Pseudomonas aeruginosa
class	1	t237561_vs_t287	100	t237561_vs_t287:class	237561	287	Candida albicans	Pseudomonas aeruginosa
class	1	t237561_vs_t287	100	t237561_vs_t287:class	237561	287	Candida albicans	Pseudomonas aeruginosa
class	1	t237561_vs_t287	100	t237561_vs_t287:class	237561	287	Candida albicans	Pseudomonas aeruginosa
class	1	t237561_vs_t287	100	t237561_vs_t287:class	237561	287	Candida albicans	Pseudomonas aeruginosa
class	1	t237561_vs_t287	100	t237561_vs_t287:class	237561	287	Candida albicans	Pseudomonas aeruginosa
class	1	t237561_vs_t287	100	t237561_vs_t287:class	237561	287	Candida albicans	Pseudomonas aeruginosa
class	1	t237561_vs_t287	100	t237561_vs_t287:class	237561	287	Candida albicans	Pseudomonas aeruginosa
class	1	t237561_vs_t287	100	t237561_vs_t287:class	237561	287	Candida albicans	Pseudomonas aeruginosa
class	1	t237561_vs_t287	100	t237561_vs_t287:class	237561	287	Candida albicans	Pseudomonas aeruginosa
class	1	t237561_vs_t287	100	t237561_vs_t287:class	237561	287	Candida albicans	Pseudomonas aeruginosa
class	1	t237561_vs_t287	100	t237561_vs_t287:class	237561	287	Candida albicans	Pseudomonas aeruginosa
class	1	t237561_vs_t287	100	t237561_vs_t287:class	237561	287	Candida albicans	Pseudomonas aeruginosa
class	1	t237561_vs_t287	100	t237561_vs_t287:class	237561	287	Candida albicans	Pseudomonas aeruginosa
class	0.995	t237561_vs_t287	100	t237561_vs_t287:class	237561	287	Candida albicans	Pseudomonas aeruginosa
class	1	t237561_vs_t287	100	t237561_vs_t287:class	237561	287	Candida albicans	Pseudomonas aeruginosa
class	1	t237561_vs_t287	100	t237561_vs_t287:class	237561	287	Candida albicans	Pseudomonas aeruginosa
class	1	t237561_vs_t287	100	t237561_vs_t287:class	237561	287	Candida albicans	Pseudomonas aeruginosa
class	1	t237561_vs_t287	100	t237561_vs_t287:class	237561	287	Candida albicans	Pseudomonas aeruginosa
class	1	t237561_vs_t287	100	t237561_vs_t287:class	237561	287	Candida albicans	Pseudomonas aeruginosa
class	1	t237561_vs_t287	100	t237561_vs_t287:class	237561	287	Candida albicans	Pseudomonas aeruginosa
class	0.995	t237561_vs_t287	100	t237561_vs_t287:class	237561	287	Candida albicans	Pseudomonas aeruginosa
class	1	t237561_vs_t287	100	t237561_vs_t287:class	237561	287	Candida albicans	Pseudomonas aeruginosa
class	1	t237561_vs_t287	100	t237561_vs_t287:class	237561	287	Candida albicans	Pseudomonas aeruginosa
class	1	t237561_vs_t287	100	t237561_vs_t287:class	237561	287	Candida albicans	Pseudomonas aeruginosa
class	1	t237561_vs_t287	100	t237561_vs_t287:class	237561	287	Candida albicans	Pseudomonas aeruginosa
class	1	t237561_vs_t287	100	t237561_vs_t287:class	237561	287	Candida albicans	Pseudomonas aeruginosa
class	1	t237561_vs_t287	100	t237561_vs_t287:class	237561	287	Candida albicans	Pseudomonas aeruginosa
class	1	t237561_vs_t287	100	t237561_vs_t287:class	237561	287	Candida albicans	Pseudomonas aeruginosa
class	1	t237561_vs_t287	100	t237561_vs_t287:class	237561	287	Candida albicans	Pseudomonas aeruginosa
class	1	t237561_vs_t287	100	t237561_vs_t287:class	237561	287	Candida albicans	Pseudomonas aeruginosa
class	1	t237561_vs_t287	100	t237561_vs_t287:class	237561	287	Candida albicans	Pseudomonas aeruginosa
class	1	t237561_vs_t287	100	t237561_vs_t287:class	237561	287	Candida albicans	Pseudomonas aeruginosa
class	1	t237561_vs_t287	100	t237561_vs_t287:class	237561	287	Candida albicans	Pseudomonas aeruginosa
class	1	t237561_vs_t287	100	t237561_vs_t287:class	237561	287	Candida albicans	Pseudomonas aeruginosa
class	1	t237561_vs_t287	100	t237561_vs_t287:class	237561	287	Candida albicans	Pseudomonas aeruginosa
class	1	t237561_vs_t287	100	t237561_vs_t287:class	237561	287	Candida albicans	Pseudomonas aeruginosa
class	1	t237561_vs_t287	100	t237561_vs_t287:class	237561	287	Candida albicans	Pseudomonas aeruginosa
class	1	t237561_vs_t287	100	t237561_vs_t287:class	237561	287	Candida albicans	Pseudomonas aeruginosa
class	1	t237561_vs_t287	100	t237561_vs_t287:class	237561	287	Candida albicans	Pseudomonas aeruginosa
class	1	t237561_vs_t287	100	t237561_vs_t287:class	237561	287	Candida albicans	Pseudomonas aeruginosa
class	1	t237561_vs_t287	100	t237561_vs_t287:class	237561	287	Candida albicans	Pseudomonas aeruginosa
class	1	t237561_vs_t287	100	t237561_vs_t287:class	237561	287	Candida albicans	Pseudomonas aeruginosa
class	1	t237561_vs_t287	100	t237561_vs_t287:class	237561	287	Candida albicans	Pseudomonas aeruginosa
class	1	t237561_vs_t287	100	t237561_vs_t287:class	237561	287	Candida albicans	Pseudomonas aeruginosa
class	1	t237561_vs_t287	100	t237561_vs_t287:class	237561	287	Candida albicans	Pseudomonas aeruginosa
class	1	t237561_vs_t287	100	t237561_vs_t287:class	237561	287	Candida albicans	Pseudomonas aeruginosa
class	1	t237561_vs_t287	100	t237561_vs_t287:class	237561	287	Candida albicans	Pseudomonas aeruginosa
class	1	t237561_vs_t287	100	t237561_vs_t287:class	237561	287	Candida albicans	Pseudomonas aeruginosa
class	1	t237561_vs_t287	100	t237561_vs_t287:class	237561	287	Candida albicans	Pseudomonas aeruginosa
class	1	t237561_vs_t287	100	t237561_vs_t287:class	237561	287	Candida albicans	Pseudomonas aeruginosa
class	1	t237561_vs_t287	100	t237561_vs_t287:class	237561	287	Candida albicans	Pseudomonas aeruginosa
class	1	t237561_vs_t287	100	t237561_vs_t287:class	237561	287	Candida albicans	Pseudomonas aeruginosa
class	1	t237561_vs_t287	100	t237561_vs_t287:class	237561	287	Candida albicans	Pseudomonas aeruginosa
class	1	t237561_vs_t287	100	t237561_vs_t287:class	237561	287	Candida albicans	Pseudomonas aeruginosa
class	1	t237561_vs_t287	100	t237561_vs_t287:class	237561	287	Candida albicans	Pseudomonas aeruginosa
class	1	t237561_vs_t287	100	t237561_vs_t287:class	237561	287	Candida albicans	Pseudomonas aeruginosa
class	1	t237561_vs_t287	100	t237561_vs_t287:class	237561	287	Candida albicans	Pseudomonas aeruginosa
class	1	t237561_vs_t287	100	t237561_vs_t287:class	237561	287	Candida albicans	Pseudomonas aeruginosa
class	1	t237561_vs_t287	100	t237561_vs_t287:class	237561	287	Candida albicans	Pseudomonas aeruginosa
class	1	t237561_vs_t287	100	t237561_vs_t287:class	237561	287	Candida albicans	Pseudomonas aeruginosa
class	1	t237561_vs_t287	100	t237561_vs_t287:class	237561	287	Candida albicans	Pseudomonas aeruginosa
class	1	t237561_vs_t287	100	t237561_vs_t287:class	237561	287	Candida albicans	Pseudomonas aeruginosa
class	1	t237561_vs_t287	100	t237561_vs_t287:class	237561	287	Candida albicans	Pseudomonas aeruginosa
class	1	t237561_vs_t287	100	t237561_vs_t287:class	237561	287	Candida albicans	Pseudomonas aeruginosa
class	1	t237561_vs_t287	100	t237561_vs_t287:class	237561	287	Candida albicans	Pseudomonas aeruginosa
class	1	t237561_vs_t287	100	t237561_vs_t287:class	237561	287	Candida albicans	Pseudomonas aeruginosa
class	1	t237561_vs_t287	100	t237561_vs_t287:class	237561	287	Candida albicans	Pseudomonas aeruginosa
class	1	t237561_vs_t287	100	t237561_vs_t287:class	237561	287	Candida albicans	Pseudomonas aeruginosa
class	1	t237561_vs_t287	100	t237561_vs_t287:class	237561	287	Candida albicans	Pseudomonas aeruginosa
class	1	t237561_vs_t287	100	t237561_vs_t287:class	237561	287	Candida albicans	Pseudomonas aeruginosa
class	1	t237561_vs_t287	100	t237561_vs_t287:class	237561	287	Candida albicans	Pseudomonas aeruginosa
class	1	t237561_vs_t287	100	t237561_vs_t287:class	237561	287	Candida albicans	Pseudomonas aeruginosa
class	1	t237561_vs_t287	100	t237561_vs_t287:class	237561	287	Candida albicans	Pseudomonas aeruginosa
class	1	t237561_vs_t287	100	t237561_vs_t287:class	237561	287	Candida albicans	Pseudomonas aeruginosa
class	1	t237561_vs_t287	100	t237561_vs_t287:class	237561	287	Candida albicans	Pseudomonas aeruginosa
class	1	t237561_vs_t287	100	t237561_vs_t287:class	237561	287	Candida albicans	Pseudomonas aeruginosa
class	1	t237561_vs_t287	100	t237561_vs_t287:class	237561	287	Candida albicans	Pseudomonas aeruginosa
class	1	t237561_vs_t287	100	t237561_vs_t287:class	237561	287	Candida albicans	Pseudomonas aeruginosa
class	1	t237561_vs_t287	100	t237561_vs_t287:class	237561	287	Candida albicans	Pseudomonas aeruginosa
class	1	t237561_vs_t287	100	t237561_vs_t287:class	237561	287	Candida albicans	Pseudomonas aeruginosa
class	1	t237561_vs_t287	100	t237561_vs_t287:class	237561	287	Candida albicans	Pseudomonas aeruginosa
class	1	t237561_vs_t287	100	t237561_vs_t287:class	237561	287	Candida albicans	Pseudomonas aeruginosa
class	1	t237561_vs_t287	100	t237561_vs_t287:class	237561	287	Candida albicans	Pseudomonas aeruginosa
class	1	t237561_vs_t287	100	t237561_vs_t287:class	237561	287	Candida albicans	Pseudomonas aeruginosa
class	1	t237561_vs_t287	100	t237561_vs_t287:class	237561	287	Candida albicans	Pseudomonas aeruginosa
class	1	t237561_vs_t287	100	t237561_vs_t287:class	237561	287	Candida albicans	Pseudomonas aeruginosa
class	1	t237561_vs_t287	100	t237561_vs_t287:class	237561	287	Candida albicans	Pseudomonas aeruginosa
class	1	t237561_vs_t287	100	t237561_vs_t287:class	237561	287	Candida albicans	Pseudomonas aeruginosa
class	1	t237561_vs_t287	100	t237561_vs_t287:class	237561	287	Candida albicans	Pseudomonas aeruginosa
class	1	t237561_vs_t287	100	t237561_vs_t287:class	237561	287	Candida albicans	Pseudomonas aeruginosa
class	1	t237561_vs_t287	100	t237561_vs_t287:class	237561	287	Candida albicans	Pseudomonas aeruginosa
class	1	t237561_vs_t287	100	t237561_vs_t287:class	237561	287	Candida albicans	Pseudomonas aeruginosa
class	1	t237561_vs_t287	100	t237561_vs_t287:class	237561	287	Candida albicans	Pseudomonas aeruginosa
class	1	t237561_vs_t287	100	t237561_vs_t287:class	237561	287	Candida albicans	Pseudomonas aeruginosa
class	1	t237561_vs_t287	100	t237561_vs_t287:class	237561	287	Candida albicans	Pseudomonas aeruginosa
class	1	t237561_vs_t287	200	t237561_vs_t287:class	237561	287	Candida albicans	Pseudomonas aeruginosa
class	1	t237561_vs_t287	200	t237561_vs_t287:class	237561	287	Candida albicans	Pseudomonas aeruginosa
class	1	t237561_vs_t287	200	t237561_vs_t287:class	237561	287	Candida albicans	Pseudomonas aeruginosa
class	1	t237561_vs_t287	200	t237561_vs_t287:class	237561	287	Candida albicans	Pseudomonas aeruginosa
class	1	t237561_vs_t287	200	t237561_vs_t287:class	237561	287	Candida albicans	Pseudomonas aeruginosa
class	1	t237561_vs_t287	200	t237561_vs_t287:class	237561	287	Candida albicans	Pseudomonas aeruginosa
class	1	t237561_vs_t287	200	t237561_vs_t287:class	237561	287	Candida albicans	Pseudomonas aeruginosa
class	1	t237561_vs_t287	200	t237561_vs_t287:class	237561	287	Candida albicans	Pseudomonas aeruginosa
class	1	t237561_vs_t287	200	t237561_vs_t287:class	237561	287	Candida albicans	Pseudomonas aeruginosa
class	1	t237561_vs_t287	200	t237561_vs_t287:class	237561	287	Candida albicans	Pseudomonas aeruginosa
class	1	t237561_vs_t287	200	t237561_vs_t287:class	237561	287	Candida albicans	Pseudomonas aeruginosa
class	1	t237561_vs_t287	200	t237561_vs_t287:class	237561	287	Candida albicans	Pseudomonas aeruginosa
class	1	t237561_vs_t287	200	t237561_vs_t287:class	237561	287	Candida albicans	Pseudomonas aeruginosa
class	1	t237561_vs_t287	200	t237561_vs_t287:class	237561	287	Candida albicans	Pseudomonas aeruginosa
class	1	t237561_vs_t287	200	t237561_vs_t287:class	237561	287	Candida albicans	Pseudomonas aeruginosa
class	0.9975	t237561_vs_t287	200	t237561_vs_t287:class	237561	287	Candida albicans	Pseudomonas aeruginosa
class	1	t237561_vs_t287	200	t237561_vs_t287:class	237561	287	Candida albicans	Pseudomonas aeruginosa
class	1	t237561_vs_t287	200	t237561_vs_t287:class	237561	287	Candida albicans	Pseudomonas aeruginosa
class	1	t237561_vs_t287	200	t237561_vs_t287:class	237561	287	Candida albicans	Pseudomonas aeruginosa
class	1	t237561_vs_t287	200	t237561_vs_t287:class	237561	287	Candida albicans	Pseudomonas aeruginosa
class	1	t237561_vs_t287	200	t237561_vs_t287:class	237561	287	Candida albicans	Pseudomonas aeruginosa
class	1	t237561_vs_t287	200	t237561_vs_t287:class	237561	287	Candida albicans	Pseudomonas aeruginosa
class	1	t237561_vs_t287	200	t237561_vs_t287:class	237561	287	Candida albicans	Pseudomonas aeruginosa
class	1	t237561_vs_t287	200	t237561_vs_t287:class	237561	287	Candida albicans	Pseudomonas aeruginosa
class	1	t237561_vs_t287	200	t237561_vs_t287:class	237561	287	Candida albicans	Pseudomonas aeruginosa
class	0.9975	t237561_vs_t287	200	t237561_vs_t287:class	237561	287	Candida albicans	Pseudomonas aeruginosa
class	1	t237561_vs_t287	200	t237561_vs_t287:class	237561	287	Candida albicans	Pseudomonas aeruginosa
class	1	t237561_vs_t287	200	t237561_vs_t287:class	237561	287	Candida albicans	Pseudomonas aeruginosa
class	0.9975	t237561_vs_t287	200	t237561_vs_t287:class	237561	287	Candida albicans	Pseudomonas aeruginosa
class	1	t237561_vs_t287	200	t237561_vs_t287:class	237561	287	Candida albicans	Pseudomonas aeruginosa
class	1	t237561_vs_t287	200	t237561_vs_t287:class	237561	287	Candida albicans	Pseudomonas aeruginosa
class	1	t237561_vs_t287	200	t237561_vs_t287:class	237561	287	Candida albicans	Pseudomonas aeruginosa
class	1	t237561_vs_t287	200	t237561_vs_t287:class	237561	287	Candida albicans	Pseudomonas aeruginosa
class	1	t237561_vs_t287	200	t237561_vs_t287:class	237561	287	Candida albicans	Pseudomonas aeruginosa
class	1	t237561_vs_t287	200	t237561_vs_t287:class	237561	287	Candida albicans	Pseudomonas aeruginosa
class	1	t237561_vs_t287	200	t237561_vs_t287:class	237561	287	Candida albicans	Pseudomonas aeruginosa
class	1	t237561_vs_t287	200	t237561_vs_t287:class	237561	287	Candida albicans	Pseudomonas aeruginosa
class	1	t237561_vs_t287	200	t237561_vs_t287:class	237561	287	Candida albicans	Pseudomonas aeruginosa
class	1	t237561_vs_t287	200	t237561_vs_t287:class	237561	287	Candida albicans	Pseudomonas aeruginosa
class	1	t237561_vs_t287	200	t237561_vs_t287:class	237561	287	Candida albicans	Pseudomonas aeruginosa
class	1	t237561_vs_t287	200	t237561_vs_t287:class	237561	287	Candida albicans	Pseudomonas aeruginosa
class	1	t237561_vs_t287	200	t237561_vs_t287:class	237561	287	Candida albicans	Pseudomonas aeruginosa
class	1	t237561_vs_t287	200	t237561_vs_t287:class	237561	287	Candida albicans	Pseudomonas aeruginosa
class	1	t237561_vs_t287	200	t237561_vs_t287:class	237561	287	Candida albicans	Pseudomonas aeruginosa
class	1	t237561_vs_t287	200	t237561_vs_t287:class	237561	287	Candida albicans	Pseudomonas aeruginosa
class	1	t237561_vs_t287	200	t237561_vs_t287:class	237561	287	Candida albicans	Pseudomonas aeruginosa
class	1	t237561_vs_t287	200	t237561_vs_t287:class	237561	287	Candida albicans	Pseudomonas aeruginosa
class	0.9975	t237561_vs_t287	200	t237561_vs_t287:class	237561	287	Candida albicans	Pseudomonas aeruginosa
class	1	t237561_vs_t287	200	t237561_vs_t287:class	237561	287	Candida albicans	Pseudomonas aeruginosa
class	1	t237561_vs_t287	200	t237561_vs_t287:class	237561	287	Candida albicans	Pseudomonas aeruginosa
class	1	t237561_vs_t287	200	t237561_vs_t287:class	237561	287	Candida albicans	Pseudomonas aeruginosa
class	1	t237561_vs_t287	200	t237561_vs_t287:class	237561	287	Candida albicans	Pseudomonas aeruginosa
class	1	t237561_vs_t287	200	t237561_vs_t287:class	237561	287	Candida albicans	Pseudomonas aeruginosa
class	1	t237561_vs_t287	200	t237561_vs_t287:class	237561	287	Candida albicans	Pseudomonas aeruginosa
class	1	t237561_vs_t287	200	t237561_vs_t287:class	237561	287	Candida albicans	Pseudomonas aeruginosa
class	1	t237561_vs_t287	200	t237561_vs_t287:class	237561	287	Candida albicans	Pseudomonas aeruginosa
class	1	t237561_vs_t287	200	t237561_vs_t287:class	237561	287	Candida albicans	Pseudomonas aeruginosa
class	1	t237561_vs_t287	200	t237561_vs_t287:class	237561	287	Candida albicans	Pseudomonas aeruginosa
class	1	t237561_vs_t287	200	t237561_vs_t287:class	237561	287	Candida albicans	Pseudomonas aeruginosa
class	1	t237561_vs_t287	200	t237561_vs_t287:class	237561	287	Candida albicans	Pseudomonas aeruginosa
class	1	t237561_vs_t287	200	t237561_vs_t287:class	237561	287	Candida albicans	Pseudomonas aeruginosa
class	1	t237561_vs_t287	200	t237561_vs_t287:class	237561	287	Candida albicans	Pseudomonas aeruginosa
class	1	t237561_vs_t287	200	t237561_vs_t287:class	237561	287	Candida albicans	Pseudomonas aeruginosa
class	0.9975	t237561_vs_t287	200	t237561_vs_t287:class	237561	287	Candida albicans	Pseudomonas aeruginosa
class	1	t237561_vs_t287	200	t237561_vs_t287:class	237561	287	Candida albicans	Pseudomonas aeruginosa
class	1	t237561_vs_t287	200	t237561_vs_t287:class	237561	287	Candida albicans	Pseudomonas aeruginosa
class	1	t237561_vs_t287	200	t237561_vs_t287:class	237561	287	Candida albicans	Pseudomonas aeruginosa
class	1	t237561_vs_t287	200	t237561_vs_t287:class	237561	287	Candida albicans	Pseudomonas aeruginosa
class	1	t237561_vs_t287	200	t237561_vs_t287:class	237561	287	Candida albicans	Pseudomonas aeruginosa
class	1	t237561_vs_t287	200	t237561_vs_t287:class	237561	287	Candida albicans	Pseudomonas aeruginosa
class	1	t237561_vs_t287	200	t237561_vs_t287:class	237561	287	Candida albicans	Pseudomonas aeruginosa
class	1	t237561_vs_t287	200	t237561_vs_t287:class	237561	287	Candida albicans	Pseudomonas aeruginosa
class	0.9975	t237561_vs_t287	200	t237561_vs_t287:class	237561	287	Candida albicans	Pseudomonas aeruginosa
class	1	t237561_vs_t287	200	t237561_vs_t287:class	237561	287	Candida albicans	Pseudomonas aeruginosa
class	1	t237561_vs_t287	200	t237561_vs_t287:class	237561	287	Candida albicans	Pseudomonas aeruginosa
class	1	t237561_vs_t287	200	t237561_vs_t287:class	237561	287	Candida albicans	Pseudomonas aeruginosa
class	1	t237561_vs_t287	200	t237561_vs_t287:class	237561	287	Candida albicans	Pseudomonas aeruginosa
class	1	t237561_vs_t287	200	t237561_vs_t287:class	237561	287	Candida albicans	Pseudomonas aeruginosa
class	1	t237561_vs_t287	200	t237561_vs_t287:class	237561	287	Candida albicans	Pseudomonas aeruginosa
class	1	t237561_vs_t287	200	t237561_vs_t287:class	237561	287	Candida albicans	Pseudomonas aeruginosa
class	1	t237561_vs_t287	200	t237561_vs_t287:class	237561	287	Candida albicans	Pseudomonas aeruginosa
class	1	t237561_vs_t287	200	t237561_vs_t287:class	237561	287	Candida albicans	Pseudomonas aeruginosa
class	1	t237561_vs_t287	200	t237561_vs_t287:class	237561	287	Candida albicans	Pseudomonas aeruginosa
class	1	t237561_vs_t287	200	t237561_vs_t287:class	237561	287	Candida albicans	Pseudomonas aeruginosa
class	1	t237561_vs_t287	200	t237561_vs_t287:class	237561	287	Candida albicans	Pseudomonas aeruginosa
class	1	t237561_vs_t287	200	t237561_vs_t287:class	237561	287	Candida albicans	Pseudomonas aeruginosa
class	1	t237561_vs_t287	200	t237561_vs_t287:class	237561	287	Candida albicans	Pseudomonas aeruginosa
class	1	t237561_vs_t287	200	t237561_vs_t287:class	237561	287	Candida albicans	Pseudomonas aeruginosa
class	1	t237561_vs_t287	200	t237561_vs_t287:class	237561	287	Candida albicans	Pseudomonas aeruginosa
class	1	t237561_vs_t287	200	t237561_vs_t287:class	237561	287	Candida albicans	Pseudomonas aeruginosa
class	1	t237561_vs_t287	200	t237561_vs_t287:class	237561	287	Candida albicans	Pseudomonas aeruginosa
class	1	t237561_vs_t287	200	t237561_vs_t287:class	237561	287	Candida albicans	Pseudomonas aeruginosa
class	1	t237561_vs_t287	200	t237561_vs_t287:class	237561	287	Candida albicans	Pseudomonas aeruginosa
class	1	t237561_vs_t287	200	t237561_vs_t287:class	237561	287	Candida albicans	Pseudomonas aeruginosa
class	1	t237561_vs_t287	200	t237561_vs_t287:class	237561	287	Candida albicans	Pseudomonas aeruginosa
class	0.9975	t237561_vs_t287	200	t237561_vs_t287:class	237561	287	Candida albicans	Pseudomonas aeruginosa
class	1	t237561_vs_t287	200	t237561_vs_t287:class	237561	287	Candida albicans	Pseudomonas aeruginosa
class	1	t237561_vs_t287	200	t237561_vs_t287:class	237561	287	Candida albicans	Pseudomonas aeruginosa
class	1	t237561_vs_t287	200	t237561_vs_t287:class	237561	287	Candida albicans	Pseudomonas aeruginosa
class	1	t237561_vs_t287	200	t237561_vs_t287:class	237561	287	Candida albicans	Pseudomonas aeruginosa
class	1	t237561_vs_t287	400	t237561_vs_t287:class	237561	287	Candida albicans	Pseudomonas aeruginosa
class	1	t237561_vs_t287	400	t237561_vs_t287:class	237561	287	Candida albicans	Pseudomonas aeruginosa
class	1	t237561_vs_t287	400	t237561_vs_t287:class	237561	287	Candida albicans	Pseudomonas aeruginosa
class	1	t237561_vs_t287	400	t237561_vs_t287:class	237561	287	Candida albicans	Pseudomonas aeruginosa
class	1	t237561_vs_t287	400	t237561_vs_t287:class	237561	287	Candida albicans	Pseudomonas aeruginosa
class	1	t237561_vs_t287	400	t237561_vs_t287:class	237561	287	Candida albicans	Pseudomonas aeruginosa
class	1	t237561_vs_t287	400	t237561_vs_t287:class	237561	287	Candida albicans	Pseudomonas aeruginosa
class	1	t237561_vs_t287	400	t237561_vs_t287:class	237561	287	Candida albicans	Pseudomonas aeruginosa
class	1	t237561_vs_t287	400	t237561_vs_t287:class	237561	287	Candida albicans	Pseudomonas aeruginosa
class	1	t237561_vs_t287	400	t237561_vs_t287:class	237561	287	Candida albicans	Pseudomonas aeruginosa
class	1	t237561_vs_t287	400	t237561_vs_t287:class	237561	287	Candida albicans	Pseudomonas aeruginosa
class	1	t237561_vs_t287	400	t237561_vs_t287:class	237561	287	Candida albicans	Pseudomonas aeruginosa
class	1	t237561_vs_t287	400	t237561_vs_t287:class	237561	287	Candida albicans	Pseudomonas aeruginosa
class	1	t237561_vs_t287	400	t237561_vs_t287:class	237561	287	Candida albicans	Pseudomonas aeruginosa
class	1	t237561_vs_t287	400	t237561_vs_t287:class	237561	287	Candida albicans	Pseudomonas aeruginosa
class	1	t237561_vs_t287	400	t237561_vs_t287:class	237561	287	Candida albicans	Pseudomonas aeruginosa
class	1	t237561_vs_t287	400	t237561_vs_t287:class	237561	287	Candida albicans	Pseudomonas aeruginosa
class	1	t237561_vs_t287	400	t237561_vs_t287:class	237561	287	Candida albicans	Pseudomonas aeruginosa
class	1	t237561_vs_t287	400	t237561_vs_t287:class	237561	287	Candida albicans	Pseudomonas aeruginosa
class	1	t237561_vs_t287	400	t237561_vs_t287:class	237561	287	Candida albicans	Pseudomonas aeruginosa
class	1	t237561_vs_t287	400	t237561_vs_t287:class	237561	287	Candida albicans	Pseudomonas aeruginosa
class	1	t237561_vs_t287	400	t237561_vs_t287:class	237561	287	Candida albicans	Pseudomonas aeruginosa
class	1	t237561_vs_t287	400	t237561_vs_t287:class	237561	287	Candida albicans	Pseudomonas aeruginosa
class	1	t237561_vs_t287	400	t237561_vs_t287:class	237561	287	Candida albicans	Pseudomonas aeruginosa
class	1	t237561_vs_t287	400	t237561_vs_t287:class	237561	287	Candida albicans	Pseudomonas aeruginosa
class	0.9975	t237561_vs_t287	400	t237561_vs_t287:class	237561	287	Candida albicans	Pseudomonas aeruginosa
class	1	t237561_vs_t287	400	t237561_vs_t287:class	237561	287	Candida albicans	Pseudomonas aeruginosa
class	1	t237561_vs_t287	400	t237561_vs_t287:class	237561	287	Candida albicans	Pseudomonas aeruginosa
class	0.99875	t237561_vs_t287	400	t237561_vs_t287:class	237561	287	Candida albicans	Pseudomonas aeruginosa
class	1	t237561_vs_t287	400	t237561_vs_t287:class	237561	287	Candida albicans	Pseudomonas aeruginosa
class	1	t237561_vs_t287	400	t237561_vs_t287:class	237561	287	Candida albicans	Pseudomonas aeruginosa
class	1	t237561_vs_t287	400	t237561_vs_t287:class	237561	287	Candida albicans	Pseudomonas aeruginosa
class	1	t237561_vs_t287	400	t237561_vs_t287:class	237561	287	Candida albicans	Pseudomonas aeruginosa
class	1	t237561_vs_t287	400	t237561_vs_t287:class	237561	287	Candida albicans	Pseudomonas aeruginosa
class	1	t237561_vs_t287	400	t237561_vs_t287:class	237561	287	Candida albicans	Pseudomonas aeruginosa
class	1	t237561_vs_t287	400	t237561_vs_t287:class	237561	287	Candida albicans	Pseudomonas aeruginosa
class	1	t237561_vs_t287	400	t237561_vs_t287:class	237561	287	Candida albicans	Pseudomonas aeruginosa
class	1	t237561_vs_t287	400	t237561_vs_t287:class	237561	287	Candida albicans	Pseudomonas aeruginosa
class	1	t237561_vs_t287	400	t237561_vs_t287:class	237561	287	Candida albicans	Pseudomonas aeruginosa
class	1	t237561_vs_t287	400	t237561_vs_t287:class	237561	287	Candida albicans	Pseudomonas aeruginosa
class	1	t237561_vs_t287	400	t237561_vs_t287:class	237561	287	Candida albicans	Pseudomonas aeruginosa
class	1	t237561_vs_t287	400	t237561_vs_t287:class	237561	287	Candida albicans	Pseudomonas aeruginosa
class	1	t237561_vs_t287	400	t237561_vs_t287:class	237561	287	Candida albicans	Pseudomonas aeruginosa
class	0.99875	t237561_vs_t287	400	t237561_vs_t287:class	237561	287	Candida albicans	Pseudomonas aeruginosa
class	1	t237561_vs_t287	400	t237561_vs_t287:class	237561	287	Candida albicans	Pseudomonas aeruginosa
class	1	t237561_vs_t287	400	t237561_vs_t287:class	237561	287	Candida albicans	Pseudomonas aeruginosa
class	0.99875	t237561_vs_t287	400	t237561_vs_t287:class	237561	287	Candida albicans	Pseudomonas aeruginosa
class	1	t237561_vs_t287	400	t237561_vs_t287:class	237561	287	Candida albicans	Pseudomonas aeruginosa
class	1	t237561_vs_t287	400	t237561_vs_t287:class	237561	287	Candida albicans	Pseudomonas aeruginosa
class	1	t237561_vs_t287	400	t237561_vs_t287:class	237561	287	Candida albicans	Pseudomonas aeruginosa
class	1	t237561_vs_t287	400	t237561_vs_t287:class	237561	287	Candida albicans	Pseudomonas aeruginosa
class	1	t237561_vs_t287	400	t237561_vs_t287:class	237561	287	Candida albicans	Pseudomonas aeruginosa
class	1	t237561_vs_t287	400	t237561_vs_t287:class	237561	287	Candida albicans	Pseudomonas aeruginosa
class	1	t237561_vs_t287	400	t237561_vs_t287:class	237561	287	Candida albicans	Pseudomonas aeruginosa
class	1	t237561_vs_t287	400	t237561_vs_t287:class	237561	287	Candida albicans	Pseudomonas aeruginosa
class	1	t237561_vs_t287	400	t237561_vs_t287:class	237561	287	Candida albicans	Pseudomonas aeruginosa
class	1	t237561_vs_t287	400	t237561_vs_t287:class	237561	287	Candida albicans	Pseudomonas aeruginosa
class	1	t237561_vs_t287	400	t237561_vs_t287:class	237561	287	Candida albicans	Pseudomonas aeruginosa
class	1	t237561_vs_t287	400	t237561_vs_t287:class	237561	287	Candida albicans	Pseudomonas aeruginosa
class	1	t237561_vs_t287	400	t237561_vs_t287:class	237561	287	Candida albicans	Pseudomonas aeruginosa
class	0.99875	t237561_vs_t287	400	t237561_vs_t287:class	237561	287	Candida albicans	Pseudomonas aeruginosa
class	1	t237561_vs_t287	400	t237561_vs_t287:class	237561	287	Candida albicans	Pseudomonas aeruginosa
class	1	t237561_vs_t287	400	t237561_vs_t287:class	237561	287	Candida albicans	Pseudomonas aeruginosa
class	1	t237561_vs_t287	400	t237561_vs_t287:class	237561	287	Candida albicans	Pseudomonas aeruginosa
class	1	t237561_vs_t287	400	t237561_vs_t287:class	237561	287	Candida albicans	Pseudomonas aeruginosa
class	1	t237561_vs_t287	400	t237561_vs_t287:class	237561	287	Candida albicans	Pseudomonas aeruginosa
class	1	t237561_vs_t287	400	t237561_vs_t287:class	237561	287	Candida albicans	Pseudomonas aeruginosa
class	1	t237561_vs_t287	400	t237561_vs_t287:class	237561	287	Candida albicans	Pseudomonas aeruginosa
class	1	t237561_vs_t287	400	t237561_vs_t287:class	237561	287	Candida albicans	Pseudomonas aeruginosa
class	0.99875	t237561_vs_t287	400	t237561_vs_t287:class	237561	287	Candida albicans	Pseudomonas aeruginosa
class	1	t237561_vs_t287	400	t237561_vs_t287:class	237561	287	Candida albicans	Pseudomonas aeruginosa
class	1	t237561_vs_t287	400	t237561_vs_t287:class	237561	287	Candida albicans	Pseudomonas aeruginosa
class	1	t237561_vs_t287	400	t237561_vs_t287:class	237561	287	Candida albicans	Pseudomonas aeruginosa
class	1	t237561_vs_t287	400	t237561_vs_t287:class	237561	287	Candida albicans	Pseudomonas aeruginosa
class	1	t237561_vs_t287	400	t237561_vs_t287:class	237561	287	Candida albicans	Pseudomonas aeruginosa
class	1	t237561_vs_t287	400	t237561_vs_t287:class	237561	287	Candida albicans	Pseudomonas aeruginosa
class	1	t237561_vs_t287	400	t237561_vs_t287:class	237561	287	Candida albicans	Pseudomonas aeruginosa
class	1	t237561_vs_t287	400	t237561_vs_t287:class	237561	287	Candida albicans	Pseudomonas aeruginosa
class	1	t237561_vs_t287	400	t237561_vs_t287:class	237561	287	Candida albicans	Pseudomonas aeruginosa
class	1	t237561_vs_t287	400	t237561_vs_t287:class	237561	287	Candida albicans	Pseudomonas aeruginosa
class	1	t237561_vs_t287	400	t237561_vs_t287:class	237561	287	Candida albicans	Pseudomonas aeruginosa
class	0.99875	t237561_vs_t287	400	t237561_vs_t287:class	237561	287	Candida albicans	Pseudomonas aeruginosa
class	1	t237561_vs_t287	400	t237561_vs_t287:class	237561	287	Candida albicans	Pseudomonas aeruginosa
class	1	t237561_vs_t287	400	t237561_vs_t287:class	237561	287	Candida albicans	Pseudomonas aeruginosa
class	1	t237561_vs_t287	400	t237561_vs_t287:class	237561	287	Candida albicans	Pseudomonas aeruginosa
class	1	t237561_vs_t287	400	t237561_vs_t287:class	237561	287	Candida albicans	Pseudomonas aeruginosa
class	1	t237561_vs_t287	400	t237561_vs_t287:class	237561	287	Candida albicans	Pseudomonas aeruginosa
class	1	t237561_vs_t287	400	t237561_vs_t287:class	237561	287	Candida albicans	Pseudomonas aeruginosa
class	0.99875	t237561_vs_t287	400	t237561_vs_t287:class	237561	287	Candida albicans	Pseudomonas aeruginosa
class	1	t237561_vs_t287	400	t237561_vs_t287:class	237561	287	Candida albicans	Pseudomonas aeruginosa
class	1	t237561_vs_t287	400	t237561_vs_t287:class	237561	287	Candida albicans	Pseudomonas aeruginosa
class	1	t237561_vs_t287	400	t237561_vs_t287:class	237561	287	Candida albicans	Pseudomonas aeruginosa
class	1	t237561_vs_t287	400	t237561_vs_t287:class	237561	287	Candida albicans	Pseudomonas aeruginosa
class	1	t237561_vs_t287	400	t237561_vs_t287:class	237561	287	Candida albicans	Pseudomonas aeruginosa
class	1	t237561_vs_t287	400	t237561_vs_t287:class	237561	287	Candida albicans	Pseudomonas aeruginosa
class	1	t237561_vs_t287	400	t237561_vs_t287:class	237561	287	Candida albicans	Pseudomonas aeruginosa
class	1	t237561_vs_t287	400	t237561_vs_t287:class	237561	287	Candida albicans	Pseudomonas aeruginosa
class	0.99875	t237561_vs_t287	400	t237561_vs_t287:class	237561	287	Candida albicans	Pseudomonas aeruginosa
class	1	t237561_vs_t287	400	t237561_vs_t287:class	237561	287	Candida albicans	Pseudomonas aeruginosa
class	1	t237561_vs_t287	400	t237561_vs_t287:class	237561	287	Candida albicans	Pseudomonas aeruginosa
class	1	t237561_vs_t287	800	t237561_vs_t287:class	237561	287	Candida albicans	Pseudomonas aeruginosa
class	0.999375	t237561_vs_t287	800	t237561_vs_t287:class	237561	287	Candida albicans	Pseudomonas aeruginosa
class	1	t237561_vs_t287	800	t237561_vs_t287:class	237561	287	Candida albicans	Pseudomonas aeruginosa
class	1	t237561_vs_t287	800	t237561_vs_t287:class	237561	287	Candida albicans	Pseudomonas aeruginosa
class	1	t237561_vs_t287	800	t237561_vs_t287:class	237561	287	Candida albicans	Pseudomonas aeruginosa
class	1	t237561_vs_t287	800	t237561_vs_t287:class	237561	287	Candida albicans	Pseudomonas aeruginosa
class	1	t237561_vs_t287	800	t237561_vs_t287:class	237561	287	Candida albicans	Pseudomonas aeruginosa
class	1	t237561_vs_t287	800	t237561_vs_t287:class	237561	287	Candida albicans	Pseudomonas aeruginosa
class	1	t237561_vs_t287	800	t237561_vs_t287:class	237561	287	Candida albicans	Pseudomonas aeruginosa
class	1	t237561_vs_t287	800	t237561_vs_t287:class	237561	287	Candida albicans	Pseudomonas aeruginosa
class	0.999375	t237561_vs_t287	800	t237561_vs_t287:class	237561	287	Candida albicans	Pseudomonas aeruginosa
class	1	t237561_vs_t287	800	t237561_vs_t287:class	237561	287	Candida albicans	Pseudomonas aeruginosa
class	1	t237561_vs_t287	800	t237561_vs_t287:class	237561	287	Candida albicans	Pseudomonas aeruginosa
class	1	t237561_vs_t287	800	t237561_vs_t287:class	237561	287	Candida albicans	Pseudomonas aeruginosa
class	1	t237561_vs_t287	800	t237561_vs_t287:class	237561	287	Candida albicans	Pseudomonas aeruginosa
class	0.999375	t237561_vs_t287	800	t237561_vs_t287:class	237561	287	Candida albicans	Pseudomonas aeruginosa
class	1	t237561_vs_t287	800	t237561_vs_t287:class	237561	287	Candida albicans	Pseudomonas aeruginosa
class	0.999375	t237561_vs_t287	800	t237561_vs_t287:class	237561	287	Candida albicans	Pseudomonas aeruginosa
class	0.999375	t237561_vs_t287	800	t237561_vs_t287:class	237561	287	Candida albicans	Pseudomonas aeruginosa
class	1	t237561_vs_t287	800	t237561_vs_t287:class	237561	287	Candida albicans	Pseudomonas aeruginosa
class	1	t237561_vs_t287	800	t237561_vs_t287:class	237561	287	Candida albicans	Pseudomonas aeruginosa
class	1	t237561_vs_t287	800	t237561_vs_t287:class	237561	287	Candida albicans	Pseudomonas aeruginosa
class	1	t237561_vs_t287	800	t237561_vs_t287:class	237561	287	Candida albicans	Pseudomonas aeruginosa
class	1	t237561_vs_t287	800	t237561_vs_t287:class	237561	287	Candida albicans	Pseudomonas aeruginosa
class	0.999375	t237561_vs_t287	800	t237561_vs_t287:class	237561	287	Candida albicans	Pseudomonas aeruginosa
class	0.999375	t237561_vs_t287	800	t237561_vs_t287:class	237561	287	Candida albicans	Pseudomonas aeruginosa
class	0.99875	t237561_vs_t287	800	t237561_vs_t287:class	237561	287	Candida albicans	Pseudomonas aeruginosa
class	1	t237561_vs_t287	800	t237561_vs_t287:class	237561	287	Candida albicans	Pseudomonas aeruginosa
class	1	t237561_vs_t287	800	t237561_vs_t287:class	237561	287	Candida albicans	Pseudomonas aeruginosa
class	1	t237561_vs_t287	800	t237561_vs_t287:class	237561	287	Candida albicans	Pseudomonas aeruginosa
class	1	t237561_vs_t287	800	t237561_vs_t287:class	237561	287	Candida albicans	Pseudomonas aeruginosa
class	1	t237561_vs_t287	800	t237561_vs_t287:class	237561	287	Candida albicans	Pseudomonas aeruginosa
class	0.99875	t237561_vs_t287	800	t237561_vs_t287:class	237561	287	Candida albicans	Pseudomonas aeruginosa
class	0.999375	t237561_vs_t287	800	t237561_vs_t287:class	237561	287	Candida albicans	Pseudomonas aeruginosa
class	1	t237561_vs_t287	800	t237561_vs_t287:class	237561	287	Candida albicans	Pseudomonas aeruginosa
class	0.999375	t237561_vs_t287	800	t237561_vs_t287:class	237561	287	Candida albicans	Pseudomonas aeruginosa
class	1	t237561_vs_t287	800	t237561_vs_t287:class	237561	287	Candida albicans	Pseudomonas aeruginosa
class	1	t237561_vs_t287	800	t237561_vs_t287:class	237561	287	Candida albicans	Pseudomonas aeruginosa
class	1	t237561_vs_t287	800	t237561_vs_t287:class	237561	287	Candida albicans	Pseudomonas aeruginosa
class	1	t237561_vs_t287	800	t237561_vs_t287:class	237561	287	Candida albicans	Pseudomonas aeruginosa
class	1	t237561_vs_t287	800	t237561_vs_t287:class	237561	287	Candida albicans	Pseudomonas aeruginosa
class	1	t237561_vs_t287	800	t237561_vs_t287:class	237561	287	Candida albicans	Pseudomonas aeruginosa
class	0.999375	t237561_vs_t287	800	t237561_vs_t287:class	237561	287	Candida albicans	Pseudomonas aeruginosa
class	1	t237561_vs_t287	800	t237561_vs_t287:class	237561	287	Candida albicans	Pseudomonas aeruginosa
class	1	t237561_vs_t287	800	t237561_vs_t287:class	237561	287	Candida albicans	Pseudomonas aeruginosa
class	1	t237561_vs_t287	800	t237561_vs_t287:class	237561	287	Candida albicans	Pseudomonas aeruginosa
class	0.999375	t237561_vs_t287	800	t237561_vs_t287:class	237561	287	Candida albicans	Pseudomonas aeruginosa
class	1	t237561_vs_t287	800	t237561_vs_t287:class	237561	287	Candida albicans	Pseudomonas aeruginosa
class	1	t237561_vs_t287	800	t237561_vs_t287:class	237561	287	Candida albicans	Pseudomonas aeruginosa
class	1	t237561_vs_t287	800	t237561_vs_t287:class	237561	287	Candida albicans	Pseudomonas aeruginosa
class	1	t237561_vs_t287	800	t237561_vs_t287:class	237561	287	Candida albicans	Pseudomonas aeruginosa
class	1	t237561_vs_t287	800	t237561_vs_t287:class	237561	287	Candida albicans	Pseudomonas aeruginosa
class	1	t237561_vs_t287	800	t237561_vs_t287:class	237561	287	Candida albicans	Pseudomonas aeruginosa
class	0.999375	t237561_vs_t287	800	t237561_vs_t287:class	237561	287	Candida albicans	Pseudomonas aeruginosa
class	1	t237561_vs_t287	800	t237561_vs_t287:class	237561	287	Candida albicans	Pseudomonas aeruginosa
class	1	t237561_vs_t287	800	t237561_vs_t287:class	237561	287	Candida albicans	Pseudomonas aeruginosa
class	0.999375	t237561_vs_t287	800	t237561_vs_t287:class	237561	287	Candida albicans	Pseudomonas aeruginosa
class	0.999375	t237561_vs_t287	800	t237561_vs_t287:class	237561	287	Candida albicans	Pseudomonas aeruginosa
class	1	t237561_vs_t287	800	t237561_vs_t287:class	237561	287	Candida albicans	Pseudomonas aeruginosa
class	0.999375	t237561_vs_t287	800	t237561_vs_t287:class	237561	287	Candida albicans	Pseudomonas aeruginosa
class	1	t237561_vs_t287	800	t237561_vs_t287:class	237561	287	Candida albicans	Pseudomonas aeruginosa
class	0.999375	t237561_vs_t287	800	t237561_vs_t287:class	237561	287	Candida albicans	Pseudomonas aeruginosa
class	1	t237561_vs_t287	800	t237561_vs_t287:class	237561	287	Candida albicans	Pseudomonas aeruginosa
class	1	t237561_vs_t287	800	t237561_vs_t287:class	237561	287	Candida albicans	Pseudomonas aeruginosa
class	1	t237561_vs_t287	800	t237561_vs_t287:class	237561	287	Candida albicans	Pseudomonas aeruginosa
class	1	t237561_vs_t287	800	t237561_vs_t287:class	237561	287	Candida albicans	Pseudomonas aeruginosa
class	1	t237561_vs_t287	800	t237561_vs_t287:class	237561	287	Candida albicans	Pseudomonas aeruginosa
class	1	t237561_vs_t287	800	t237561_vs_t287:class	237561	287	Candida albicans	Pseudomonas aeruginosa
class	1	t237561_vs_t287	800	t237561_vs_t287:class	237561	287	Candida albicans	Pseudomonas aeruginosa
class	0.999375	t237561_vs_t287	800	t237561_vs_t287:class	237561	287	Candida albicans	Pseudomonas aeruginosa
class	1	t237561_vs_t287	800	t237561_vs_t287:class	237561	287	Candida albicans	Pseudomonas aeruginosa
class	1	t237561_vs_t287	800	t237561_vs_t287:class	237561	287	Candida albicans	Pseudomonas aeruginosa
class	1	t237561_vs_t287	800	t237561_vs_t287:class	237561	287	Candida albicans	Pseudomonas aeruginosa
class	1	t237561_vs_t287	800	t237561_vs_t287:class	237561	287	Candida albicans	Pseudomonas aeruginosa
class	1	t237561_vs_t287	800	t237561_vs_t287:class	237561	287	Candida albicans	Pseudomonas aeruginosa
class	1	t237561_vs_t287	800	t237561_vs_t287:class	237561	287	Candida albicans	Pseudomonas aeruginosa
class	1	t237561_vs_t287	800	t237561_vs_t287:class	237561	287	Candida albicans	Pseudomonas aeruginosa
class	1	t237561_vs_t287	800	t237561_vs_t287:class	237561	287	Candida albicans	Pseudomonas aeruginosa
class	1	t237561_vs_t287	800	t237561_vs_t287:class	237561	287	Candida albicans	Pseudomonas aeruginosa
class	1	t237561_vs_t287	800	t237561_vs_t287:class	237561	287	Candida albicans	Pseudomonas aeruginosa
class	1	t237561_vs_t287	800	t237561_vs_t287:class	237561	287	Candida albicans	Pseudomonas aeruginosa
class	0.999375	t237561_vs_t287	800	t237561_vs_t287:class	237561	287	Candida albicans	Pseudomonas aeruginosa
class	1	t237561_vs_t287	800	t237561_vs_t287:class	237561	287	Candida albicans	Pseudomonas aeruginosa
class	1	t237561_vs_t287	800	t237561_vs_t287:class	237561	287	Candida albicans	Pseudomonas aeruginosa
class	1	t237561_vs_t287	800	t237561_vs_t287:class	237561	287	Candida albicans	Pseudomonas aeruginosa
class	1	t237561_vs_t287	800	t237561_vs_t287:class	237561	287	Candida albicans	Pseudomonas aeruginosa
class	1	t237561_vs_t287	800	t237561_vs_t287:class	237561	287	Candida albicans	Pseudomonas aeruginosa
class	1	t237561_vs_t287	800	t237561_vs_t287:class	237561	287	Candida albicans	Pseudomonas aeruginosa
class	1	t237561_vs_t287	800	t237561_vs_t287:class	237561	287	Candida albicans	Pseudomonas aeruginosa
class	1	t237561_vs_t287	800	t237561_vs_t287:class	237561	287	Candida albicans	Pseudomonas aeruginosa
class	1	t237561_vs_t287	800	t237561_vs_t287:class	237561	287	Candida albicans	Pseudomonas aeruginosa
class	1	t237561_vs_t287	800	t237561_vs_t287:class	237561	287	Candida albicans	Pseudomonas aeruginosa
class	1	t237561_vs_t287	800	t237561_vs_t287:class	237561	287	Candida albicans	Pseudomonas aeruginosa
class	1	t237561_vs_t287	800	t237561_vs_t287:class	237561	287	Candida albicans	Pseudomonas aeruginosa
class	1	t237561_vs_t287	800	t237561_vs_t287:class	237561	287	Candida albicans	Pseudomonas aeruginosa
class	1	t237561_vs_t287	800	t237561_vs_t287:class	237561	287	Candida albicans	Pseudomonas aeruginosa
class	1	t237561_vs_t287	800	t237561_vs_t287:class	237561	287	Candida albicans	Pseudomonas aeruginosa
class	1	t237561_vs_t287	800	t237561_vs_t287:class	237561	287	Candida albicans	Pseudomonas aeruginosa
class	1	t237561_vs_t287	800	t237561_vs_t287:class	237561	287	Candida albicans	Pseudomonas aeruginosa
class	1	t237561_vs_t287	800	t237561_vs_t287:class	237561	287	Candida albicans	Pseudomonas aeruginosa
class	1	t237561_vs_t287	1600	t237561_vs_t287:class	237561	287	Candida albicans	Pseudomonas aeruginosa
class	0.999687	t237561_vs_t287	1600	t237561_vs_t287:class	237561	287	Candida albicans	Pseudomonas aeruginosa
class	0.999687	t237561_vs_t287	1600	t237561_vs_t287:class	237561	287	Candida albicans	Pseudomonas aeruginosa
class	1	t237561_vs_t287	1600	t237561_vs_t287:class	237561	287	Candida albicans	Pseudomonas aeruginosa
class	1	t237561_vs_t287	1600	t237561_vs_t287:class	237561	287	Candida albicans	Pseudomonas aeruginosa
class	0.999687	t237561_vs_t287	1600	t237561_vs_t287:class	237561	287	Candida albicans	Pseudomonas aeruginosa
class	1	t237561_vs_t287	1600	t237561_vs_t287:class	237561	287	Candida albicans	Pseudomonas aeruginosa
class	0.999375	t237561_vs_t287	1600	t237561_vs_t287:class	237561	287	Candida albicans	Pseudomonas aeruginosa
class	1	t237561_vs_t287	1600	t237561_vs_t287:class	237561	287	Candida albicans	Pseudomonas aeruginosa
class	1	t237561_vs_t287	1600	t237561_vs_t287:class	237561	287	Candida albicans	Pseudomonas aeruginosa
class	1	t237561_vs_t287	1600	t237561_vs_t287:class	237561	287	Candida albicans	Pseudomonas aeruginosa
class	1	t237561_vs_t287	1600	t237561_vs_t287:class	237561	287	Candida albicans	Pseudomonas aeruginosa
class	1	t237561_vs_t287	1600	t237561_vs_t287:class	237561	287	Candida albicans	Pseudomonas aeruginosa
class	1	t237561_vs_t287	1600	t237561_vs_t287:class	237561	287	Candida albicans	Pseudomonas aeruginosa
class	1	t237561_vs_t287	1600	t237561_vs_t287:class	237561	287	Candida albicans	Pseudomonas aeruginosa
class	0.999687	t237561_vs_t287	1600	t237561_vs_t287:class	237561	287	Candida albicans	Pseudomonas aeruginosa
class	1	t237561_vs_t287	1600	t237561_vs_t287:class	237561	287	Candida albicans	Pseudomonas aeruginosa
class	0.999687	t237561_vs_t287	1600	t237561_vs_t287:class	237561	287	Candida albicans	Pseudomonas aeruginosa
class	0.999687	t237561_vs_t287	1600	t237561_vs_t287:class	237561	287	Candida albicans	Pseudomonas aeruginosa
class	1	t237561_vs_t287	1600	t237561_vs_t287:class	237561	287	Candida albicans	Pseudomonas aeruginosa
class	1	t237561_vs_t287	1600	t237561_vs_t287:class	237561	287	Candida albicans	Pseudomonas aeruginosa
class	0.999687	t237561_vs_t287	1600	t237561_vs_t287:class	237561	287	Candida albicans	Pseudomonas aeruginosa
class	1	t237561_vs_t287	1600	t237561_vs_t287:class	237561	287	Candida albicans	Pseudomonas aeruginosa
class	1	t237561_vs_t287	1600	t237561_vs_t287:class	237561	287	Candida albicans	Pseudomonas aeruginosa
class	1	t237561_vs_t287	1600	t237561_vs_t287:class	237561	287	Candida albicans	Pseudomonas aeruginosa
class	1	t237561_vs_t287	1600	t237561_vs_t287:class	237561	287	Candida albicans	Pseudomonas aeruginosa
class	1	t237561_vs_t287	1600	t237561_vs_t287:class	237561	287	Candida albicans	Pseudomonas aeruginosa
class	0.999687	t237561_vs_t287	1600	t237561_vs_t287:class	237561	287	Candida albicans	Pseudomonas aeruginosa
class	1	t237561_vs_t287	1600	t237561_vs_t287:class	237561	287	Candida albicans	Pseudomonas aeruginosa
class	1	t237561_vs_t287	1600	t237561_vs_t287:class	237561	287	Candida albicans	Pseudomonas aeruginosa
class	1	t237561_vs_t287	1600	t237561_vs_t287:class	237561	287	Candida albicans	Pseudomonas aeruginosa
class	1	t237561_vs_t287	1600	t237561_vs_t287:class	237561	287	Candida albicans	Pseudomonas aeruginosa
class	1	t237561_vs_t287	1600	t237561_vs_t287:class	237561	287	Candida albicans	Pseudomonas aeruginosa
class	1	t237561_vs_t287	1600	t237561_vs_t287:class	237561	287	Candida albicans	Pseudomonas aeruginosa
class	0.999375	t237561_vs_t287	1600	t237561_vs_t287:class	237561	287	Candida albicans	Pseudomonas aeruginosa
class	0.999062	t237561_vs_t287	1600	t237561_vs_t287:class	237561	287	Candida albicans	Pseudomonas aeruginosa
class	1	t237561_vs_t287	1600	t237561_vs_t287:class	237561	287	Candida albicans	Pseudomonas aeruginosa
class	0.999687	t237561_vs_t287	1600	t237561_vs_t287:class	237561	287	Candida albicans	Pseudomonas aeruginosa
class	1	t237561_vs_t287	1600	t237561_vs_t287:class	237561	287	Candida albicans	Pseudomonas aeruginosa
class	1	t237561_vs_t287	1600	t237561_vs_t287:class	237561	287	Candida albicans	Pseudomonas aeruginosa
class	1	t237561_vs_t287	1600	t237561_vs_t287:class	237561	287	Candida albicans	Pseudomonas aeruginosa
class	1	t237561_vs_t287	1600	t237561_vs_t287:class	237561	287	Candida albicans	Pseudomonas aeruginosa
class	1	t237561_vs_t287	1600	t237561_vs_t287:class	237561	287	Candida albicans	Pseudomonas aeruginosa
class	0.999687	t237561_vs_t287	1600	t237561_vs_t287:class	237561	287	Candida albicans	Pseudomonas aeruginosa
class	0.999687	t237561_vs_t287	1600	t237561_vs_t287:class	237561	287	Candida albicans	Pseudomonas aeruginosa
class	1	t237561_vs_t287	1600	t237561_vs_t287:class	237561	287	Candida albicans	Pseudomonas aeruginosa
class	1	t237561_vs_t287	1600	t237561_vs_t287:class	237561	287	Candida albicans	Pseudomonas aeruginosa
class	1	t237561_vs_t287	1600	t237561_vs_t287:class	237561	287	Candida albicans	Pseudomonas aeruginosa
class	1	t237561_vs_t287	1600	t237561_vs_t287:class	237561	287	Candida albicans	Pseudomonas aeruginosa
class	1	t237561_vs_t287	1600	t237561_vs_t287:class	237561	287	Candida albicans	Pseudomonas aeruginosa
class	0.999687	t237561_vs_t287	1600	t237561_vs_t287:class	237561	287	Candida albicans	Pseudomonas aeruginosa
class	0.999687	t237561_vs_t287	1600	t237561_vs_t287:class	237561	287	Candida albicans	Pseudomonas aeruginosa
class	1	t237561_vs_t287	1600	t237561_vs_t287:class	237561	287	Candida albicans	Pseudomonas aeruginosa
class	1	t237561_vs_t287	1600	t237561_vs_t287:class	237561	287	Candida albicans	Pseudomonas aeruginosa
class	1	t237561_vs_t287	1600	t237561_vs_t287:class	237561	287	Candida albicans	Pseudomonas aeruginosa
class	0.999687	t237561_vs_t287	1600	t237561_vs_t287:class	237561	287	Candida albicans	Pseudomonas aeruginosa
class	1	t237561_vs_t287	1600	t237561_vs_t287:class	237561	287	Candida albicans	Pseudomonas aeruginosa
class	0.999375	t237561_vs_t287	1600	t237561_vs_t287:class	237561	287	Candida albicans	Pseudomonas aeruginosa
class	0.999687	t237561_vs_t287	1600	t237561_vs_t287:class	237561	287	Candida albicans	Pseudomonas aeruginosa
class	1	t237561_vs_t287	1600	t237561_vs_t287:class	237561	287	Candida albicans	Pseudomonas aeruginosa
class	1	t237561_vs_t287	1600	t237561_vs_t287:class	237561	287	Candida albicans	Pseudomonas aeruginosa
class	1	t237561_vs_t287	1600	t237561_vs_t287:class	237561	287	Candida albicans	Pseudomonas aeruginosa
class	1	t237561_vs_t287	1600	t237561_vs_t287:class	237561	287	Candida albicans	Pseudomonas aeruginosa
class	0.999687	t237561_vs_t287	1600	t237561_vs_t287:class	237561	287	Candida albicans	Pseudomonas aeruginosa
class	1	t237561_vs_t287	1600	t237561_vs_t287:class	237561	287	Candida albicans	Pseudomonas aeruginosa
class	0.999687	t237561_vs_t287	1600	t237561_vs_t287:class	237561	287	Candida albicans	Pseudomonas aeruginosa
class	0.999375	t237561_vs_t287	1600	t237561_vs_t287:class	237561	287	Candida albicans	Pseudomonas aeruginosa
class	1	t237561_vs_t287	1600	t237561_vs_t287:class	237561	287	Candida albicans	Pseudomonas aeruginosa
class	0.999687	t237561_vs_t287	1600	t237561_vs_t287:class	237561	287	Candida albicans	Pseudomonas aeruginosa
class	1	t237561_vs_t287	1600	t237561_vs_t287:class	237561	287	Candida albicans	Pseudomonas aeruginosa
class	1	t237561_vs_t287	1600	t237561_vs_t287:class	237561	287	Candida albicans	Pseudomonas aeruginosa
class	1	t237561_vs_t287	1600	t237561_vs_t287:class	237561	287	Candida albicans	Pseudomonas aeruginosa
class	1	t237561_vs_t287	1600	t237561_vs_t287:class	237561	287	Candida albicans	Pseudomonas aeruginosa
class	1	t237561_vs_t287	1600	t237561_vs_t287:class	237561	287	Candida albicans	Pseudomonas aeruginosa
class	1	t237561_vs_t287	1600	t237561_vs_t287:class	237561	287	Candida albicans	Pseudomonas aeruginosa
class	1	t237561_vs_t287	1600	t237561_vs_t287:class	237561	287	Candida albicans	Pseudomonas aeruginosa
class	1	t237561_vs_t287	1600	t237561_vs_t287:class	237561	287	Candida albicans	Pseudomonas aeruginosa
class	1	t237561_vs_t287	1600	t237561_vs_t287:class	237561	287	Candida albicans	Pseudomonas aeruginosa
class	1	t237561_vs_t287	1600	t237561_vs_t287:class	237561	287	Candida albicans	Pseudomonas aeruginosa
class	1	t237561_vs_t287	1600	t237561_vs_t287:class	237561	287	Candida albicans	Pseudomonas aeruginosa
class	0.999375	t237561_vs_t287	1600	t237561_vs_t287:class	237561	287	Candida albicans	Pseudomonas aeruginosa
class	1	t237561_vs_t287	1600	t237561_vs_t287:class	237561	287	Candida albicans	Pseudomonas aeruginosa
class	1	t237561_vs_t287	1600	t237561_vs_t287:class	237561	287	Candida albicans	Pseudomonas aeruginosa
class	1	t237561_vs_t287	1600	t237561_vs_t287:class	237561	287	Candida albicans	Pseudomonas aeruginosa
class	0.99875	t237561_vs_t287	1600	t237561_vs_t287:class	237561	287	Candida albicans	Pseudomonas aeruginosa
class	1	t237561_vs_t287	1600	t237561_vs_t287:class	237561	287	Candida albicans	Pseudomonas aeruginosa
class	0.999687	t237561_vs_t287	1600	t237561_vs_t287:class	237561	287	Candida albicans	Pseudomonas aeruginosa
class	0.999375	t237561_vs_t287	1600	t237561_vs_t287:class	237561	287	Candida albicans	Pseudomonas aeruginosa
class	1	t237561_vs_t287	1600	t237561_vs_t287:class	237561	287	Candida albicans	Pseudomonas aeruginosa
class	0.999687	t237561_vs_t287	1600	t237561_vs_t287:class	237561	287	Candida albicans	Pseudomonas aeruginosa
class	1	t237561_vs_t287	1600	t237561_vs_t287:class	237561	287	Candida albicans	Pseudomonas aeruginosa
class	1	t237561_vs_t287	1600	t237561_vs_t287:class	237561	287	Candida albicans	Pseudomonas aeruginosa
class	0.999375	t237561_vs_t287	1600	t237561_vs_t287:class	237561	287	Candida albicans	Pseudomonas aeruginosa
class	0.999687	t237561_vs_t287	1600	t237561_vs_t287:class	237561	287	Candida albicans	Pseudomonas aeruginosa
class	1	t237561_vs_t287	1600	t237561_vs_t287:class	237561	287	Candida albicans	Pseudomonas aeruginosa
class	0.999687	t237561_vs_t287	1600	t237561_vs_t287:class	237561	287	Candida albicans	Pseudomonas aeruginosa
class	0.999687	t237561_vs_t287	1600	t237561_vs_t287:class	237561	287	Candida albicans	Pseudomonas aeruginosa
class	0.999687	t237561_vs_t287	1600	t237561_vs_t287:class	237561	287	Candida albicans	Pseudomonas aeruginosa
class	1	t237561_vs_t287	1600	t237561_vs_t287:class	237561	287	Candida albicans	Pseudomonas aeruginosa
class	1	t237561_vs_t287	1600	t237561_vs_t287:class	237561	287	Candida albicans	Pseudomonas aeruginosa
class	0.999687	t237561_vs_t287	3200	t237561_vs_t287:class	237561	287	Candida albicans	Pseudomonas aeruginosa
class	0.999844	t237561_vs_t287	3200	t237561_vs_t287:class	237561	287	Candida albicans	Pseudomonas aeruginosa
class	0.999844	t237561_vs_t287	3200	t237561_vs_t287:class	237561	287	Candida albicans	Pseudomonas aeruginosa
class	0.999844	t237561_vs_t287	3200	t237561_vs_t287:class	237561	287	Candida albicans	Pseudomonas aeruginosa
class	0.999844	t237561_vs_t287	3200	t237561_vs_t287:class	237561	287	Candida albicans	Pseudomonas aeruginosa
class	1	t237561_vs_t287	3200	t237561_vs_t287:class	237561	287	Candida albicans	Pseudomonas aeruginosa
class	0.999844	t237561_vs_t287	3200	t237561_vs_t287:class	237561	287	Candida albicans	Pseudomonas aeruginosa
class	1	t237561_vs_t287	3200	t237561_vs_t287:class	237561	287	Candida albicans	Pseudomonas aeruginosa
class	0.999844	t237561_vs_t287	3200	t237561_vs_t287:class	237561	287	Candida albicans	Pseudomonas aeruginosa
class	1	t237561_vs_t287	3200	t237561_vs_t287:class	237561	287	Candida albicans	Pseudomonas aeruginosa
class	0.999844	t237561_vs_t287	3200	t237561_vs_t287:class	237561	287	Candida albicans	Pseudomonas aeruginosa
class	1	t237561_vs_t287	3200	t237561_vs_t287:class	237561	287	Candida albicans	Pseudomonas aeruginosa
class	0.999687	t237561_vs_t287	3200	t237561_vs_t287:class	237561	287	Candida albicans	Pseudomonas aeruginosa
class	0.999687	t237561_vs_t287	3200	t237561_vs_t287:class	237561	287	Candida albicans	Pseudomonas aeruginosa
class	1	t237561_vs_t287	3200	t237561_vs_t287:class	237561	287	Candida albicans	Pseudomonas aeruginosa
class	0.999687	t237561_vs_t287	3200	t237561_vs_t287:class	237561	287	Candida albicans	Pseudomonas aeruginosa
class	1	t237561_vs_t287	3200	t237561_vs_t287:class	237561	287	Candida albicans	Pseudomonas aeruginosa
class	0.999687	t237561_vs_t287	3200	t237561_vs_t287:class	237561	287	Candida albicans	Pseudomonas aeruginosa
class	0.999844	t237561_vs_t287	3200	t237561_vs_t287:class	237561	287	Candida albicans	Pseudomonas aeruginosa
class	0.999844	t237561_vs_t287	3200	t237561_vs_t287:class	237561	287	Candida albicans	Pseudomonas aeruginosa
class	1	t237561_vs_t287	3200	t237561_vs_t287:class	237561	287	Candida albicans	Pseudomonas aeruginosa
class	0.999844	t237561_vs_t287	3200	t237561_vs_t287:class	237561	287	Candida albicans	Pseudomonas aeruginosa
class	1	t237561_vs_t287	3200	t237561_vs_t287:class	237561	287	Candida albicans	Pseudomonas aeruginosa
class	0.999844	t237561_vs_t287	3200	t237561_vs_t287:class	237561	287	Candida albicans	Pseudomonas aeruginosa
class	0.999844	t237561_vs_t287	3200	t237561_vs_t287:class	237561	287	Candida albicans	Pseudomonas aeruginosa
class	0.999687	t237561_vs_t287	3200	t237561_vs_t287:class	237561	287	Candida albicans	Pseudomonas aeruginosa
class	1	t237561_vs_t287	3200	t237561_vs_t287:class	237561	287	Candida albicans	Pseudomonas aeruginosa
class	0.999844	t237561_vs_t287	3200	t237561_vs_t287:class	237561	287	Candida albicans	Pseudomonas aeruginosa
class	0.999531	t237561_vs_t287	3200	t237561_vs_t287:class	237561	287	Candida albicans	Pseudomonas aeruginosa
class	1	t237561_vs_t287	3200	t237561_vs_t287:class	237561	287	Candida albicans	Pseudomonas aeruginosa
class	0.999844	t237561_vs_t287	3200	t237561_vs_t287:class	237561	287	Candida albicans	Pseudomonas aeruginosa
class	0.999844	t237561_vs_t287	3200	t237561_vs_t287:class	237561	287	Candida albicans	Pseudomonas aeruginosa
class	1	t237561_vs_t287	3200	t237561_vs_t287:class	237561	287	Candida albicans	Pseudomonas aeruginosa
class	1	t237561_vs_t287	3200	t237561_vs_t287:class	237561	287	Candida albicans	Pseudomonas aeruginosa
class	0.999844	t237561_vs_t287	3200	t237561_vs_t287:class	237561	287	Candida albicans	Pseudomonas aeruginosa
class	1	t237561_vs_t287	3200	t237561_vs_t287:class	237561	287	Candida albicans	Pseudomonas aeruginosa
class	0.999844	t237561_vs_t287	3200	t237561_vs_t287:class	237561	287	Candida albicans	Pseudomonas aeruginosa
class	0.999844	t237561_vs_t287	3200	t237561_vs_t287:class	237561	287	Candida albicans	Pseudomonas aeruginosa
class	1	t237561_vs_t287	3200	t237561_vs_t287:class	237561	287	Candida albicans	Pseudomonas aeruginosa
class	1	t237561_vs_t287	3200	t237561_vs_t287:class	237561	287	Candida albicans	Pseudomonas aeruginosa
class	0.999844	t237561_vs_t287	3200	t237561_vs_t287:class	237561	287	Candida albicans	Pseudomonas aeruginosa
class	1	t237561_vs_t287	3200	t237561_vs_t287:class	237561	287	Candida albicans	Pseudomonas aeruginosa
class	1	t237561_vs_t287	3200	t237561_vs_t287:class	237561	287	Candida albicans	Pseudomonas aeruginosa
class	0.999844	t237561_vs_t287	3200	t237561_vs_t287:class	237561	287	Candida albicans	Pseudomonas aeruginosa
class	1	t237561_vs_t287	3200	t237561_vs_t287:class	237561	287	Candida albicans	Pseudomonas aeruginosa
class	0.999687	t237561_vs_t287	3200	t237561_vs_t287:class	237561	287	Candida albicans	Pseudomonas aeruginosa
class	0.999687	t237561_vs_t287	3200	t237561_vs_t287:class	237561	287	Candida albicans	Pseudomonas aeruginosa
class	0.999844	t237561_vs_t287	3200	t237561_vs_t287:class	237561	287	Candida albicans	Pseudomonas aeruginosa
class	0.999844	t237561_vs_t287	3200	t237561_vs_t287:class	237561	287	Candida albicans	Pseudomonas aeruginosa
class	0.999844	t237561_vs_t287	3200	t237561_vs_t287:class	237561	287	Candida albicans	Pseudomonas aeruginosa
class	0.999844	t237561_vs_t287	3200	t237561_vs_t287:class	237561	287	Candida albicans	Pseudomonas aeruginosa
class	1	t237561_vs_t287	3200	t237561_vs_t287:class	237561	287	Candida albicans	Pseudomonas aeruginosa
class	1	t237561_vs_t287	3200	t237561_vs_t287:class	237561	287	Candida albicans	Pseudomonas aeruginosa
class	0.999844	t237561_vs_t287	3200	t237561_vs_t287:class	237561	287	Candida albicans	Pseudomonas aeruginosa
class	0.999844	t237561_vs_t287	3200	t237561_vs_t287:class	237561	287	Candida albicans	Pseudomonas aeruginosa
class	0.999844	t237561_vs_t287	3200	t237561_vs_t287:class	237561	287	Candida albicans	Pseudomonas aeruginosa
class	1	t237561_vs_t287	3200	t237561_vs_t287:class	237561	287	Candida albicans	Pseudomonas aeruginosa
class	1	t237561_vs_t287	3200	t237561_vs_t287:class	237561	287	Candida albicans	Pseudomonas aeruginosa
class	1	t237561_vs_t287	3200	t237561_vs_t287:class	237561	287	Candida albicans	Pseudomonas aeruginosa
class	0.999844	t237561_vs_t287	3200	t237561_vs_t287:class	237561	287	Candida albicans	Pseudomonas aeruginosa
class	1	t237561_vs_t287	3200	t237561_vs_t287:class	237561	287	Candida albicans	Pseudomonas aeruginosa
class	1	t237561_vs_t287	3200	t237561_vs_t287:class	237561	287	Candida albicans	Pseudomonas aeruginosa
class	1	t237561_vs_t287	3200	t237561_vs_t287:class	237561	287	Candida albicans	Pseudomonas aeruginosa
class	0.999687	t237561_vs_t287	3200	t237561_vs_t287:class	237561	287	Candida albicans	Pseudomonas aeruginosa
class	0.999687	t237561_vs_t287	3200	t237561_vs_t287:class	237561	287	Candida albicans	Pseudomonas aeruginosa
class	0.999844	t237561_vs_t287	3200	t237561_vs_t287:class	237561	287	Candida albicans	Pseudomonas aeruginosa
class	1	t237561_vs_t287	3200	t237561_vs_t287:class	237561	287	Candida albicans	Pseudomonas aeruginosa
class	0.999687	t237561_vs_t287	3200	t237561_vs_t287:class	237561	287	Candida albicans	Pseudomonas aeruginosa
class	0.999687	t237561_vs_t287	3200	t237561_vs_t287:class	237561	287	Candida albicans	Pseudomonas aeruginosa
class	1	t237561_vs_t287	3200	t237561_vs_t287:class	237561	287	Candida albicans	Pseudomonas aeruginosa
class	1	t237561_vs_t287	3200	t237561_vs_t287:class	237561	287	Candida albicans	Pseudomonas aeruginosa
class	1	t237561_vs_t287	3200	t237561_vs_t287:class	237561	287	Candida albicans	Pseudomonas aeruginosa
class	1	t237561_vs_t287	3200	t237561_vs_t287:class	237561	287	Candida albicans	Pseudomonas aeruginosa
class	1	t237561_vs_t287	3200	t237561_vs_t287:class	237561	287	Candida albicans	Pseudomonas aeruginosa
class	0.999844	t237561_vs_t287	3200	t237561_vs_t287:class	237561	287	Candida albicans	Pseudomonas aeruginosa
class	1	t237561_vs_t287	3200	t237561_vs_t287:class	237561	287	Candida albicans	Pseudomonas aeruginosa
class	1	t237561_vs_t287	3200	t237561_vs_t287:class	237561	287	Candida albicans	Pseudomonas aeruginosa
class	1	t237561_vs_t287	3200	t237561_vs_t287:class	237561	287	Candida albicans	Pseudomonas aeruginosa
class	1	t237561_vs_t287	3200	t237561_vs_t287:class	237561	287	Candida albicans	Pseudomonas aeruginosa
class	1	t237561_vs_t287	3200	t237561_vs_t287:class	237561	287	Candida albicans	Pseudomonas aeruginosa
class	0.999844	t237561_vs_t287	3200	t237561_vs_t287:class	237561	287	Candida albicans	Pseudomonas aeruginosa
class	1	t237561_vs_t287	3200	t237561_vs_t287:class	237561	287	Candida albicans	Pseudomonas aeruginosa
class	0.999687	t237561_vs_t287	3200	t237561_vs_t287:class	237561	287	Candida albicans	Pseudomonas aeruginosa
class	1	t237561_vs_t287	3200	t237561_vs_t287:class	237561	287	Candida albicans	Pseudomonas aeruginosa
class	1	t237561_vs_t287	3200	t237561_vs_t287:class	237561	287	Candida albicans	Pseudomonas aeruginosa
class	1	t237561_vs_t287	3200	t237561_vs_t287:class	237561	287	Candida albicans	Pseudomonas aeruginosa
class	0.999844	t237561_vs_t287	3200	t237561_vs_t287:class	237561	287	Candida albicans	Pseudomonas aeruginosa
class	0.999844	t237561_vs_t287	3200	t237561_vs_t287:class	237561	287	Candida albicans	Pseudomonas aeruginosa
class	1	t237561_vs_t287	3200	t237561_vs_t287:class	237561	287	Candida albicans	Pseudomonas aeruginosa
class	1	t237561_vs_t287	3200	t237561_vs_t287:class	237561	287	Candida albicans	Pseudomonas aeruginosa
class	1	t237561_vs_t287	3200	t237561_vs_t287:class	237561	287	Candida albicans	Pseudomonas aeruginosa
class	0.999687	t237561_vs_t287	3200	t237561_vs_t287:class	237561	287	Candida albicans	Pseudomonas aeruginosa
class	1	t237561_vs_t287	3200	t237561_vs_t287:class	237561	287	Candida albicans	Pseudomonas aeruginosa
class	1	t237561_vs_t287	3200	t237561_vs_t287:class	237561	287	Candida albicans	Pseudomonas aeruginosa
class	0.999844	t237561_vs_t287	3200	t237561_vs_t287:class	237561	287	Candida albicans	Pseudomonas aeruginosa
class	0.999844	t237561_vs_t287	3200	t237561_vs_t287:class	237561	287	Candida albicans	Pseudomonas aeruginosa
class	1	t237561_vs_t287	3200	t237561_vs_t287:class	237561	287	Candida albicans	Pseudomonas aeruginosa
class	1	t237561_vs_t287	3200	t237561_vs_t287:class	237561	287	Candida albicans	Pseudomonas aeruginosa
class	0.999844	t237561_vs_t287	3200	t237561_vs_t287:class	237561	287	Candida albicans	Pseudomonas aeruginosa
class	1	t237561_vs_t287	3200	t237561_vs_t287:class	237561	287	Candida albicans	Pseudomonas aeruginosa
family	1	t237561_vs_t287	100	t237561_vs_t287:family	237561	287	Candida albicans	Pseudomonas aeruginosa
family	1	t237561_vs_t287	100	t237561_vs_t287:family	237561	287	Candida albicans	Pseudomonas aeruginosa
family	1	t237561_vs_t287	100	t237561_vs_t287:family	237561	287	Candida albicans	Pseudomonas aeruginosa
family	1	t237561_vs_t287	100	t237561_vs_t287:family	237561	287	Candida albicans	Pseudomonas aeruginosa
family	1	t237561_vs_t287	100	t237561_vs_t287:family	237561	287	Candida albicans	Pseudomonas aeruginosa
family	1	t237561_vs_t287	100	t237561_vs_t287:family	237561	287	Candida albicans	Pseudomonas aeruginosa
family	1	t237561_vs_t287	100	t237561_vs_t287:family	237561	287	Candida albicans	Pseudomonas aeruginosa
family	1	t237561_vs_t287	100	t237561_vs_t287:family	237561	287	Candida albicans	Pseudomonas aeruginosa
family	1	t237561_vs_t287	100	t237561_vs_t287:family	237561	287	Candida albicans	Pseudomonas aeruginosa
family	1	t237561_vs_t287	100	t237561_vs_t287:family	237561	287	Candida albicans	Pseudomonas aeruginosa
family	1	t237561_vs_t287	100	t237561_vs_t287:family	237561	287	Candida albicans	Pseudomonas aeruginosa
family	1	t237561_vs_t287	100	t237561_vs_t287:family	237561	287	Candida albicans	Pseudomonas aeruginosa
family	1	t237561_vs_t287	100	t237561_vs_t287:family	237561	287	Candida albicans	Pseudomonas aeruginosa
family	1	t237561_vs_t287	100	t237561_vs_t287:family	237561	287	Candida albicans	Pseudomonas aeruginosa
family	1	t237561_vs_t287	100	t237561_vs_t287:family	237561	287	Candida albicans	Pseudomonas aeruginosa
family	1	t237561_vs_t287	100	t237561_vs_t287:family	237561	287	Candida albicans	Pseudomonas aeruginosa
family	1	t237561_vs_t287	100	t237561_vs_t287:family	237561	287	Candida albicans	Pseudomonas aeruginosa
family	1	t237561_vs_t287	100	t237561_vs_t287:family	237561	287	Candida albicans	Pseudomonas aeruginosa
family	0.995	t237561_vs_t287	100	t237561_vs_t287:family	237561	287	Candida albicans	Pseudomonas aeruginosa
family	1	t237561_vs_t287	100	t237561_vs_t287:family	237561	287	Candida albicans	Pseudomonas aeruginosa
family	1	t237561_vs_t287	100	t237561_vs_t287:family	237561	287	Candida albicans	Pseudomonas aeruginosa
family	1	t237561_vs_t287	100	t237561_vs_t287:family	237561	287	Candida albicans	Pseudomonas aeruginosa
family	1	t237561_vs_t287	100	t237561_vs_t287:family	237561	287	Candida albicans	Pseudomonas aeruginosa
family	1	t237561_vs_t287	100	t237561_vs_t287:family	237561	287	Candida albicans	Pseudomonas aeruginosa
family	1	t237561_vs_t287	100	t237561_vs_t287:family	237561	287	Candida albicans	Pseudomonas aeruginosa
family	0.995	t237561_vs_t287	100	t237561_vs_t287:family	237561	287	Candida albicans	Pseudomonas aeruginosa
family	1	t237561_vs_t287	100	t237561_vs_t287:family	237561	287	Candida albicans	Pseudomonas aeruginosa
family	1	t237561_vs_t287	100	t237561_vs_t287:family	237561	287	Candida albicans	Pseudomonas aeruginosa
family	1	t237561_vs_t287	100	t237561_vs_t287:family	237561	287	Candida albicans	Pseudomonas aeruginosa
family	1	t237561_vs_t287	100	t237561_vs_t287:family	237561	287	Candida albicans	Pseudomonas aeruginosa
family	1	t237561_vs_t287	100	t237561_vs_t287:family	237561	287	Candida albicans	Pseudomonas aeruginosa
family	1	t237561_vs_t287	100	t237561_vs_t287:family	237561	287	Candida albicans	Pseudomonas aeruginosa
family	1	t237561_vs_t287	100	t237561_vs_t287:family	237561	287	Candida albicans	Pseudomonas aeruginosa
family	1	t237561_vs_t287	100	t237561_vs_t287:family	237561	287	Candida albicans	Pseudomonas aeruginosa
family	1	t237561_vs_t287	100	t237561_vs_t287:family	237561	287	Candida albicans	Pseudomonas aeruginosa
family	1	t237561_vs_t287	100	t237561_vs_t287:family	237561	287	Candida albicans	Pseudomonas aeruginosa
family	1	t237561_vs_t287	100	t237561_vs_t287:family	237561	287	Candida albicans	Pseudomonas aeruginosa
family	1	t237561_vs_t287	100	t237561_vs_t287:family	237561	287	Candida albicans	Pseudomonas aeruginosa
family	1	t237561_vs_t287	100	t237561_vs_t287:family	237561	287	Candida albicans	Pseudomonas aeruginosa
family	1	t237561_vs_t287	100	t237561_vs_t287:family	237561	287	Candida albicans	Pseudomonas aeruginosa
family	1	t237561_vs_t287	100	t237561_vs_t287:family	237561	287	Candida albicans	Pseudomonas aeruginosa
family	1	t237561_vs_t287	100	t237561_vs_t287:family	237561	287	Candida albicans	Pseudomonas aeruginosa
family	1	t237561_vs_t287	100	t237561_vs_t287:family	237561	287	Candida albicans	Pseudomonas aeruginosa
family	1	t237561_vs_t287	100	t237561_vs_t287:family	237561	287	Candida albicans	Pseudomonas aeruginosa
family	1	t237561_vs_t287	100	t237561_vs_t287:family	237561	287	Candida albicans	Pseudomonas aeruginosa
family	1	t237561_vs_t287	100	t237561_vs_t287:family	237561	287	Candida albicans	Pseudomonas aeruginosa
family	1	t237561_vs_t287	100	t237561_vs_t287:family	237561	287	Candida albicans	Pseudomonas aeruginosa
family	1	t237561_vs_t287	100	t237561_vs_t287:family	237561	287	Candida albicans	Pseudomonas aeruginosa
family	1	t237561_vs_t287	100	t237561_vs_t287:family	237561	287	Candida albicans	Pseudomonas aeruginosa
family	1	t237561_vs_t287	100	t237561_vs_t287:family	237561	287	Candida albicans	Pseudomonas aeruginosa
family	1	t237561_vs_t287	100	t237561_vs_t287:family	237561	287	Candida albicans	Pseudomonas aeruginosa
family	1	t237561_vs_t287	100	t237561_vs_t287:family	237561	287	Candida albicans	Pseudomonas aeruginosa
family	1	t237561_vs_t287	100	t237561_vs_t287:family	237561	287	Candida albicans	Pseudomonas aeruginosa
family	1	t237561_vs_t287	100	t237561_vs_t287:family	237561	287	Candida albicans	Pseudomonas aeruginosa
family	1	t237561_vs_t287	100	t237561_vs_t287:family	237561	287	Candida albicans	Pseudomonas aeruginosa
family	1	t237561_vs_t287	100	t237561_vs_t287:family	237561	287	Candida albicans	Pseudomonas aeruginosa
family	1	t237561_vs_t287	100	t237561_vs_t287:family	237561	287	Candida albicans	Pseudomonas aeruginosa
family	1	t237561_vs_t287	100	t237561_vs_t287:family	237561	287	Candida albicans	Pseudomonas aeruginosa
family	1	t237561_vs_t287	100	t237561_vs_t287:family	237561	287	Candida albicans	Pseudomonas aeruginosa
family	1	t237561_vs_t287	100	t237561_vs_t287:family	237561	287	Candida albicans	Pseudomonas aeruginosa
family	1	t237561_vs_t287	100	t237561_vs_t287:family	237561	287	Candida albicans	Pseudomonas aeruginosa
family	1	t237561_vs_t287	100	t237561_vs_t287:family	237561	287	Candida albicans	Pseudomonas aeruginosa
family	1	t237561_vs_t287	100	t237561_vs_t287:family	237561	287	Candida albicans	Pseudomonas aeruginosa
family	1	t237561_vs_t287	100	t237561_vs_t287:family	237561	287	Candida albicans	Pseudomonas aeruginosa
family	1	t237561_vs_t287	100	t237561_vs_t287:family	237561	287	Candida albicans	Pseudomonas aeruginosa
family	1	t237561_vs_t287	100	t237561_vs_t287:family	237561	287	Candida albicans	Pseudomonas aeruginosa
family	1	t237561_vs_t287	100	t237561_vs_t287:family	237561	287	Candida albicans	Pseudomonas aeruginosa
family	1	t237561_vs_t287	100	t237561_vs_t287:family	237561	287	Candida albicans	Pseudomonas aeruginosa
family	1	t237561_vs_t287	100	t237561_vs_t287:family	237561	287	Candida albicans	Pseudomonas aeruginosa
family	1	t237561_vs_t287	100	t237561_vs_t287:family	237561	287	Candida albicans	Pseudomonas aeruginosa
family	1	t237561_vs_t287	100	t237561_vs_t287:family	237561	287	Candida albicans	Pseudomonas aeruginosa
family	1	t237561_vs_t287	100	t237561_vs_t287:family	237561	287	Candida albicans	Pseudomonas aeruginosa
family	1	t237561_vs_t287	100	t237561_vs_t287:family	237561	287	Candida albicans	Pseudomonas aeruginosa
family	1	t237561_vs_t287	100	t237561_vs_t287:family	237561	287	Candida albicans	Pseudomonas aeruginosa
family	1	t237561_vs_t287	100	t237561_vs_t287:family	237561	287	Candida albicans	Pseudomonas aeruginosa
family	1	t237561_vs_t287	100	t237561_vs_t287:family	237561	287	Candida albicans	Pseudomonas aeruginosa
family	1	t237561_vs_t287	100	t237561_vs_t287:family	237561	287	Candida albicans	Pseudomonas aeruginosa
family	1	t237561_vs_t287	100	t237561_vs_t287:family	237561	287	Candida albicans	Pseudomonas aeruginosa
family	1	t237561_vs_t287	100	t237561_vs_t287:family	237561	287	Candida albicans	Pseudomonas aeruginosa
family	1	t237561_vs_t287	100	t237561_vs_t287:family	237561	287	Candida albicans	Pseudomonas aeruginosa
family	1	t237561_vs_t287	100	t237561_vs_t287:family	237561	287	Candida albicans	Pseudomonas aeruginosa
family	1	t237561_vs_t287	100	t237561_vs_t287:family	237561	287	Candida albicans	Pseudomonas aeruginosa
family	1	t237561_vs_t287	100	t237561_vs_t287:family	237561	287	Candida albicans	Pseudomonas aeruginosa
family	1	t237561_vs_t287	100	t237561_vs_t287:family	237561	287	Candida albicans	Pseudomonas aeruginosa
family	1	t237561_vs_t287	100	t237561_vs_t287:family	237561	287	Candida albicans	Pseudomonas aeruginosa
family	1	t237561_vs_t287	100	t237561_vs_t287:family	237561	287	Candida albicans	Pseudomonas aeruginosa
family	1	t237561_vs_t287	100	t237561_vs_t287:family	237561	287	Candida albicans	Pseudomonas aeruginosa
family	1	t237561_vs_t287	100	t237561_vs_t287:family	237561	287	Candida albicans	Pseudomonas aeruginosa
family	1	t237561_vs_t287	100	t237561_vs_t287:family	237561	287	Candida albicans	Pseudomonas aeruginosa
family	1	t237561_vs_t287	100	t237561_vs_t287:family	237561	287	Candida albicans	Pseudomonas aeruginosa
family	1	t237561_vs_t287	100	t237561_vs_t287:family	237561	287	Candida albicans	Pseudomonas aeruginosa
family	1	t237561_vs_t287	100	t237561_vs_t287:family	237561	287	Candida albicans	Pseudomonas aeruginosa
family	1	t237561_vs_t287	100	t237561_vs_t287:family	237561	287	Candida albicans	Pseudomonas aeruginosa
family	1	t237561_vs_t287	100	t237561_vs_t287:family	237561	287	Candida albicans	Pseudomonas aeruginosa
family	1	t237561_vs_t287	100	t237561_vs_t287:family	237561	287	Candida albicans	Pseudomonas aeruginosa
family	1	t237561_vs_t287	100	t237561_vs_t287:family	237561	287	Candida albicans	Pseudomonas aeruginosa
family	1	t237561_vs_t287	100	t237561_vs_t287:family	237561	287	Candida albicans	Pseudomonas aeruginosa
family	1	t237561_vs_t287	100	t237561_vs_t287:family	237561	287	Candida albicans	Pseudomonas aeruginosa
family	1	t237561_vs_t287	100	t237561_vs_t287:family	237561	287	Candida albicans	Pseudomonas aeruginosa
family	1	t237561_vs_t287	100	t237561_vs_t287:family	237561	287	Candida albicans	Pseudomonas aeruginosa
family	1	t237561_vs_t287	200	t237561_vs_t287:family	237561	287	Candida albicans	Pseudomonas aeruginosa
family	1	t237561_vs_t287	200	t237561_vs_t287:family	237561	287	Candida albicans	Pseudomonas aeruginosa
family	1	t237561_vs_t287	200	t237561_vs_t287:family	237561	287	Candida albicans	Pseudomonas aeruginosa
family	1	t237561_vs_t287	200	t237561_vs_t287:family	237561	287	Candida albicans	Pseudomonas aeruginosa
family	1	t237561_vs_t287	200	t237561_vs_t287:family	237561	287	Candida albicans	Pseudomonas aeruginosa
family	1	t237561_vs_t287	200	t237561_vs_t287:family	237561	287	Candida albicans	Pseudomonas aeruginosa
family	1	t237561_vs_t287	200	t237561_vs_t287:family	237561	287	Candida albicans	Pseudomonas aeruginosa
family	1	t237561_vs_t287	200	t237561_vs_t287:family	237561	287	Candida albicans	Pseudomonas aeruginosa
family	1	t237561_vs_t287	200	t237561_vs_t287:family	237561	287	Candida albicans	Pseudomonas aeruginosa
family	1	t237561_vs_t287	200	t237561_vs_t287:family	237561	287	Candida albicans	Pseudomonas aeruginosa
family	1	t237561_vs_t287	200	t237561_vs_t287:family	237561	287	Candida albicans	Pseudomonas aeruginosa
family	1	t237561_vs_t287	200	t237561_vs_t287:family	237561	287	Candida albicans	Pseudomonas aeruginosa
family	1	t237561_vs_t287	200	t237561_vs_t287:family	237561	287	Candida albicans	Pseudomonas aeruginosa
family	1	t237561_vs_t287	200	t237561_vs_t287:family	237561	287	Candida albicans	Pseudomonas aeruginosa
family	1	t237561_vs_t287	200	t237561_vs_t287:family	237561	287	Candida albicans	Pseudomonas aeruginosa
family	0.9975	t237561_vs_t287	200	t237561_vs_t287:family	237561	287	Candida albicans	Pseudomonas aeruginosa
family	1	t237561_vs_t287	200	t237561_vs_t287:family	237561	287	Candida albicans	Pseudomonas aeruginosa
family	1	t237561_vs_t287	200	t237561_vs_t287:family	237561	287	Candida albicans	Pseudomonas aeruginosa
family	1	t237561_vs_t287	200	t237561_vs_t287:family	237561	287	Candida albicans	Pseudomonas aeruginosa
family	1	t237561_vs_t287	200	t237561_vs_t287:family	237561	287	Candida albicans	Pseudomonas aeruginosa
family	1	t237561_vs_t287	200	t237561_vs_t287:family	237561	287	Candida albicans	Pseudomonas aeruginosa
family	1	t237561_vs_t287	200	t237561_vs_t287:family	237561	287	Candida albicans	Pseudomonas aeruginosa
family	1	t237561_vs_t287	200	t237561_vs_t287:family	237561	287	Candida albicans	Pseudomonas aeruginosa
family	1	t237561_vs_t287	200	t237561_vs_t287:family	237561	287	Candida albicans	Pseudomonas aeruginosa
family	1	t237561_vs_t287	200	t237561_vs_t287:family	237561	287	Candida albicans	Pseudomonas aeruginosa
family	0.9975	t237561_vs_t287	200	t237561_vs_t287:family	237561	287	Candida albicans	Pseudomonas aeruginosa
family	1	t237561_vs_t287	200	t237561_vs_t287:family	237561	287	Candida albicans	Pseudomonas aeruginosa
family	1	t237561_vs_t287	200	t237561_vs_t287:family	237561	287	Candida albicans	Pseudomonas aeruginosa
family	0.9975	t237561_vs_t287	200	t237561_vs_t287:family	237561	287	Candida albicans	Pseudomonas aeruginosa
family	1	t237561_vs_t287	200	t237561_vs_t287:family	237561	287	Candida albicans	Pseudomonas aeruginosa
family	1	t237561_vs_t287	200	t237561_vs_t287:family	237561	287	Candida albicans	Pseudomonas aeruginosa
family	1	t237561_vs_t287	200	t237561_vs_t287:family	237561	287	Candida albicans	Pseudomonas aeruginosa
family	1	t237561_vs_t287	200	t237561_vs_t287:family	237561	287	Candida albicans	Pseudomonas aeruginosa
family	1	t237561_vs_t287	200	t237561_vs_t287:family	237561	287	Candida albicans	Pseudomonas aeruginosa
family	1	t237561_vs_t287	200	t237561_vs_t287:family	237561	287	Candida albicans	Pseudomonas aeruginosa
family	1	t237561_vs_t287	200	t237561_vs_t287:family	237561	287	Candida albicans	Pseudomonas aeruginosa
family	1	t237561_vs_t287	200	t237561_vs_t287:family	237561	287	Candida albicans	Pseudomonas aeruginosa
family	1	t237561_vs_t287	200	t237561_vs_t287:family	237561	287	Candida albicans	Pseudomonas aeruginosa
family	1	t237561_vs_t287	200	t237561_vs_t287:family	237561	287	Candida albicans	Pseudomonas aeruginosa
family	1	t237561_vs_t287	200	t237561_vs_t287:family	237561	287	Candida albicans	Pseudomonas aeruginosa
family	1	t237561_vs_t287	200	t237561_vs_t287:family	237561	287	Candida albicans	Pseudomonas aeruginosa
family	1	t237561_vs_t287	200	t237561_vs_t287:family	237561	287	Candida albicans	Pseudomonas aeruginosa
family	1	t237561_vs_t287	200	t237561_vs_t287:family	237561	287	Candida albicans	Pseudomonas aeruginosa
family	1	t237561_vs_t287	200	t237561_vs_t287:family	237561	287	Candida albicans	Pseudomonas aeruginosa
family	1	t237561_vs_t287	200	t237561_vs_t287:family	237561	287	Candida albicans	Pseudomonas aeruginosa
family	1	t237561_vs_t287	200	t237561_vs_t287:family	237561	287	Candida albicans	Pseudomonas aeruginosa
family	1	t237561_vs_t287	200	t237561_vs_t287:family	237561	287	Candida albicans	Pseudomonas aeruginosa
family	0.9975	t237561_vs_t287	200	t237561_vs_t287:family	237561	287	Candida albicans	Pseudomonas aeruginosa
family	1	t237561_vs_t287	200	t237561_vs_t287:family	237561	287	Candida albicans	Pseudomonas aeruginosa
family	1	t237561_vs_t287	200	t237561_vs_t287:family	237561	287	Candida albicans	Pseudomonas aeruginosa
family	1	t237561_vs_t287	200	t237561_vs_t287:family	237561	287	Candida albicans	Pseudomonas aeruginosa
family	1	t237561_vs_t287	200	t237561_vs_t287:family	237561	287	Candida albicans	Pseudomonas aeruginosa
family	1	t237561_vs_t287	200	t237561_vs_t287:family	237561	287	Candida albicans	Pseudomonas aeruginosa
family	1	t237561_vs_t287	200	t237561_vs_t287:family	237561	287	Candida albicans	Pseudomonas aeruginosa
family	1	t237561_vs_t287	200	t237561_vs_t287:family	237561	287	Candida albicans	Pseudomonas aeruginosa
family	1	t237561_vs_t287	200	t237561_vs_t287:family	237561	287	Candida albicans	Pseudomonas aeruginosa
family	1	t237561_vs_t287	200	t237561_vs_t287:family	237561	287	Candida albicans	Pseudomonas aeruginosa
family	1	t237561_vs_t287	200	t237561_vs_t287:family	237561	287	Candida albicans	Pseudomonas aeruginosa
family	1	t237561_vs_t287	200	t237561_vs_t287:family	237561	287	Candida albicans	Pseudomonas aeruginosa
family	1	t237561_vs_t287	200	t237561_vs_t287:family	237561	287	Candida albicans	Pseudomonas aeruginosa
family	1	t237561_vs_t287	200	t237561_vs_t287:family	237561	287	Candida albicans	Pseudomonas aeruginosa
family	1	t237561_vs_t287	200	t237561_vs_t287:family	237561	287	Candida albicans	Pseudomonas aeruginosa
family	1	t237561_vs_t287	200	t237561_vs_t287:family	237561	287	Candida albicans	Pseudomonas aeruginosa
family	0.9975	t237561_vs_t287	200	t237561_vs_t287:family	237561	287	Candida albicans	Pseudomonas aeruginosa
family	1	t237561_vs_t287	200	t237561_vs_t287:family	237561	287	Candida albicans	Pseudomonas aeruginosa
family	1	t237561_vs_t287	200	t237561_vs_t287:family	237561	287	Candida albicans	Pseudomonas aeruginosa
family	1	t237561_vs_t287	200	t237561_vs_t287:family	237561	287	Candida albicans	Pseudomonas aeruginosa
family	1	t237561_vs_t287	200	t237561_vs_t287:family	237561	287	Candida albicans	Pseudomonas aeruginosa
family	1	t237561_vs_t287	200	t237561_vs_t287:family	237561	287	Candida albicans	Pseudomonas aeruginosa
family	1	t237561_vs_t287	200	t237561_vs_t287:family	237561	287	Candida albicans	Pseudomonas aeruginosa
family	1	t237561_vs_t287	200	t237561_vs_t287:family	237561	287	Candida albicans	Pseudomonas aeruginosa
family	1	t237561_vs_t287	200	t237561_vs_t287:family	237561	287	Candida albicans	Pseudomonas aeruginosa
family	0.9975	t237561_vs_t287	200	t237561_vs_t287:family	237561	287	Candida albicans	Pseudomonas aeruginosa
family	1	t237561_vs_t287	200	t237561_vs_t287:family	237561	287	Candida albicans	Pseudomonas aeruginosa
family	1	t237561_vs_t287	200	t237561_vs_t287:family	237561	287	Candida albicans	Pseudomonas aeruginosa
family	1	t237561_vs_t287	200	t237561_vs_t287:family	237561	287	Candida albicans	Pseudomonas aeruginosa
family	1	t237561_vs_t287	200	t237561_vs_t287:family	237561	287	Candida albicans	Pseudomonas aeruginosa
family	1	t237561_vs_t287	200	t237561_vs_t287:family	237561	287	Candida albicans	Pseudomonas aeruginosa
family	1	t237561_vs_t287	200	t237561_vs_t287:family	237561	287	Candida albicans	Pseudomonas aeruginosa
family	1	t237561_vs_t287	200	t237561_vs_t287:family	237561	287	Candida albicans	Pseudomonas aeruginosa
family	1	t237561_vs_t287	200	t237561_vs_t287:family	237561	287	Candida albicans	Pseudomonas aeruginosa
family	1	t237561_vs_t287	200	t237561_vs_t287:family	237561	287	Candida albicans	Pseudomonas aeruginosa
family	1	t237561_vs_t287	200	t237561_vs_t287:family	237561	287	Candida albicans	Pseudomonas aeruginosa
family	1	t237561_vs_t287	200	t237561_vs_t287:family	237561	287	Candida albicans	Pseudomonas aeruginosa
family	1	t237561_vs_t287	200	t237561_vs_t287:family	237561	287	Candida albicans	Pseudomonas aeruginosa
family	1	t237561_vs_t287	200	t237561_vs_t287:family	237561	287	Candida albicans	Pseudomonas aeruginosa
family	1	t237561_vs_t287	200	t237561_vs_t287:family	237561	287	Candida albicans	Pseudomonas aeruginosa
family	1	t237561_vs_t287	200	t237561_vs_t287:family	237561	287	Candida albicans	Pseudomonas aeruginosa
family	1	t237561_vs_t287	200	t237561_vs_t287:family	237561	287	Candida albicans	Pseudomonas aeruginosa
family	1	t237561_vs_t287	200	t237561_vs_t287:family	237561	287	Candida albicans	Pseudomonas aeruginosa
family	1	t237561_vs_t287	200	t237561_vs_t287:family	237561	287	Candida albicans	Pseudomonas aeruginosa
family	1	t237561_vs_t287	200	t237561_vs_t287:family	237561	287	Candida albicans	Pseudomonas aeruginosa
family	1	t237561_vs_t287	200	t237561_vs_t287:family	237561	287	Candida albicans	Pseudomonas aeruginosa
family	1	t237561_vs_t287	200	t237561_vs_t287:family	237561	287	Candida albicans	Pseudomonas aeruginosa
family	1	t237561_vs_t287	200	t237561_vs_t287:family	237561	287	Candida albicans	Pseudomonas aeruginosa
family	0.9975	t237561_vs_t287	200	t237561_vs_t287:family	237561	287	Candida albicans	Pseudomonas aeruginosa
family	1	t237561_vs_t287	200	t237561_vs_t287:family	237561	287	Candida albicans	Pseudomonas aeruginosa
family	1	t237561_vs_t287	200	t237561_vs_t287:family	237561	287	Candida albicans	Pseudomonas aeruginosa
family	1	t237561_vs_t287	200	t237561_vs_t287:family	237561	287	Candida albicans	Pseudomonas aeruginosa
family	1	t237561_vs_t287	200	t237561_vs_t287:family	237561	287	Candida albicans	Pseudomonas aeruginosa
family	1	t237561_vs_t287	400	t237561_vs_t287:family	237561	287	Candida albicans	Pseudomonas aeruginosa
family	1	t237561_vs_t287	400	t237561_vs_t287:family	237561	287	Candida albicans	Pseudomonas aeruginosa
family	1	t237561_vs_t287	400	t237561_vs_t287:family	237561	287	Candida albicans	Pseudomonas aeruginosa
family	1	t237561_vs_t287	400	t237561_vs_t287:family	237561	287	Candida albicans	Pseudomonas aeruginosa
family	1	t237561_vs_t287	400	t237561_vs_t287:family	237561	287	Candida albicans	Pseudomonas aeruginosa
family	1	t237561_vs_t287	400	t237561_vs_t287:family	237561	287	Candida albicans	Pseudomonas aeruginosa
family	1	t237561_vs_t287	400	t237561_vs_t287:family	237561	287	Candida albicans	Pseudomonas aeruginosa
family	1	t237561_vs_t287	400	t237561_vs_t287:family	237561	287	Candida albicans	Pseudomonas aeruginosa
family	1	t237561_vs_t287	400	t237561_vs_t287:family	237561	287	Candida albicans	Pseudomonas aeruginosa
family	1	t237561_vs_t287	400	t237561_vs_t287:family	237561	287	Candida albicans	Pseudomonas aeruginosa
family	1	t237561_vs_t287	400	t237561_vs_t287:family	237561	287	Candida albicans	Pseudomonas aeruginosa
family	1	t237561_vs_t287	400	t237561_vs_t287:family	237561	287	Candida albicans	Pseudomonas aeruginosa
family	1	t237561_vs_t287	400	t237561_vs_t287:family	237561	287	Candida albicans	Pseudomonas aeruginosa
family	1	t237561_vs_t287	400	t237561_vs_t287:family	237561	287	Candida albicans	Pseudomonas aeruginosa
family	1	t237561_vs_t287	400	t237561_vs_t287:family	237561	287	Candida albicans	Pseudomonas aeruginosa
family	1	t237561_vs_t287	400	t237561_vs_t287:family	237561	287	Candida albicans	Pseudomonas aeruginosa
family	1	t237561_vs_t287	400	t237561_vs_t287:family	237561	287	Candida albicans	Pseudomonas aeruginosa
family	1	t237561_vs_t287	400	t237561_vs_t287:family	237561	287	Candida albicans	Pseudomonas aeruginosa
family	1	t237561_vs_t287	400	t237561_vs_t287:family	237561	287	Candida albicans	Pseudomonas aeruginosa
family	1	t237561_vs_t287	400	t237561_vs_t287:family	237561	287	Candida albicans	Pseudomonas aeruginosa
family	1	t237561_vs_t287	400	t237561_vs_t287:family	237561	287	Candida albicans	Pseudomonas aeruginosa
family	1	t237561_vs_t287	400	t237561_vs_t287:family	237561	287	Candida albicans	Pseudomonas aeruginosa
family	1	t237561_vs_t287	400	t237561_vs_t287:family	237561	287	Candida albicans	Pseudomonas aeruginosa
family	1	t237561_vs_t287	400	t237561_vs_t287:family	237561	287	Candida albicans	Pseudomonas aeruginosa
family	1	t237561_vs_t287	400	t237561_vs_t287:family	237561	287	Candida albicans	Pseudomonas aeruginosa
family	0.9975	t237561_vs_t287	400	t237561_vs_t287:family	237561	287	Candida albicans	Pseudomonas aeruginosa
family	1	t237561_vs_t287	400	t237561_vs_t287:family	237561	287	Candida albicans	Pseudomonas aeruginosa
family	1	t237561_vs_t287	400	t237561_vs_t287:family	237561	287	Candida albicans	Pseudomonas aeruginosa
family	0.99875	t237561_vs_t287	400	t237561_vs_t287:family	237561	287	Candida albicans	Pseudomonas aeruginosa
family	1	t237561_vs_t287	400	t237561_vs_t287:family	237561	287	Candida albicans	Pseudomonas aeruginosa
family	1	t237561_vs_t287	400	t237561_vs_t287:family	237561	287	Candida albicans	Pseudomonas aeruginosa
family	1	t237561_vs_t287	400	t237561_vs_t287:family	237561	287	Candida albicans	Pseudomonas aeruginosa
family	1	t237561_vs_t287	400	t237561_vs_t287:family	237561	287	Candida albicans	Pseudomonas aeruginosa
family	1	t237561_vs_t287	400	t237561_vs_t287:family	237561	287	Candida albicans	Pseudomonas aeruginosa
family	1	t237561_vs_t287	400	t237561_vs_t287:family	237561	287	Candida albicans	Pseudomonas aeruginosa
family	1	t237561_vs_t287	400	t237561_vs_t287:family	237561	287	Candida albicans	Pseudomonas aeruginosa
family	1	t237561_vs_t287	400	t237561_vs_t287:family	237561	287	Candida albicans	Pseudomonas aeruginosa
family	1	t237561_vs_t287	400	t237561_vs_t287:family	237561	287	Candida albicans	Pseudomonas aeruginosa
family	1	t237561_vs_t287	400	t237561_vs_t287:family	237561	287	Candida albicans	Pseudomonas aeruginosa
family	1	t237561_vs_t287	400	t237561_vs_t287:family	237561	287	Candida albicans	Pseudomonas aeruginosa
family	1	t237561_vs_t287	400	t237561_vs_t287:family	237561	287	Candida albicans	Pseudomonas aeruginosa
family	1	t237561_vs_t287	400	t237561_vs_t287:family	237561	287	Candida albicans	Pseudomonas aeruginosa
family	1	t237561_vs_t287	400	t237561_vs_t287:family	237561	287	Candida albicans	Pseudomonas aeruginosa
family	0.99875	t237561_vs_t287	400	t237561_vs_t287:family	237561	287	Candida albicans	Pseudomonas aeruginosa
family	1	t237561_vs_t287	400	t237561_vs_t287:family	237561	287	Candida albicans	Pseudomonas aeruginosa
family	1	t237561_vs_t287	400	t237561_vs_t287:family	237561	287	Candida albicans	Pseudomonas aeruginosa
family	0.99875	t237561_vs_t287	400	t237561_vs_t287:family	237561	287	Candida albicans	Pseudomonas aeruginosa
family	1	t237561_vs_t287	400	t237561_vs_t287:family	237561	287	Candida albicans	Pseudomonas aeruginosa
family	1	t237561_vs_t287	400	t237561_vs_t287:family	237561	287	Candida albicans	Pseudomonas aeruginosa
family	1	t237561_vs_t287	400	t237561_vs_t287:family	237561	287	Candida albicans	Pseudomonas aeruginosa
family	1	t237561_vs_t287	400	t237561_vs_t287:family	237561	287	Candida albicans	Pseudomonas aeruginosa
family	1	t237561_vs_t287	400	t237561_vs_t287:family	237561	287	Candida albicans	Pseudomonas aeruginosa
family	1	t237561_vs_t287	400	t237561_vs_t287:family	237561	287	Candida albicans	Pseudomonas aeruginosa
family	1	t237561_vs_t287	400	t237561_vs_t287:family	237561	287	Candida albicans	Pseudomonas aeruginosa
family	1	t237561_vs_t287	400	t237561_vs_t287:family	237561	287	Candida albicans	Pseudomonas aeruginosa
family	1	t237561_vs_t287	400	t237561_vs_t287:family	237561	287	Candida albicans	Pseudomonas aeruginosa
family	1	t237561_vs_t287	400	t237561_vs_t287:family	237561	287	Candida albicans	Pseudomonas aeruginosa
family	1	t237561_vs_t287	400	t237561_vs_t287:family	237561	287	Candida albicans	Pseudomonas aeruginosa
family	1	t237561_vs_t287	400	t237561_vs_t287:family	237561	287	Candida albicans	Pseudomonas aeruginosa
family	1	t237561_vs_t287	400	t237561_vs_t287:family	237561	287	Candida albicans	Pseudomonas aeruginosa
family	0.99875	t237561_vs_t287	400	t237561_vs_t287:family	237561	287	Candida albicans	Pseudomonas aeruginosa
family	1	t237561_vs_t287	400	t237561_vs_t287:family	237561	287	Candida albicans	Pseudomonas aeruginosa
family	1	t237561_vs_t287	400	t237561_vs_t287:family	237561	287	Candida albicans	Pseudomonas aeruginosa
family	1	t237561_vs_t287	400	t237561_vs_t287:family	237561	287	Candida albicans	Pseudomonas aeruginosa
family	1	t237561_vs_t287	400	t237561_vs_t287:family	237561	287	Candida albicans	Pseudomonas aeruginosa
family	1	t237561_vs_t287	400	t237561_vs_t287:family	237561	287	Candida albicans	Pseudomonas aeruginosa
family	1	t237561_vs_t287	400	t237561_vs_t287:family	237561	287	Candida albicans	Pseudomonas aeruginosa
family	1	t237561_vs_t287	400	t237561_vs_t287:family	237561	287	Candida albicans	Pseudomonas aeruginosa
family	1	t237561_vs_t287	400	t237561_vs_t287:family	237561	287	Candida albicans	Pseudomonas aeruginosa
family	0.99875	t237561_vs_t287	400	t237561_vs_t287:family	237561	287	Candida albicans	Pseudomonas aeruginosa
family	1	t237561_vs_t287	400	t237561_vs_t287:family	237561	287	Candida albicans	Pseudomonas aeruginosa
family	1	t237561_vs_t287	400	t237561_vs_t287:family	237561	287	Candida albicans	Pseudomonas aeruginosa
family	1	t237561_vs_t287	400	t237561_vs_t287:family	237561	287	Candida albicans	Pseudomonas aeruginosa
family	1	t237561_vs_t287	400	t237561_vs_t287:family	237561	287	Candida albicans	Pseudomonas aeruginosa
family	1	t237561_vs_t287	400	t237561_vs_t287:family	237561	287	Candida albicans	Pseudomonas aeruginosa
family	1	t237561_vs_t287	400	t237561_vs_t287:family	237561	287	Candida albicans	Pseudomonas aeruginosa
family	1	t237561_vs_t287	400	t237561_vs_t287:family	237561	287	Candida albicans	Pseudomonas aeruginosa
family	1	t237561_vs_t287	400	t237561_vs_t287:family	237561	287	Candida albicans	Pseudomonas aeruginosa
family	1	t237561_vs_t287	400	t237561_vs_t287:family	237561	287	Candida albicans	Pseudomonas aeruginosa
family	1	t237561_vs_t287	400	t237561_vs_t287:family	237561	287	Candida albicans	Pseudomonas aeruginosa
family	1	t237561_vs_t287	400	t237561_vs_t287:family	237561	287	Candida albicans	Pseudomonas aeruginosa
family	0.99875	t237561_vs_t287	400	t237561_vs_t287:family	237561	287	Candida albicans	Pseudomonas aeruginosa
family	1	t237561_vs_t287	400	t237561_vs_t287:family	237561	287	Candida albicans	Pseudomonas aeruginosa
family	1	t237561_vs_t287	400	t237561_vs_t287:family	237561	287	Candida albicans	Pseudomonas aeruginosa
family	1	t237561_vs_t287	400	t237561_vs_t287:family	237561	287	Candida albicans	Pseudomonas aeruginosa
family	1	t237561_vs_t287	400	t237561_vs_t287:family	237561	287	Candida albicans	Pseudomonas aeruginosa
family	1	t237561_vs_t287	400	t237561_vs_t287:family	237561	287	Candida albicans	Pseudomonas aeruginosa
family	1	t237561_vs_t287	400	t237561_vs_t287:family	237561	287	Candida albicans	Pseudomonas aeruginosa
family	0.99875	t237561_vs_t287	400	t237561_vs_t287:family	237561	287	Candida albicans	Pseudomonas aeruginosa
family	1	t237561_vs_t287	400	t237561_vs_t287:family	237561	287	Candida albicans	Pseudomonas aeruginosa
family	1	t237561_vs_t287	400	t237561_vs_t287:family	237561	287	Candida albicans	Pseudomonas aeruginosa
family	1	t237561_vs_t287	400	t237561_vs_t287:family	237561	287	Candida albicans	Pseudomonas aeruginosa
family	1	t237561_vs_t287	400	t237561_vs_t287:family	237561	287	Candida albicans	Pseudomonas aeruginosa
family	1	t237561_vs_t287	400	t237561_vs_t287:family	237561	287	Candida albicans	Pseudomonas aeruginosa
family	1	t237561_vs_t287	400	t237561_vs_t287:family	237561	287	Candida albicans	Pseudomonas aeruginosa
family	1	t237561_vs_t287	400	t237561_vs_t287:family	237561	287	Candida albicans	Pseudomonas aeruginosa
family	1	t237561_vs_t287	400	t237561_vs_t287:family	237561	287	Candida albicans	Pseudomonas aeruginosa
family	0.99875	t237561_vs_t287	400	t237561_vs_t287:family	237561	287	Candida albicans	Pseudomonas aeruginosa
family	1	t237561_vs_t287	400	t237561_vs_t287:family	237561	287	Candida albicans	Pseudomonas aeruginosa
family	1	t237561_vs_t287	400	t237561_vs_t287:family	237561	287	Candida albicans	Pseudomonas aeruginosa
family	1	t237561_vs_t287	800	t237561_vs_t287:family	237561	287	Candida albicans	Pseudomonas aeruginosa
family	0.999375	t237561_vs_t287	800	t237561_vs_t287:family	237561	287	Candida albicans	Pseudomonas aeruginosa
family	1	t237561_vs_t287	800	t237561_vs_t287:family	237561	287	Candida albicans	Pseudomonas aeruginosa
family	1	t237561_vs_t287	800	t237561_vs_t287:family	237561	287	Candida albicans	Pseudomonas aeruginosa
family	1	t237561_vs_t287	800	t237561_vs_t287:family	237561	287	Candida albicans	Pseudomonas aeruginosa
family	1	t237561_vs_t287	800	t237561_vs_t287:family	237561	287	Candida albicans	Pseudomonas aeruginosa
family	1	t237561_vs_t287	800	t237561_vs_t287:family	237561	287	Candida albicans	Pseudomonas aeruginosa
family	1	t237561_vs_t287	800	t237561_vs_t287:family	237561	287	Candida albicans	Pseudomonas aeruginosa
family	1	t237561_vs_t287	800	t237561_vs_t287:family	237561	287	Candida albicans	Pseudomonas aeruginosa
family	1	t237561_vs_t287	800	t237561_vs_t287:family	237561	287	Candida albicans	Pseudomonas aeruginosa
family	0.999375	t237561_vs_t287	800	t237561_vs_t287:family	237561	287	Candida albicans	Pseudomonas aeruginosa
family	1	t237561_vs_t287	800	t237561_vs_t287:family	237561	287	Candida albicans	Pseudomonas aeruginosa
family	1	t237561_vs_t287	800	t237561_vs_t287:family	237561	287	Candida albicans	Pseudomonas aeruginosa
family	1	t237561_vs_t287	800	t237561_vs_t287:family	237561	287	Candida albicans	Pseudomonas aeruginosa
family	1	t237561_vs_t287	800	t237561_vs_t287:family	237561	287	Candida albicans	Pseudomonas aeruginosa
family	0.999375	t237561_vs_t287	800	t237561_vs_t287:family	237561	287	Candida albicans	Pseudomonas aeruginosa
family	1	t237561_vs_t287	800	t237561_vs_t287:family	237561	287	Candida albicans	Pseudomonas aeruginosa
family	0.999375	t237561_vs_t287	800	t237561_vs_t287:family	237561	287	Candida albicans	Pseudomonas aeruginosa
family	1	t237561_vs_t287	800	t237561_vs_t287:family	237561	287	Candida albicans	Pseudomonas aeruginosa
family	1	t237561_vs_t287	800	t237561_vs_t287:family	237561	287	Candida albicans	Pseudomonas aeruginosa
family	1	t237561_vs_t287	800	t237561_vs_t287:family	237561	287	Candida albicans	Pseudomonas aeruginosa
family	1	t237561_vs_t287	800	t237561_vs_t287:family	237561	287	Candida albicans	Pseudomonas aeruginosa
family	1	t237561_vs_t287	800	t237561_vs_t287:family	237561	287	Candida albicans	Pseudomonas aeruginosa
family	1	t237561_vs_t287	800	t237561_vs_t287:family	237561	287	Candida albicans	Pseudomonas aeruginosa
family	0.999375	t237561_vs_t287	800	t237561_vs_t287:family	237561	287	Candida albicans	Pseudomonas aeruginosa
family	0.999375	t237561_vs_t287	800	t237561_vs_t287:family	237561	287	Candida albicans	Pseudomonas aeruginosa
family	0.99875	t237561_vs_t287	800	t237561_vs_t287:family	237561	287	Candida albicans	Pseudomonas aeruginosa
family	1	t237561_vs_t287	800	t237561_vs_t287:family	237561	287	Candida albicans	Pseudomonas aeruginosa
family	1	t237561_vs_t287	800	t237561_vs_t287:family	237561	287	Candida albicans	Pseudomonas aeruginosa
family	1	t237561_vs_t287	800	t237561_vs_t287:family	237561	287	Candida albicans	Pseudomonas aeruginosa
family	1	t237561_vs_t287	800	t237561_vs_t287:family	237561	287	Candida albicans	Pseudomonas aeruginosa
family	1	t237561_vs_t287	800	t237561_vs_t287:family	237561	287	Candida albicans	Pseudomonas aeruginosa
family	0.99875	t237561_vs_t287	800	t237561_vs_t287:family	237561	287	Candida albicans	Pseudomonas aeruginosa
family	0.999375	t237561_vs_t287	800	t237561_vs_t287:family	237561	287	Candida albicans	Pseudomonas aeruginosa
family	1	t237561_vs_t287	800	t237561_vs_t287:family	237561	287	Candida albicans	Pseudomonas aeruginosa
family	0.999375	t237561_vs_t287	800	t237561_vs_t287:family	237561	287	Candida albicans	Pseudomonas aeruginosa
family	1	t237561_vs_t287	800	t237561_vs_t287:family	237561	287	Candida albicans	Pseudomonas aeruginosa
family	1	t237561_vs_t287	800	t237561_vs_t287:family	237561	287	Candida albicans	Pseudomonas aeruginosa
family	1	t237561_vs_t287	800	t237561_vs_t287:family	237561	287	Candida albicans	Pseudomonas aeruginosa
family	1	t237561_vs_t287	800	t237561_vs_t287:family	237561	287	Candida albicans	Pseudomonas aeruginosa
family	1	t237561_vs_t287	800	t237561_vs_t287:family	237561	287	Candida albicans	Pseudomonas aeruginosa
family	1	t237561_vs_t287	800	t237561_vs_t287:family	237561	287	Candida albicans	Pseudomonas aeruginosa
family	0.999375	t237561_vs_t287	800	t237561_vs_t287:family	237561	287	Candida albicans	Pseudomonas aeruginosa
family	1	t237561_vs_t287	800	t237561_vs_t287:family	237561	287	Candida albicans	Pseudomonas aeruginosa
family	1	t237561_vs_t287	800	t237561_vs_t287:family	237561	287	Candida albicans	Pseudomonas aeruginosa
family	1	t237561_vs_t287	800	t237561_vs_t287:family	237561	287	Candida albicans	Pseudomonas aeruginosa
family	0.999375	t237561_vs_t287	800	t237561_vs_t287:family	237561	287	Candida albicans	Pseudomonas aeruginosa
family	1	t237561_vs_t287	800	t237561_vs_t287:family	237561	287	Candida albicans	Pseudomonas aeruginosa
family	1	t237561_vs_t287	800	t237561_vs_t287:family	237561	287	Candida albicans	Pseudomonas aeruginosa
family	1	t237561_vs_t287	800	t237561_vs_t287:family	237561	287	Candida albicans	Pseudomonas aeruginosa
family	1	t237561_vs_t287	800	t237561_vs_t287:family	237561	287	Candida albicans	Pseudomonas aeruginosa
family	1	t237561_vs_t287	800	t237561_vs_t287:family	237561	287	Candida albicans	Pseudomonas aeruginosa
family	1	t237561_vs_t287	800	t237561_vs_t287:family	237561	287	Candida albicans	Pseudomonas aeruginosa
family	0.999375	t237561_vs_t287	800	t237561_vs_t287:family	237561	287	Candida albicans	Pseudomonas aeruginosa
family	1	t237561_vs_t287	800	t237561_vs_t287:family	237561	287	Candida albicans	Pseudomonas aeruginosa
family	1	t237561_vs_t287	800	t237561_vs_t287:family	237561	287	Candida albicans	Pseudomonas aeruginosa
family	0.999375	t237561_vs_t287	800	t237561_vs_t287:family	237561	287	Candida albicans	Pseudomonas aeruginosa
family	0.999375	t237561_vs_t287	800	t237561_vs_t287:family	237561	287	Candida albicans	Pseudomonas aeruginosa
family	1	t237561_vs_t287	800	t237561_vs_t287:family	237561	287	Candida albicans	Pseudomonas aeruginosa
family	0.999375	t237561_vs_t287	800	t237561_vs_t287:family	237561	287	Candida albicans	Pseudomonas aeruginosa
family	1	t237561_vs_t287	800	t237561_vs_t287:family	237561	287	Candida albicans	Pseudomonas aeruginosa
family	0.999375	t237561_vs_t287	800	t237561_vs_t287:family	237561	287	Candida albicans	Pseudomonas aeruginosa
family	1	t237561_vs_t287	800	t237561_vs_t287:family	237561	287	Candida albicans	Pseudomonas aeruginosa
family	1	t237561_vs_t287	800	t237561_vs_t287:family	237561	287	Candida albicans	Pseudomonas aeruginosa
family	1	t237561_vs_t287	800	t237561_vs_t287:family	237561	287	Candida albicans	Pseudomonas aeruginosa
family	1	t237561_vs_t287	800	t237561_vs_t287:family	237561	287	Candida albicans	Pseudomonas aeruginosa
family	1	t237561_vs_t287	800	t237561_vs_t287:family	237561	287	Candida albicans	Pseudomonas aeruginosa
family	1	t237561_vs_t287	800	t237561_vs_t287:family	237561	287	Candida albicans	Pseudomonas aeruginosa
family	1	t237561_vs_t287	800	t237561_vs_t287:family	237561	287	Candida albicans	Pseudomonas aeruginosa
family	0.999375	t237561_vs_t287	800	t237561_vs_t287:family	237561	287	Candida albicans	Pseudomonas aeruginosa
family	1	t237561_vs_t287	800	t237561_vs_t287:family	237561	287	Candida albicans	Pseudomonas aeruginosa
family	1	t237561_vs_t287	800	t237561_vs_t287:family	237561	287	Candida albicans	Pseudomonas aeruginosa
family	1	t237561_vs_t287	800	t237561_vs_t287:family	237561	287	Candida albicans	Pseudomonas aeruginosa
family	1	t237561_vs_t287	800	t237561_vs_t287:family	237561	287	Candida albicans	Pseudomonas aeruginosa
family	1	t237561_vs_t287	800	t237561_vs_t287:family	237561	287	Candida albicans	Pseudomonas aeruginosa
family	1	t237561_vs_t287	800	t237561_vs_t287:family	237561	287	Candida albicans	Pseudomonas aeruginosa
family	1	t237561_vs_t287	800	t237561_vs_t287:family	237561	287	Candida albicans	Pseudomonas aeruginosa
family	1	t237561_vs_t287	800	t237561_vs_t287:family	237561	287	Candida albicans	Pseudomonas aeruginosa
family	1	t237561_vs_t287	800	t237561_vs_t287:family	237561	287	Candida albicans	Pseudomonas aeruginosa
family	1	t237561_vs_t287	800	t237561_vs_t287:family	237561	287	Candida albicans	Pseudomonas aeruginosa
family	1	t237561_vs_t287	800	t237561_vs_t287:family	237561	287	Candida albicans	Pseudomonas aeruginosa
family	0.999375	t237561_vs_t287	800	t237561_vs_t287:family	237561	287	Candida albicans	Pseudomonas aeruginosa
family	1	t237561_vs_t287	800	t237561_vs_t287:family	237561	287	Candida albicans	Pseudomonas aeruginosa
family	1	t237561_vs_t287	800	t237561_vs_t287:family	237561	287	Candida albicans	Pseudomonas aeruginosa
family	1	t237561_vs_t287	800	t237561_vs_t287:family	237561	287	Candida albicans	Pseudomonas aeruginosa
family	1	t237561_vs_t287	800	t237561_vs_t287:family	237561	287	Candida albicans	Pseudomonas aeruginosa
family	1	t237561_vs_t287	800	t237561_vs_t287:family	237561	287	Candida albicans	Pseudomonas aeruginosa
family	1	t237561_vs_t287	800	t237561_vs_t287:family	237561	287	Candida albicans	Pseudomonas aeruginosa
family	1	t237561_vs_t287	800	t237561_vs_t287:family	237561	287	Candida albicans	Pseudomonas aeruginosa
family	1	t237561_vs_t287	800	t237561_vs_t287:family	237561	287	Candida albicans	Pseudomonas aeruginosa
family	1	t237561_vs_t287	800	t237561_vs_t287:family	237561	287	Candida albicans	Pseudomonas aeruginosa
family	1	t237561_vs_t287	800	t237561_vs_t287:family	237561	287	Candida albicans	Pseudomonas aeruginosa
family	1	t237561_vs_t287	800	t237561_vs_t287:family	237561	287	Candida albicans	Pseudomonas aeruginosa
family	1	t237561_vs_t287	800	t237561_vs_t287:family	237561	287	Candida albicans	Pseudomonas aeruginosa
family	1	t237561_vs_t287	800	t237561_vs_t287:family	237561	287	Candida albicans	Pseudomonas aeruginosa
family	1	t237561_vs_t287	800	t237561_vs_t287:family	237561	287	Candida albicans	Pseudomonas aeruginosa
family	1	t237561_vs_t287	800	t237561_vs_t287:family	237561	287	Candida albicans	Pseudomonas aeruginosa
family	1	t237561_vs_t287	800	t237561_vs_t287:family	237561	287	Candida albicans	Pseudomonas aeruginosa
family	1	t237561_vs_t287	800	t237561_vs_t287:family	237561	287	Candida albicans	Pseudomonas aeruginosa
family	1	t237561_vs_t287	800	t237561_vs_t287:family	237561	287	Candida albicans	Pseudomonas aeruginosa
family	1	t237561_vs_t287	1600	t237561_vs_t287:family	237561	287	Candida albicans	Pseudomonas aeruginosa
family	0.999687	t237561_vs_t287	1600	t237561_vs_t287:family	237561	287	Candida albicans	Pseudomonas aeruginosa
family	0.999687	t237561_vs_t287	1600	t237561_vs_t287:family	237561	287	Candida albicans	Pseudomonas aeruginosa
family	1	t237561_vs_t287	1600	t237561_vs_t287:family	237561	287	Candida albicans	Pseudomonas aeruginosa
family	1	t237561_vs_t287	1600	t237561_vs_t287:family	237561	287	Candida albicans	Pseudomonas aeruginosa
family	0.999687	t237561_vs_t287	1600	t237561_vs_t287:family	237561	287	Candida albicans	Pseudomonas aeruginosa
family	1	t237561_vs_t287	1600	t237561_vs_t287:family	237561	287	Candida albicans	Pseudomonas aeruginosa
family	0.999687	t237561_vs_t287	1600	t237561_vs_t287:family	237561	287	Candida albicans	Pseudomonas aeruginosa
family	1	t237561_vs_t287	1600	t237561_vs_t287:family	237561	287	Candida albicans	Pseudomonas aeruginosa
family	1	t237561_vs_t287	1600	t237561_vs_t287:family	237561	287	Candida albicans	Pseudomonas aeruginosa
family	1	t237561_vs_t287	1600	t237561_vs_t287:family	237561	287	Candida albicans	Pseudomonas aeruginosa
family	1	t237561_vs_t287	1600	t237561_vs_t287:family	237561	287	Candida albicans	Pseudomonas aeruginosa
family	1	t237561_vs_t287	1600	t237561_vs_t287:family	237561	287	Candida albicans	Pseudomonas aeruginosa
family	1	t237561_vs_t287	1600	t237561_vs_t287:family	237561	287	Candida albicans	Pseudomonas aeruginosa
family	1	t237561_vs_t287	1600	t237561_vs_t287:family	237561	287	Candida albicans	Pseudomonas aeruginosa
family	0.999687	t237561_vs_t287	1600	t237561_vs_t287:family	237561	287	Candida albicans	Pseudomonas aeruginosa
family	1	t237561_vs_t287	1600	t237561_vs_t287:family	237561	287	Candida albicans	Pseudomonas aeruginosa
family	0.999687	t237561_vs_t287	1600	t237561_vs_t287:family	237561	287	Candida albicans	Pseudomonas aeruginosa
family	0.999687	t237561_vs_t287	1600	t237561_vs_t287:family	237561	287	Candida albicans	Pseudomonas aeruginosa
family	1	t237561_vs_t287	1600	t237561_vs_t287:family	237561	287	Candida albicans	Pseudomonas aeruginosa
family	1	t237561_vs_t287	1600	t237561_vs_t287:family	237561	287	Candida albicans	Pseudomonas aeruginosa
family	0.999687	t237561_vs_t287	1600	t237561_vs_t287:family	237561	287	Candida albicans	Pseudomonas aeruginosa
family	1	t237561_vs_t287	1600	t237561_vs_t287:family	237561	287	Candida albicans	Pseudomonas aeruginosa
family	1	t237561_vs_t287	1600	t237561_vs_t287:family	237561	287	Candida albicans	Pseudomonas aeruginosa
family	1	t237561_vs_t287	1600	t237561_vs_t287:family	237561	287	Candida albicans	Pseudomonas aeruginosa
family	1	t237561_vs_t287	1600	t237561_vs_t287:family	237561	287	Candida albicans	Pseudomonas aeruginosa
family	1	t237561_vs_t287	1600	t237561_vs_t287:family	237561	287	Candida albicans	Pseudomonas aeruginosa
family	0.999687	t237561_vs_t287	1600	t237561_vs_t287:family	237561	287	Candida albicans	Pseudomonas aeruginosa
family	1	t237561_vs_t287	1600	t237561_vs_t287:family	237561	287	Candida albicans	Pseudomonas aeruginosa
family	1	t237561_vs_t287	1600	t237561_vs_t287:family	237561	287	Candida albicans	Pseudomonas aeruginosa
family	1	t237561_vs_t287	1600	t237561_vs_t287:family	237561	287	Candida albicans	Pseudomonas aeruginosa
family	1	t237561_vs_t287	1600	t237561_vs_t287:family	237561	287	Candida albicans	Pseudomonas aeruginosa
family	1	t237561_vs_t287	1600	t237561_vs_t287:family	237561	287	Candida albicans	Pseudomonas aeruginosa
family	1	t237561_vs_t287	1600	t237561_vs_t287:family	237561	287	Candida albicans	Pseudomonas aeruginosa
family	0.999375	t237561_vs_t287	1600	t237561_vs_t287:family	237561	287	Candida albicans	Pseudomonas aeruginosa
family	0.999062	t237561_vs_t287	1600	t237561_vs_t287:family	237561	287	Candida albicans	Pseudomonas aeruginosa
family	1	t237561_vs_t287	1600	t237561_vs_t287:family	237561	287	Candida albicans	Pseudomonas aeruginosa
family	0.999687	t237561_vs_t287	1600	t237561_vs_t287:family	237561	287	Candida albicans	Pseudomonas aeruginosa
family	1	t237561_vs_t287	1600	t237561_vs_t287:family	237561	287	Candida albicans	Pseudomonas aeruginosa
family	1	t237561_vs_t287	1600	t237561_vs_t287:family	237561	287	Candida albicans	Pseudomonas aeruginosa
family	1	t237561_vs_t287	1600	t237561_vs_t287:family	237561	287	Candida albicans	Pseudomonas aeruginosa
family	1	t237561_vs_t287	1600	t237561_vs_t287:family	237561	287	Candida albicans	Pseudomonas aeruginosa
family	1	t237561_vs_t287	1600	t237561_vs_t287:family	237561	287	Candida albicans	Pseudomonas aeruginosa
family	0.999687	t237561_vs_t287	1600	t237561_vs_t287:family	237561	287	Candida albicans	Pseudomonas aeruginosa
family	0.999687	t237561_vs_t287	1600	t237561_vs_t287:family	237561	287	Candida albicans	Pseudomonas aeruginosa
family	1	t237561_vs_t287	1600	t237561_vs_t287:family	237561	287	Candida albicans	Pseudomonas aeruginosa
family	1	t237561_vs_t287	1600	t237561_vs_t287:family	237561	287	Candida albicans	Pseudomonas aeruginosa
family	1	t237561_vs_t287	1600	t237561_vs_t287:family	237561	287	Candida albicans	Pseudomonas aeruginosa
family	1	t237561_vs_t287	1600	t237561_vs_t287:family	237561	287	Candida albicans	Pseudomonas aeruginosa
family	1	t237561_vs_t287	1600	t237561_vs_t287:family	237561	287	Candida albicans	Pseudomonas aeruginosa
family	0.999687	t237561_vs_t287	1600	t237561_vs_t287:family	237561	287	Candida albicans	Pseudomonas aeruginosa
family	0.999687	t237561_vs_t287	1600	t237561_vs_t287:family	237561	287	Candida albicans	Pseudomonas aeruginosa
family	1	t237561_vs_t287	1600	t237561_vs_t287:family	237561	287	Candida albicans	Pseudomonas aeruginosa
family	1	t237561_vs_t287	1600	t237561_vs_t287:family	237561	287	Candida albicans	Pseudomonas aeruginosa
family	1	t237561_vs_t287	1600	t237561_vs_t287:family	237561	287	Candida albicans	Pseudomonas aeruginosa
family	0.999687	t237561_vs_t287	1600	t237561_vs_t287:family	237561	287	Candida albicans	Pseudomonas aeruginosa
family	1	t237561_vs_t287	1600	t237561_vs_t287:family	237561	287	Candida albicans	Pseudomonas aeruginosa
family	0.999375	t237561_vs_t287	1600	t237561_vs_t287:family	237561	287	Candida albicans	Pseudomonas aeruginosa
family	0.999687	t237561_vs_t287	1600	t237561_vs_t287:family	237561	287	Candida albicans	Pseudomonas aeruginosa
family	1	t237561_vs_t287	1600	t237561_vs_t287:family	237561	287	Candida albicans	Pseudomonas aeruginosa
family	1	t237561_vs_t287	1600	t237561_vs_t287:family	237561	287	Candida albicans	Pseudomonas aeruginosa
family	1	t237561_vs_t287	1600	t237561_vs_t287:family	237561	287	Candida albicans	Pseudomonas aeruginosa
family	1	t237561_vs_t287	1600	t237561_vs_t287:family	237561	287	Candida albicans	Pseudomonas aeruginosa
family	0.999687	t237561_vs_t287	1600	t237561_vs_t287:family	237561	287	Candida albicans	Pseudomonas aeruginosa
family	1	t237561_vs_t287	1600	t237561_vs_t287:family	237561	287	Candida albicans	Pseudomonas aeruginosa
family	0.999687	t237561_vs_t287	1600	t237561_vs_t287:family	237561	287	Candida albicans	Pseudomonas aeruginosa
family	0.999375	t237561_vs_t287	1600	t237561_vs_t287:family	237561	287	Candida albicans	Pseudomonas aeruginosa
family	1	t237561_vs_t287	1600	t237561_vs_t287:family	237561	287	Candida albicans	Pseudomonas aeruginosa
family	0.999687	t237561_vs_t287	1600	t237561_vs_t287:family	237561	287	Candida albicans	Pseudomonas aeruginosa
family	1	t237561_vs_t287	1600	t237561_vs_t287:family	237561	287	Candida albicans	Pseudomonas aeruginosa
family	1	t237561_vs_t287	1600	t237561_vs_t287:family	237561	287	Candida albicans	Pseudomonas aeruginosa
family	1	t237561_vs_t287	1600	t237561_vs_t287:family	237561	287	Candida albicans	Pseudomonas aeruginosa
family	1	t237561_vs_t287	1600	t237561_vs_t287:family	237561	287	Candida albicans	Pseudomonas aeruginosa
family	1	t237561_vs_t287	1600	t237561_vs_t287:family	237561	287	Candida albicans	Pseudomonas aeruginosa
family	1	t237561_vs_t287	1600	t237561_vs_t287:family	237561	287	Candida albicans	Pseudomonas aeruginosa
family	1	t237561_vs_t287	1600	t237561_vs_t287:family	237561	287	Candida albicans	Pseudomonas aeruginosa
family	1	t237561_vs_t287	1600	t237561_vs_t287:family	237561	287	Candida albicans	Pseudomonas aeruginosa
family	1	t237561_vs_t287	1600	t237561_vs_t287:family	237561	287	Candida albicans	Pseudomonas aeruginosa
family	1	t237561_vs_t287	1600	t237561_vs_t287:family	237561	287	Candida albicans	Pseudomonas aeruginosa
family	1	t237561_vs_t287	1600	t237561_vs_t287:family	237561	287	Candida albicans	Pseudomonas aeruginosa
family	0.999375	t237561_vs_t287	1600	t237561_vs_t287:family	237561	287	Candida albicans	Pseudomonas aeruginosa
family	1	t237561_vs_t287	1600	t237561_vs_t287:family	237561	287	Candida albicans	Pseudomonas aeruginosa
family	1	t237561_vs_t287	1600	t237561_vs_t287:family	237561	287	Candida albicans	Pseudomonas aeruginosa
family	1	t237561_vs_t287	1600	t237561_vs_t287:family	237561	287	Candida albicans	Pseudomonas aeruginosa
family	0.99875	t237561_vs_t287	1600	t237561_vs_t287:family	237561	287	Candida albicans	Pseudomonas aeruginosa
family	1	t237561_vs_t287	1600	t237561_vs_t287:family	237561	287	Candida albicans	Pseudomonas aeruginosa
family	0.999687	t237561_vs_t287	1600	t237561_vs_t287:family	237561	287	Candida albicans	Pseudomonas aeruginosa
family	0.999375	t237561_vs_t287	1600	t237561_vs_t287:family	237561	287	Candida albicans	Pseudomonas aeruginosa
family	1	t237561_vs_t287	1600	t237561_vs_t287:family	237561	287	Candida albicans	Pseudomonas aeruginosa
family	0.999687	t237561_vs_t287	1600	t237561_vs_t287:family	237561	287	Candida albicans	Pseudomonas aeruginosa
family	1	t237561_vs_t287	1600	t237561_vs_t287:family	237561	287	Candida albicans	Pseudomonas aeruginosa
family	1	t237561_vs_t287	1600	t237561_vs_t287:family	237561	287	Candida albicans	Pseudomonas aeruginosa
family	0.999375	t237561_vs_t287	1600	t237561_vs_t287:family	237561	287	Candida albicans	Pseudomonas aeruginosa
family	0.999687	t237561_vs_t287	1600	t237561_vs_t287:family	237561	287	Candida albicans	Pseudomonas aeruginosa
family	1	t237561_vs_t287	1600	t237561_vs_t287:family	237561	287	Candida albicans	Pseudomonas aeruginosa
family	0.999687	t237561_vs_t287	1600	t237561_vs_t287:family	237561	287	Candida albicans	Pseudomonas aeruginosa
family	0.999687	t237561_vs_t287	1600	t237561_vs_t287:family	237561	287	Candida albicans	Pseudomonas aeruginosa
family	0.999687	t237561_vs_t287	1600	t237561_vs_t287:family	237561	287	Candida albicans	Pseudomonas aeruginosa
family	1	t237561_vs_t287	1600	t237561_vs_t287:family	237561	287	Candida albicans	Pseudomonas aeruginosa
family	1	t237561_vs_t287	1600	t237561_vs_t287:family	237561	287	Candida albicans	Pseudomonas aeruginosa
family	0.999844	t237561_vs_t287	3200	t237561_vs_t287:family	237561	287	Candida albicans	Pseudomonas aeruginosa
family	0.999844	t237561_vs_t287	3200	t237561_vs_t287:family	237561	287	Candida albicans	Pseudomonas aeruginosa
family	0.999844	t237561_vs_t287	3200	t237561_vs_t287:family	237561	287	Candida albicans	Pseudomonas aeruginosa
family	0.999844	t237561_vs_t287	3200	t237561_vs_t287:family	237561	287	Candida albicans	Pseudomonas aeruginosa
family	0.999844	t237561_vs_t287	3200	t237561_vs_t287:family	237561	287	Candida albicans	Pseudomonas aeruginosa
family	1	t237561_vs_t287	3200	t237561_vs_t287:family	237561	287	Candida albicans	Pseudomonas aeruginosa
family	0.999844	t237561_vs_t287	3200	t237561_vs_t287:family	237561	287	Candida albicans	Pseudomonas aeruginosa
family	1	t237561_vs_t287	3200	t237561_vs_t287:family	237561	287	Candida albicans	Pseudomonas aeruginosa
family	0.999844	t237561_vs_t287	3200	t237561_vs_t287:family	237561	287	Candida albicans	Pseudomonas aeruginosa
family	1	t237561_vs_t287	3200	t237561_vs_t287:family	237561	287	Candida albicans	Pseudomonas aeruginosa
family	0.999844	t237561_vs_t287	3200	t237561_vs_t287:family	237561	287	Candida albicans	Pseudomonas aeruginosa
family	1	t237561_vs_t287	3200	t237561_vs_t287:family	237561	287	Candida albicans	Pseudomonas aeruginosa
family	0.999687	t237561_vs_t287	3200	t237561_vs_t287:family	237561	287	Candida albicans	Pseudomonas aeruginosa
family	0.999687	t237561_vs_t287	3200	t237561_vs_t287:family	237561	287	Candida albicans	Pseudomonas aeruginosa
family	1	t237561_vs_t287	3200	t237561_vs_t287:family	237561	287	Candida albicans	Pseudomonas aeruginosa
family	0.999687	t237561_vs_t287	3200	t237561_vs_t287:family	237561	287	Candida albicans	Pseudomonas aeruginosa
family	1	t237561_vs_t287	3200	t237561_vs_t287:family	237561	287	Candida albicans	Pseudomonas aeruginosa
family	0.999687	t237561_vs_t287	3200	t237561_vs_t287:family	237561	287	Candida albicans	Pseudomonas aeruginosa
family	0.999844	t237561_vs_t287	3200	t237561_vs_t287:family	237561	287	Candida albicans	Pseudomonas aeruginosa
family	0.999844	t237561_vs_t287	3200	t237561_vs_t287:family	237561	287	Candida albicans	Pseudomonas aeruginosa
family	1	t237561_vs_t287	3200	t237561_vs_t287:family	237561	287	Candida albicans	Pseudomonas aeruginosa
family	0.999844	t237561_vs_t287	3200	t237561_vs_t287:family	237561	287	Candida albicans	Pseudomonas aeruginosa
family	1	t237561_vs_t287	3200	t237561_vs_t287:family	237561	287	Candida albicans	Pseudomonas aeruginosa
family	0.999844	t237561_vs_t287	3200	t237561_vs_t287:family	237561	287	Candida albicans	Pseudomonas aeruginosa
family	0.999844	t237561_vs_t287	3200	t237561_vs_t287:family	237561	287	Candida albicans	Pseudomonas aeruginosa
family	0.999687	t237561_vs_t287	3200	t237561_vs_t287:family	237561	287	Candida albicans	Pseudomonas aeruginosa
family	1	t237561_vs_t287	3200	t237561_vs_t287:family	237561	287	Candida albicans	Pseudomonas aeruginosa
family	0.999844	t237561_vs_t287	3200	t237561_vs_t287:family	237561	287	Candida albicans	Pseudomonas aeruginosa
family	0.999531	t237561_vs_t287	3200	t237561_vs_t287:family	237561	287	Candida albicans	Pseudomonas aeruginosa
family	1	t237561_vs_t287	3200	t237561_vs_t287:family	237561	287	Candida albicans	Pseudomonas aeruginosa
family	0.999844	t237561_vs_t287	3200	t237561_vs_t287:family	237561	287	Candida albicans	Pseudomonas aeruginosa
family	0.999844	t237561_vs_t287	3200	t237561_vs_t287:family	237561	287	Candida albicans	Pseudomonas aeruginosa
family	1	t237561_vs_t287	3200	t237561_vs_t287:family	237561	287	Candida albicans	Pseudomonas aeruginosa
family	1	t237561_vs_t287	3200	t237561_vs_t287:family	237561	287	Candida albicans	Pseudomonas aeruginosa
family	0.999844	t237561_vs_t287	3200	t237561_vs_t287:family	237561	287	Candida albicans	Pseudomonas aeruginosa
family	1	t237561_vs_t287	3200	t237561_vs_t287:family	237561	287	Candida albicans	Pseudomonas aeruginosa
family	0.999844	t237561_vs_t287	3200	t237561_vs_t287:family	237561	287	Candida albicans	Pseudomonas aeruginosa
family	0.999844	t237561_vs_t287	3200	t237561_vs_t287:family	237561	287	Candida albicans	Pseudomonas aeruginosa
family	1	t237561_vs_t287	3200	t237561_vs_t287:family	237561	287	Candida albicans	Pseudomonas aeruginosa
family	1	t237561_vs_t287	3200	t237561_vs_t287:family	237561	287	Candida albicans	Pseudomonas aeruginosa
family	0.999844	t237561_vs_t287	3200	t237561_vs_t287:family	237561	287	Candida albicans	Pseudomonas aeruginosa
family	1	t237561_vs_t287	3200	t237561_vs_t287:family	237561	287	Candida albicans	Pseudomonas aeruginosa
family	1	t237561_vs_t287	3200	t237561_vs_t287:family	237561	287	Candida albicans	Pseudomonas aeruginosa
family	0.999844	t237561_vs_t287	3200	t237561_vs_t287:family	237561	287	Candida albicans	Pseudomonas aeruginosa
family	1	t237561_vs_t287	3200	t237561_vs_t287:family	237561	287	Candida albicans	Pseudomonas aeruginosa
family	0.999687	t237561_vs_t287	3200	t237561_vs_t287:family	237561	287	Candida albicans	Pseudomonas aeruginosa
family	0.999687	t237561_vs_t287	3200	t237561_vs_t287:family	237561	287	Candida albicans	Pseudomonas aeruginosa
family	0.999844	t237561_vs_t287	3200	t237561_vs_t287:family	237561	287	Candida albicans	Pseudomonas aeruginosa
family	0.999844	t237561_vs_t287	3200	t237561_vs_t287:family	237561	287	Candida albicans	Pseudomonas aeruginosa
family	0.999844	t237561_vs_t287	3200	t237561_vs_t287:family	237561	287	Candida albicans	Pseudomonas aeruginosa
family	0.999844	t237561_vs_t287	3200	t237561_vs_t287:family	237561	287	Candida albicans	Pseudomonas aeruginosa
family	1	t237561_vs_t287	3200	t237561_vs_t287:family	237561	287	Candida albicans	Pseudomonas aeruginosa
family	1	t237561_vs_t287	3200	t237561_vs_t287:family	237561	287	Candida albicans	Pseudomonas aeruginosa
family	0.999844	t237561_vs_t287	3200	t237561_vs_t287:family	237561	287	Candida albicans	Pseudomonas aeruginosa
family	0.999844	t237561_vs_t287	3200	t237561_vs_t287:family	237561	287	Candida albicans	Pseudomonas aeruginosa
family	0.999844	t237561_vs_t287	3200	t237561_vs_t287:family	237561	287	Candida albicans	Pseudomonas aeruginosa
family	1	t237561_vs_t287	3200	t237561_vs_t287:family	237561	287	Candida albicans	Pseudomonas aeruginosa
family	1	t237561_vs_t287	3200	t237561_vs_t287:family	237561	287	Candida albicans	Pseudomonas aeruginosa
family	1	t237561_vs_t287	3200	t237561_vs_t287:family	237561	287	Candida albicans	Pseudomonas aeruginosa
family	0.999844	t237561_vs_t287	3200	t237561_vs_t287:family	237561	287	Candida albicans	Pseudomonas aeruginosa
family	1	t237561_vs_t287	3200	t237561_vs_t287:family	237561	287	Candida albicans	Pseudomonas aeruginosa
family	1	t237561_vs_t287	3200	t237561_vs_t287:family	237561	287	Candida albicans	Pseudomonas aeruginosa
family	1	t237561_vs_t287	3200	t237561_vs_t287:family	237561	287	Candida albicans	Pseudomonas aeruginosa
family	0.999687	t237561_vs_t287	3200	t237561_vs_t287:family	237561	287	Candida albicans	Pseudomonas aeruginosa
family	0.999844	t237561_vs_t287	3200	t237561_vs_t287:family	237561	287	Candida albicans	Pseudomonas aeruginosa
family	0.999844	t237561_vs_t287	3200	t237561_vs_t287:family	237561	287	Candida albicans	Pseudomonas aeruginosa
family	1	t237561_vs_t287	3200	t237561_vs_t287:family	237561	287	Candida albicans	Pseudomonas aeruginosa
family	0.999687	t237561_vs_t287	3200	t237561_vs_t287:family	237561	287	Candida albicans	Pseudomonas aeruginosa
family	0.999687	t237561_vs_t287	3200	t237561_vs_t287:family	237561	287	Candida albicans	Pseudomonas aeruginosa
family	1	t237561_vs_t287	3200	t237561_vs_t287:family	237561	287	Candida albicans	Pseudomonas aeruginosa
family	1	t237561_vs_t287	3200	t237561_vs_t287:family	237561	287	Candida albicans	Pseudomonas aeruginosa
family	1	t237561_vs_t287	3200	t237561_vs_t287:family	237561	287	Candida albicans	Pseudomonas aeruginosa
family	1	t237561_vs_t287	3200	t237561_vs_t287:family	237561	287	Candida albicans	Pseudomonas aeruginosa
family	1	t237561_vs_t287	3200	t237561_vs_t287:family	237561	287	Candida albicans	Pseudomonas aeruginosa
family	0.999844	t237561_vs_t287	3200	t237561_vs_t287:family	237561	287	Candida albicans	Pseudomonas aeruginosa
family	1	t237561_vs_t287	3200	t237561_vs_t287:family	237561	287	Candida albicans	Pseudomonas aeruginosa
family	1	t237561_vs_t287	3200	t237561_vs_t287:family	237561	287	Candida albicans	Pseudomonas aeruginosa
family	1	t237561_vs_t287	3200	t237561_vs_t287:family	237561	287	Candida albicans	Pseudomonas aeruginosa
family	1	t237561_vs_t287	3200	t237561_vs_t287:family	237561	287	Candida albicans	Pseudomonas aeruginosa
family	1	t237561_vs_t287	3200	t237561_vs_t287:family	237561	287	Candida albicans	Pseudomonas aeruginosa
family	1	t237561_vs_t287	3200	t237561_vs_t287:family	237561	287	Candida albicans	Pseudomonas aeruginosa
family	1	t237561_vs_t287	3200	t237561_vs_t287:family	237561	287	Candida albicans	Pseudomonas aeruginosa
family	0.999687	t237561_vs_t287	3200	t237561_vs_t287:family	237561	287	Candida albicans	Pseudomonas aeruginosa
family	1	t237561_vs_t287	3200	t237561_vs_t287:family	237561	287	Candida albicans	Pseudomonas aeruginosa
family	1	t237561_vs_t287	3200	t237561_vs_t287:family	237561	287	Candida albicans	Pseudomonas aeruginosa
family	1	t237561_vs_t287	3200	t237561_vs_t287:family	237561	287	Candida albicans	Pseudomonas aeruginosa
family	0.999844	t237561_vs_t287	3200	t237561_vs_t287:family	237561	287	Candida albicans	Pseudomonas aeruginosa
family	0.999844	t237561_vs_t287	3200	t237561_vs_t287:family	237561	287	Candida albicans	Pseudomonas aeruginosa
family	1	t237561_vs_t287	3200	t237561_vs_t287:family	237561	287	Candida albicans	Pseudomonas aeruginosa
family	1	t237561_vs_t287	3200	t237561_vs_t287:family	237561	287	Candida albicans	Pseudomonas aeruginosa
family	1	t237561_vs_t287	3200	t237561_vs_t287:family	237561	287	Candida albicans	Pseudomonas aeruginosa
family	0.999687	t237561_vs_t287	3200	t237561_vs_t287:family	237561	287	Candida albicans	Pseudomonas aeruginosa
family	1	t237561_vs_t287	3200	t237561_vs_t287:family	237561	287	Candida albicans	Pseudomonas aeruginosa
family	1	t237561_vs_t287	3200	t237561_vs_t287:family	237561	287	Candida albicans	Pseudomonas aeruginosa
family	0.999844	t237561_vs_t287	3200	t237561_vs_t287:family	237561	287	Candida albicans	Pseudomonas aeruginosa
family	0.999844	t237561_vs_t287	3200	t237561_vs_t287:family	237561	287	Candida albicans	Pseudomonas aeruginosa
family	1	t237561_vs_t287	3200	t237561_vs_t287:family	237561	287	Candida albicans	Pseudomonas aeruginosa
family	1	t237561_vs_t287	3200	t237561_vs_t287:family	237561	287	Candida albicans	Pseudomonas aeruginosa
family	0.999844	t237561_vs_t287	3200	t237561_vs_t287:family	237561	287	Candida albicans	Pseudomonas aeruginosa
family	1	t237561_vs_t287	3200	t237561_vs_t287:family	237561	287	Candida albicans	Pseudomonas aeruginosa
kingdom	1	t237561_vs_t287	100	t237561_vs_t287:kingdom	237561	287	Candida albicans	Pseudomonas aeruginosa
kingdom	1	t237561_vs_t287	100	t237561_vs_t287:kingdom	237561	287	Candida albicans	Pseudomonas aeruginosa
kingdom	1	t237561_vs_t287	100	t237561_vs_t287:kingdom	237561	287	Candida albicans	Pseudomonas aeruginosa
kingdom	1	t237561_vs_t287	100	t237561_vs_t287:kingdom	237561	287	Candida albicans	Pseudomonas aeruginosa
kingdom	1	t237561_vs_t287	100	t237561_vs_t287:kingdom	237561	287	Candida albicans	Pseudomonas aeruginosa
kingdom	1	t237561_vs_t287	100	t237561_vs_t287:kingdom	237561	287	Candida albicans	Pseudomonas aeruginosa
kingdom	1	t237561_vs_t287	100	t237561_vs_t287:kingdom	237561	287	Candida albicans	Pseudomonas aeruginosa
kingdom	1	t237561_vs_t287	100	t237561_vs_t287:kingdom	237561	287	Candida albicans	Pseudomonas aeruginosa
kingdom	1	t237561_vs_t287	100	t237561_vs_t287:kingdom	237561	287	Candida albicans	Pseudomonas aeruginosa
kingdom	1	t237561_vs_t287	100	t237561_vs_t287:kingdom	237561	287	Candida albicans	Pseudomonas aeruginosa
kingdom	1	t237561_vs_t287	100	t237561_vs_t287:kingdom	237561	287	Candida albicans	Pseudomonas aeruginosa
kingdom	1	t237561_vs_t287	100	t237561_vs_t287:kingdom	237561	287	Candida albicans	Pseudomonas aeruginosa
kingdom	1	t237561_vs_t287	100	t237561_vs_t287:kingdom	237561	287	Candida albicans	Pseudomonas aeruginosa
kingdom	1	t237561_vs_t287	100	t237561_vs_t287:kingdom	237561	287	Candida albicans	Pseudomonas aeruginosa
kingdom	1	t237561_vs_t287	100	t237561_vs_t287:kingdom	237561	287	Candida albicans	Pseudomonas aeruginosa
kingdom	1	t237561_vs_t287	100	t237561_vs_t287:kingdom	237561	287	Candida albicans	Pseudomonas aeruginosa
kingdom	1	t237561_vs_t287	100	t237561_vs_t287:kingdom	237561	287	Candida albicans	Pseudomonas aeruginosa
kingdom	1	t237561_vs_t287	100	t237561_vs_t287:kingdom	237561	287	Candida albicans	Pseudomonas aeruginosa
kingdom	0.995	t237561_vs_t287	100	t237561_vs_t287:kingdom	237561	287	Candida albicans	Pseudomonas aeruginosa
kingdom	1	t237561_vs_t287	100	t237561_vs_t287:kingdom	237561	287	Candida albicans	Pseudomonas aeruginosa
kingdom	1	t237561_vs_t287	100	t237561_vs_t287:kingdom	237561	287	Candida albicans	Pseudomonas aeruginosa
kingdom	1	t237561_vs_t287	100	t237561_vs_t287:kingdom	237561	287	Candida albicans	Pseudomonas aeruginosa
kingdom	1	t237561_vs_t287	100	t237561_vs_t287:kingdom	237561	287	Candida albicans	Pseudomonas aeruginosa
kingdom	1	t237561_vs_t287	100	t237561_vs_t287:kingdom	237561	287	Candida albicans	Pseudomonas aeruginosa
kingdom	1	t237561_vs_t287	100	t237561_vs_t287:kingdom	237561	287	Candida albicans	Pseudomonas aeruginosa
kingdom	0.995	t237561_vs_t287	100	t237561_vs_t287:kingdom	237561	287	Candida albicans	Pseudomonas aeruginosa
kingdom	1	t237561_vs_t287	100	t237561_vs_t287:kingdom	237561	287	Candida albicans	Pseudomonas aeruginosa
kingdom	1	t237561_vs_t287	100	t237561_vs_t287:kingdom	237561	287	Candida albicans	Pseudomonas aeruginosa
kingdom	1	t237561_vs_t287	100	t237561_vs_t287:kingdom	237561	287	Candida albicans	Pseudomonas aeruginosa
kingdom	1	t237561_vs_t287	100	t237561_vs_t287:kingdom	237561	287	Candida albicans	Pseudomonas aeruginosa
kingdom	1	t237561_vs_t287	100	t237561_vs_t287:kingdom	237561	287	Candida albicans	Pseudomonas aeruginosa
kingdom	1	t237561_vs_t287	100	t237561_vs_t287:kingdom	237561	287	Candida albicans	Pseudomonas aeruginosa
kingdom	1	t237561_vs_t287	100	t237561_vs_t287:kingdom	237561	287	Candida albicans	Pseudomonas aeruginosa
kingdom	1	t237561_vs_t287	100	t237561_vs_t287:kingdom	237561	287	Candida albicans	Pseudomonas aeruginosa
kingdom	1	t237561_vs_t287	100	t237561_vs_t287:kingdom	237561	287	Candida albicans	Pseudomonas aeruginosa
kingdom	1	t237561_vs_t287	100	t237561_vs_t287:kingdom	237561	287	Candida albicans	Pseudomonas aeruginosa
kingdom	1	t237561_vs_t287	100	t237561_vs_t287:kingdom	237561	287	Candida albicans	Pseudomonas aeruginosa
kingdom	1	t237561_vs_t287	100	t237561_vs_t287:kingdom	237561	287	Candida albicans	Pseudomonas aeruginosa
kingdom	1	t237561_vs_t287	100	t237561_vs_t287:kingdom	237561	287	Candida albicans	Pseudomonas aeruginosa
kingdom	1	t237561_vs_t287	100	t237561_vs_t287:kingdom	237561	287	Candida albicans	Pseudomonas aeruginosa
kingdom	1	t237561_vs_t287	100	t237561_vs_t287:kingdom	237561	287	Candida albicans	Pseudomonas aeruginosa
kingdom	1	t237561_vs_t287	100	t237561_vs_t287:kingdom	237561	287	Candida albicans	Pseudomonas aeruginosa
kingdom	1	t237561_vs_t287	100	t237561_vs_t287:kingdom	237561	287	Candida albicans	Pseudomonas aeruginosa
kingdom	1	t237561_vs_t287	100	t237561_vs_t287:kingdom	237561	287	Candida albicans	Pseudomonas aeruginosa
kingdom	1	t237561_vs_t287	100	t237561_vs_t287:kingdom	237561	287	Candida albicans	Pseudomonas aeruginosa
kingdom	1	t237561_vs_t287	100	t237561_vs_t287:kingdom	237561	287	Candida albicans	Pseudomonas aeruginosa
kingdom	1	t237561_vs_t287	100	t237561_vs_t287:kingdom	237561	287	Candida albicans	Pseudomonas aeruginosa
kingdom	1	t237561_vs_t287	100	t237561_vs_t287:kingdom	237561	287	Candida albicans	Pseudomonas aeruginosa
kingdom	1	t237561_vs_t287	100	t237561_vs_t287:kingdom	237561	287	Candida albicans	Pseudomonas aeruginosa
kingdom	1	t237561_vs_t287	100	t237561_vs_t287:kingdom	237561	287	Candida albicans	Pseudomonas aeruginosa
kingdom	1	t237561_vs_t287	100	t237561_vs_t287:kingdom	237561	287	Candida albicans	Pseudomonas aeruginosa
kingdom	1	t237561_vs_t287	100	t237561_vs_t287:kingdom	237561	287	Candida albicans	Pseudomonas aeruginosa
kingdom	1	t237561_vs_t287	100	t237561_vs_t287:kingdom	237561	287	Candida albicans	Pseudomonas aeruginosa
kingdom	1	t237561_vs_t287	100	t237561_vs_t287:kingdom	237561	287	Candida albicans	Pseudomonas aeruginosa
kingdom	1	t237561_vs_t287	100	t237561_vs_t287:kingdom	237561	287	Candida albicans	Pseudomonas aeruginosa
kingdom	1	t237561_vs_t287	100	t237561_vs_t287:kingdom	237561	287	Candida albicans	Pseudomonas aeruginosa
kingdom	1	t237561_vs_t287	100	t237561_vs_t287:kingdom	237561	287	Candida albicans	Pseudomonas aeruginosa
kingdom	1	t237561_vs_t287	100	t237561_vs_t287:kingdom	237561	287	Candida albicans	Pseudomonas aeruginosa
kingdom	1	t237561_vs_t287	100	t237561_vs_t287:kingdom	237561	287	Candida albicans	Pseudomonas aeruginosa
kingdom	1	t237561_vs_t287	100	t237561_vs_t287:kingdom	237561	287	Candida albicans	Pseudomonas aeruginosa
kingdom	1	t237561_vs_t287	100	t237561_vs_t287:kingdom	237561	287	Candida albicans	Pseudomonas aeruginosa
kingdom	1	t237561_vs_t287	100	t237561_vs_t287:kingdom	237561	287	Candida albicans	Pseudomonas aeruginosa
kingdom	1	t237561_vs_t287	100	t237561_vs_t287:kingdom	237561	287	Candida albicans	Pseudomonas aeruginosa
kingdom	1	t237561_vs_t287	100	t237561_vs_t287:kingdom	237561	287	Candida albicans	Pseudomonas aeruginosa
kingdom	1	t237561_vs_t287	100	t237561_vs_t287:kingdom	237561	287	Candida albicans	Pseudomonas aeruginosa
kingdom	1	t237561_vs_t287	100	t237561_vs_t287:kingdom	237561	287	Candida albicans	Pseudomonas aeruginosa
kingdom	1	t237561_vs_t287	100	t237561_vs_t287:kingdom	237561	287	Candida albicans	Pseudomonas aeruginosa
kingdom	1	t237561_vs_t287	100	t237561_vs_t287:kingdom	237561	287	Candida albicans	Pseudomonas aeruginosa
kingdom	1	t237561_vs_t287	100	t237561_vs_t287:kingdom	237561	287	Candida albicans	Pseudomonas aeruginosa
kingdom	1	t237561_vs_t287	100	t237561_vs_t287:kingdom	237561	287	Candida albicans	Pseudomonas aeruginosa
kingdom	1	t237561_vs_t287	100	t237561_vs_t287:kingdom	237561	287	Candida albicans	Pseudomonas aeruginosa
kingdom	1	t237561_vs_t287	100	t237561_vs_t287:kingdom	237561	287	Candida albicans	Pseudomonas aeruginosa
kingdom	1	t237561_vs_t287	100	t237561_vs_t287:kingdom	237561	287	Candida albicans	Pseudomonas aeruginosa
kingdom	1	t237561_vs_t287	100	t237561_vs_t287:kingdom	237561	287	Candida albicans	Pseudomonas aeruginosa
kingdom	1	t237561_vs_t287	100	t237561_vs_t287:kingdom	237561	287	Candida albicans	Pseudomonas aeruginosa
kingdom	1	t237561_vs_t287	100	t237561_vs_t287:kingdom	237561	287	Candida albicans	Pseudomonas aeruginosa
kingdom	1	t237561_vs_t287	100	t237561_vs_t287:kingdom	237561	287	Candida albicans	Pseudomonas aeruginosa
kingdom	1	t237561_vs_t287	100	t237561_vs_t287:kingdom	237561	287	Candida albicans	Pseudomonas aeruginosa
kingdom	1	t237561_vs_t287	100	t237561_vs_t287:kingdom	237561	287	Candida albicans	Pseudomonas aeruginosa
kingdom	1	t237561_vs_t287	100	t237561_vs_t287:kingdom	237561	287	Candida albicans	Pseudomonas aeruginosa
kingdom	1	t237561_vs_t287	100	t237561_vs_t287:kingdom	237561	287	Candida albicans	Pseudomonas aeruginosa
kingdom	1	t237561_vs_t287	100	t237561_vs_t287:kingdom	237561	287	Candida albicans	Pseudomonas aeruginosa
kingdom	1	t237561_vs_t287	100	t237561_vs_t287:kingdom	237561	287	Candida albicans	Pseudomonas aeruginosa
kingdom	1	t237561_vs_t287	100	t237561_vs_t287:kingdom	237561	287	Candida albicans	Pseudomonas aeruginosa
kingdom	1	t237561_vs_t287	100	t237561_vs_t287:kingdom	237561	287	Candida albicans	Pseudomonas aeruginosa
kingdom	1	t237561_vs_t287	100	t237561_vs_t287:kingdom	237561	287	Candida albicans	Pseudomonas aeruginosa
kingdom	1	t237561_vs_t287	100	t237561_vs_t287:kingdom	237561	287	Candida albicans	Pseudomonas aeruginosa
kingdom	1	t237561_vs_t287	100	t237561_vs_t287:kingdom	237561	287	Candida albicans	Pseudomonas aeruginosa
kingdom	1	t237561_vs_t287	100	t237561_vs_t287:kingdom	237561	287	Candida albicans	Pseudomonas aeruginosa
kingdom	1	t237561_vs_t287	100	t237561_vs_t287:kingdom	237561	287	Candida albicans	Pseudomonas aeruginosa
kingdom	1	t237561_vs_t287	100	t237561_vs_t287:kingdom	237561	287	Candida albicans	Pseudomonas aeruginosa
kingdom	1	t237561_vs_t287	100	t237561_vs_t287:kingdom	237561	287	Candida albicans	Pseudomonas aeruginosa
kingdom	1	t237561_vs_t287	100	t237561_vs_t287:kingdom	237561	287	Candida albicans	Pseudomonas aeruginosa
kingdom	1	t237561_vs_t287	100	t237561_vs_t287:kingdom	237561	287	Candida albicans	Pseudomonas aeruginosa
kingdom	1	t237561_vs_t287	100	t237561_vs_t287:kingdom	237561	287	Candida albicans	Pseudomonas aeruginosa
kingdom	1	t237561_vs_t287	100	t237561_vs_t287:kingdom	237561	287	Candida albicans	Pseudomonas aeruginosa
kingdom	1	t237561_vs_t287	100	t237561_vs_t287:kingdom	237561	287	Candida albicans	Pseudomonas aeruginosa
kingdom	1	t237561_vs_t287	100	t237561_vs_t287:kingdom	237561	287	Candida albicans	Pseudomonas aeruginosa
kingdom	1	t237561_vs_t287	100	t237561_vs_t287:kingdom	237561	287	Candida albicans	Pseudomonas aeruginosa
kingdom	1	t237561_vs_t287	100	t237561_vs_t287:kingdom	237561	287	Candida albicans	Pseudomonas aeruginosa
kingdom	1	t237561_vs_t287	200	t237561_vs_t287:kingdom	237561	287	Candida albicans	Pseudomonas aeruginosa
kingdom	1	t237561_vs_t287	200	t237561_vs_t287:kingdom	237561	287	Candida albicans	Pseudomonas aeruginosa
kingdom	1	t237561_vs_t287	200	t237561_vs_t287:kingdom	237561	287	Candida albicans	Pseudomonas aeruginosa
kingdom	1	t237561_vs_t287	200	t237561_vs_t287:kingdom	237561	287	Candida albicans	Pseudomonas aeruginosa
kingdom	1	t237561_vs_t287	200	t237561_vs_t287:kingdom	237561	287	Candida albicans	Pseudomonas aeruginosa
kingdom	1	t237561_vs_t287	200	t237561_vs_t287:kingdom	237561	287	Candida albicans	Pseudomonas aeruginosa
kingdom	1	t237561_vs_t287	200	t237561_vs_t287:kingdom	237561	287	Candida albicans	Pseudomonas aeruginosa
kingdom	1	t237561_vs_t287	200	t237561_vs_t287:kingdom	237561	287	Candida albicans	Pseudomonas aeruginosa
kingdom	1	t237561_vs_t287	200	t237561_vs_t287:kingdom	237561	287	Candida albicans	Pseudomonas aeruginosa
kingdom	1	t237561_vs_t287	200	t237561_vs_t287:kingdom	237561	287	Candida albicans	Pseudomonas aeruginosa
kingdom	1	t237561_vs_t287	200	t237561_vs_t287:kingdom	237561	287	Candida albicans	Pseudomonas aeruginosa
kingdom	1	t237561_vs_t287	200	t237561_vs_t287:kingdom	237561	287	Candida albicans	Pseudomonas aeruginosa
kingdom	1	t237561_vs_t287	200	t237561_vs_t287:kingdom	237561	287	Candida albicans	Pseudomonas aeruginosa
kingdom	1	t237561_vs_t287	200	t237561_vs_t287:kingdom	237561	287	Candida albicans	Pseudomonas aeruginosa
kingdom	1	t237561_vs_t287	200	t237561_vs_t287:kingdom	237561	287	Candida albicans	Pseudomonas aeruginosa
kingdom	0.9975	t237561_vs_t287	200	t237561_vs_t287:kingdom	237561	287	Candida albicans	Pseudomonas aeruginosa
kingdom	1	t237561_vs_t287	200	t237561_vs_t287:kingdom	237561	287	Candida albicans	Pseudomonas aeruginosa
kingdom	1	t237561_vs_t287	200	t237561_vs_t287:kingdom	237561	287	Candida albicans	Pseudomonas aeruginosa
kingdom	1	t237561_vs_t287	200	t237561_vs_t287:kingdom	237561	287	Candida albicans	Pseudomonas aeruginosa
kingdom	1	t237561_vs_t287	200	t237561_vs_t287:kingdom	237561	287	Candida albicans	Pseudomonas aeruginosa
kingdom	1	t237561_vs_t287	200	t237561_vs_t287:kingdom	237561	287	Candida albicans	Pseudomonas aeruginosa
kingdom	1	t237561_vs_t287	200	t237561_vs_t287:kingdom	237561	287	Candida albicans	Pseudomonas aeruginosa
kingdom	1	t237561_vs_t287	200	t237561_vs_t287:kingdom	237561	287	Candida albicans	Pseudomonas aeruginosa
kingdom	1	t237561_vs_t287	200	t237561_vs_t287:kingdom	237561	287	Candida albicans	Pseudomonas aeruginosa
kingdom	1	t237561_vs_t287	200	t237561_vs_t287:kingdom	237561	287	Candida albicans	Pseudomonas aeruginosa
kingdom	0.9975	t237561_vs_t287	200	t237561_vs_t287:kingdom	237561	287	Candida albicans	Pseudomonas aeruginosa
kingdom	1	t237561_vs_t287	200	t237561_vs_t287:kingdom	237561	287	Candida albicans	Pseudomonas aeruginosa
kingdom	1	t237561_vs_t287	200	t237561_vs_t287:kingdom	237561	287	Candida albicans	Pseudomonas aeruginosa
kingdom	0.9975	t237561_vs_t287	200	t237561_vs_t287:kingdom	237561	287	Candida albicans	Pseudomonas aeruginosa
kingdom	1	t237561_vs_t287	200	t237561_vs_t287:kingdom	237561	287	Candida albicans	Pseudomonas aeruginosa
kingdom	1	t237561_vs_t287	200	t237561_vs_t287:kingdom	237561	287	Candida albicans	Pseudomonas aeruginosa
kingdom	1	t237561_vs_t287	200	t237561_vs_t287:kingdom	237561	287	Candida albicans	Pseudomonas aeruginosa
kingdom	1	t237561_vs_t287	200	t237561_vs_t287:kingdom	237561	287	Candida albicans	Pseudomonas aeruginosa
kingdom	1	t237561_vs_t287	200	t237561_vs_t287:kingdom	237561	287	Candida albicans	Pseudomonas aeruginosa
kingdom	1	t237561_vs_t287	200	t237561_vs_t287:kingdom	237561	287	Candida albicans	Pseudomonas aeruginosa
kingdom	1	t237561_vs_t287	200	t237561_vs_t287:kingdom	237561	287	Candida albicans	Pseudomonas aeruginosa
kingdom	1	t237561_vs_t287	200	t237561_vs_t287:kingdom	237561	287	Candida albicans	Pseudomonas aeruginosa
kingdom	1	t237561_vs_t287	200	t237561_vs_t287:kingdom	237561	287	Candida albicans	Pseudomonas aeruginosa
kingdom	1	t237561_vs_t287	200	t237561_vs_t287:kingdom	237561	287	Candida albicans	Pseudomonas aeruginosa
kingdom	1	t237561_vs_t287	200	t237561_vs_t287:kingdom	237561	287	Candida albicans	Pseudomonas aeruginosa
kingdom	1	t237561_vs_t287	200	t237561_vs_t287:kingdom	237561	287	Candida albicans	Pseudomonas aeruginosa
kingdom	1	t237561_vs_t287	200	t237561_vs_t287:kingdom	237561	287	Candida albicans	Pseudomonas aeruginosa
kingdom	1	t237561_vs_t287	200	t237561_vs_t287:kingdom	237561	287	Candida albicans	Pseudomonas aeruginosa
kingdom	1	t237561_vs_t287	200	t237561_vs_t287:kingdom	237561	287	Candida albicans	Pseudomonas aeruginosa
kingdom	1	t237561_vs_t287	200	t237561_vs_t287:kingdom	237561	287	Candida albicans	Pseudomonas aeruginosa
kingdom	1	t237561_vs_t287	200	t237561_vs_t287:kingdom	237561	287	Candida albicans	Pseudomonas aeruginosa
kingdom	1	t237561_vs_t287	200	t237561_vs_t287:kingdom	237561	287	Candida albicans	Pseudomonas aeruginosa
kingdom	0.9975	t237561_vs_t287	200	t237561_vs_t287:kingdom	237561	287	Candida albicans	Pseudomonas aeruginosa
kingdom	1	t237561_vs_t287	200	t237561_vs_t287:kingdom	237561	287	Candida albicans	Pseudomonas aeruginosa
kingdom	1	t237561_vs_t287	200	t237561_vs_t287:kingdom	237561	287	Candida albicans	Pseudomonas aeruginosa
kingdom	1	t237561_vs_t287	200	t237561_vs_t287:kingdom	237561	287	Candida albicans	Pseudomonas aeruginosa
kingdom	1	t237561_vs_t287	200	t237561_vs_t287:kingdom	237561	287	Candida albicans	Pseudomonas aeruginosa
kingdom	1	t237561_vs_t287	200	t237561_vs_t287:kingdom	237561	287	Candida albicans	Pseudomonas aeruginosa
kingdom	1	t237561_vs_t287	200	t237561_vs_t287:kingdom	237561	287	Candida albicans	Pseudomonas aeruginosa
kingdom	1	t237561_vs_t287	200	t237561_vs_t287:kingdom	237561	287	Candida albicans	Pseudomonas aeruginosa
kingdom	1	t237561_vs_t287	200	t237561_vs_t287:kingdom	237561	287	Candida albicans	Pseudomonas aeruginosa
kingdom	1	t237561_vs_t287	200	t237561_vs_t287:kingdom	237561	287	Candida albicans	Pseudomonas aeruginosa
kingdom	1	t237561_vs_t287	200	t237561_vs_t287:kingdom	237561	287	Candida albicans	Pseudomonas aeruginosa
kingdom	1	t237561_vs_t287	200	t237561_vs_t287:kingdom	237561	287	Candida albicans	Pseudomonas aeruginosa
kingdom	1	t237561_vs_t287	200	t237561_vs_t287:kingdom	237561	287	Candida albicans	Pseudomonas aeruginosa
kingdom	1	t237561_vs_t287	200	t237561_vs_t287:kingdom	237561	287	Candida albicans	Pseudomonas aeruginosa
kingdom	1	t237561_vs_t287	200	t237561_vs_t287:kingdom	237561	287	Candida albicans	Pseudomonas aeruginosa
kingdom	1	t237561_vs_t287	200	t237561_vs_t287:kingdom	237561	287	Candida albicans	Pseudomonas aeruginosa
kingdom	0.9975	t237561_vs_t287	200	t237561_vs_t287:kingdom	237561	287	Candida albicans	Pseudomonas aeruginosa
kingdom	1	t237561_vs_t287	200	t237561_vs_t287:kingdom	237561	287	Candida albicans	Pseudomonas aeruginosa
kingdom	1	t237561_vs_t287	200	t237561_vs_t287:kingdom	237561	287	Candida albicans	Pseudomonas aeruginosa
kingdom	1	t237561_vs_t287	200	t237561_vs_t287:kingdom	237561	287	Candida albicans	Pseudomonas aeruginosa
kingdom	1	t237561_vs_t287	200	t237561_vs_t287:kingdom	237561	287	Candida albicans	Pseudomonas aeruginosa
kingdom	1	t237561_vs_t287	200	t237561_vs_t287:kingdom	237561	287	Candida albicans	Pseudomonas aeruginosa
kingdom	1	t237561_vs_t287	200	t237561_vs_t287:kingdom	237561	287	Candida albicans	Pseudomonas aeruginosa
kingdom	1	t237561_vs_t287	200	t237561_vs_t287:kingdom	237561	287	Candida albicans	Pseudomonas aeruginosa
kingdom	1	t237561_vs_t287	200	t237561_vs_t287:kingdom	237561	287	Candida albicans	Pseudomonas aeruginosa
kingdom	0.9975	t237561_vs_t287	200	t237561_vs_t287:kingdom	237561	287	Candida albicans	Pseudomonas aeruginosa
kingdom	1	t237561_vs_t287	200	t237561_vs_t287:kingdom	237561	287	Candida albicans	Pseudomonas aeruginosa
kingdom	1	t237561_vs_t287	200	t237561_vs_t287:kingdom	237561	287	Candida albicans	Pseudomonas aeruginosa
kingdom	1	t237561_vs_t287	200	t237561_vs_t287:kingdom	237561	287	Candida albicans	Pseudomonas aeruginosa
kingdom	1	t237561_vs_t287	200	t237561_vs_t287:kingdom	237561	287	Candida albicans	Pseudomonas aeruginosa
kingdom	1	t237561_vs_t287	200	t237561_vs_t287:kingdom	237561	287	Candida albicans	Pseudomonas aeruginosa
kingdom	1	t237561_vs_t287	200	t237561_vs_t287:kingdom	237561	287	Candida albicans	Pseudomonas aeruginosa
kingdom	1	t237561_vs_t287	200	t237561_vs_t287:kingdom	237561	287	Candida albicans	Pseudomonas aeruginosa
kingdom	1	t237561_vs_t287	200	t237561_vs_t287:kingdom	237561	287	Candida albicans	Pseudomonas aeruginosa
kingdom	1	t237561_vs_t287	200	t237561_vs_t287:kingdom	237561	287	Candida albicans	Pseudomonas aeruginosa
kingdom	1	t237561_vs_t287	200	t237561_vs_t287:kingdom	237561	287	Candida albicans	Pseudomonas aeruginosa
kingdom	1	t237561_vs_t287	200	t237561_vs_t287:kingdom	237561	287	Candida albicans	Pseudomonas aeruginosa
kingdom	1	t237561_vs_t287	200	t237561_vs_t287:kingdom	237561	287	Candida albicans	Pseudomonas aeruginosa
kingdom	1	t237561_vs_t287	200	t237561_vs_t287:kingdom	237561	287	Candida albicans	Pseudomonas aeruginosa
kingdom	1	t237561_vs_t287	200	t237561_vs_t287:kingdom	237561	287	Candida albicans	Pseudomonas aeruginosa
kingdom	1	t237561_vs_t287	200	t237561_vs_t287:kingdom	237561	287	Candida albicans	Pseudomonas aeruginosa
kingdom	1	t237561_vs_t287	200	t237561_vs_t287:kingdom	237561	287	Candida albicans	Pseudomonas aeruginosa
kingdom	1	t237561_vs_t287	200	t237561_vs_t287:kingdom	237561	287	Candida albicans	Pseudomonas aeruginosa
kingdom	1	t237561_vs_t287	200	t237561_vs_t287:kingdom	237561	287	Candida albicans	Pseudomonas aeruginosa
kingdom	1	t237561_vs_t287	200	t237561_vs_t287:kingdom	237561	287	Candida albicans	Pseudomonas aeruginosa
kingdom	1	t237561_vs_t287	200	t237561_vs_t287:kingdom	237561	287	Candida albicans	Pseudomonas aeruginosa
kingdom	1	t237561_vs_t287	200	t237561_vs_t287:kingdom	237561	287	Candida albicans	Pseudomonas aeruginosa
kingdom	1	t237561_vs_t287	200	t237561_vs_t287:kingdom	237561	287	Candida albicans	Pseudomonas aeruginosa
kingdom	0.9975	t237561_vs_t287	200	t237561_vs_t287:kingdom	237561	287	Candida albicans	Pseudomonas aeruginosa
kingdom	1	t237561_vs_t287	200	t237561_vs_t287:kingdom	237561	287	Candida albicans	Pseudomonas aeruginosa
kingdom	1	t237561_vs_t287	200	t237561_vs_t287:kingdom	237561	287	Candida albicans	Pseudomonas aeruginosa
kingdom	1	t237561_vs_t287	200	t237561_vs_t287:kingdom	237561	287	Candida albicans	Pseudomonas aeruginosa
kingdom	1	t237561_vs_t287	200	t237561_vs_t287:kingdom	237561	287	Candida albicans	Pseudomonas aeruginosa
kingdom	1	t237561_vs_t287	400	t237561_vs_t287:kingdom	237561	287	Candida albicans	Pseudomonas aeruginosa
kingdom	1	t237561_vs_t287	400	t237561_vs_t287:kingdom	237561	287	Candida albicans	Pseudomonas aeruginosa
kingdom	1	t237561_vs_t287	400	t237561_vs_t287:kingdom	237561	287	Candida albicans	Pseudomonas aeruginosa
kingdom	1	t237561_vs_t287	400	t237561_vs_t287:kingdom	237561	287	Candida albicans	Pseudomonas aeruginosa
kingdom	1	t237561_vs_t287	400	t237561_vs_t287:kingdom	237561	287	Candida albicans	Pseudomonas aeruginosa
kingdom	1	t237561_vs_t287	400	t237561_vs_t287:kingdom	237561	287	Candida albicans	Pseudomonas aeruginosa
kingdom	1	t237561_vs_t287	400	t237561_vs_t287:kingdom	237561	287	Candida albicans	Pseudomonas aeruginosa
kingdom	1	t237561_vs_t287	400	t237561_vs_t287:kingdom	237561	287	Candida albicans	Pseudomonas aeruginosa
kingdom	1	t237561_vs_t287	400	t237561_vs_t287:kingdom	237561	287	Candida albicans	Pseudomonas aeruginosa
kingdom	1	t237561_vs_t287	400	t237561_vs_t287:kingdom	237561	287	Candida albicans	Pseudomonas aeruginosa
kingdom	1	t237561_vs_t287	400	t237561_vs_t287:kingdom	237561	287	Candida albicans	Pseudomonas aeruginosa
kingdom	1	t237561_vs_t287	400	t237561_vs_t287:kingdom	237561	287	Candida albicans	Pseudomonas aeruginosa
kingdom	1	t237561_vs_t287	400	t237561_vs_t287:kingdom	237561	287	Candida albicans	Pseudomonas aeruginosa
kingdom	1	t237561_vs_t287	400	t237561_vs_t287:kingdom	237561	287	Candida albicans	Pseudomonas aeruginosa
kingdom	1	t237561_vs_t287	400	t237561_vs_t287:kingdom	237561	287	Candida albicans	Pseudomonas aeruginosa
kingdom	1	t237561_vs_t287	400	t237561_vs_t287:kingdom	237561	287	Candida albicans	Pseudomonas aeruginosa
kingdom	1	t237561_vs_t287	400	t237561_vs_t287:kingdom	237561	287	Candida albicans	Pseudomonas aeruginosa
kingdom	1	t237561_vs_t287	400	t237561_vs_t287:kingdom	237561	287	Candida albicans	Pseudomonas aeruginosa
kingdom	1	t237561_vs_t287	400	t237561_vs_t287:kingdom	237561	287	Candida albicans	Pseudomonas aeruginosa
kingdom	1	t237561_vs_t287	400	t237561_vs_t287:kingdom	237561	287	Candida albicans	Pseudomonas aeruginosa
kingdom	1	t237561_vs_t287	400	t237561_vs_t287:kingdom	237561	287	Candida albicans	Pseudomonas aeruginosa
kingdom	1	t237561_vs_t287	400	t237561_vs_t287:kingdom	237561	287	Candida albicans	Pseudomonas aeruginosa
kingdom	1	t237561_vs_t287	400	t237561_vs_t287:kingdom	237561	287	Candida albicans	Pseudomonas aeruginosa
kingdom	1	t237561_vs_t287	400	t237561_vs_t287:kingdom	237561	287	Candida albicans	Pseudomonas aeruginosa
kingdom	1	t237561_vs_t287	400	t237561_vs_t287:kingdom	237561	287	Candida albicans	Pseudomonas aeruginosa
kingdom	0.9975	t237561_vs_t287	400	t237561_vs_t287:kingdom	237561	287	Candida albicans	Pseudomonas aeruginosa
kingdom	1	t237561_vs_t287	400	t237561_vs_t287:kingdom	237561	287	Candida albicans	Pseudomonas aeruginosa
kingdom	1	t237561_vs_t287	400	t237561_vs_t287:kingdom	237561	287	Candida albicans	Pseudomonas aeruginosa
kingdom	0.99875	t237561_vs_t287	400	t237561_vs_t287:kingdom	237561	287	Candida albicans	Pseudomonas aeruginosa
kingdom	1	t237561_vs_t287	400	t237561_vs_t287:kingdom	237561	287	Candida albicans	Pseudomonas aeruginosa
kingdom	1	t237561_vs_t287	400	t237561_vs_t287:kingdom	237561	287	Candida albicans	Pseudomonas aeruginosa
kingdom	1	t237561_vs_t287	400	t237561_vs_t287:kingdom	237561	287	Candida albicans	Pseudomonas aeruginosa
kingdom	1	t237561_vs_t287	400	t237561_vs_t287:kingdom	237561	287	Candida albicans	Pseudomonas aeruginosa
kingdom	1	t237561_vs_t287	400	t237561_vs_t287:kingdom	237561	287	Candida albicans	Pseudomonas aeruginosa
kingdom	1	t237561_vs_t287	400	t237561_vs_t287:kingdom	237561	287	Candida albicans	Pseudomonas aeruginosa
kingdom	1	t237561_vs_t287	400	t237561_vs_t287:kingdom	237561	287	Candida albicans	Pseudomonas aeruginosa
kingdom	1	t237561_vs_t287	400	t237561_vs_t287:kingdom	237561	287	Candida albicans	Pseudomonas aeruginosa
kingdom	1	t237561_vs_t287	400	t237561_vs_t287:kingdom	237561	287	Candida albicans	Pseudomonas aeruginosa
kingdom	1	t237561_vs_t287	400	t237561_vs_t287:kingdom	237561	287	Candida albicans	Pseudomonas aeruginosa
kingdom	1	t237561_vs_t287	400	t237561_vs_t287:kingdom	237561	287	Candida albicans	Pseudomonas aeruginosa
kingdom	1	t237561_vs_t287	400	t237561_vs_t287:kingdom	237561	287	Candida albicans	Pseudomonas aeruginosa
kingdom	1	t237561_vs_t287	400	t237561_vs_t287:kingdom	237561	287	Candida albicans	Pseudomonas aeruginosa
kingdom	1	t237561_vs_t287	400	t237561_vs_t287:kingdom	237561	287	Candida albicans	Pseudomonas aeruginosa
kingdom	0.99875	t237561_vs_t287	400	t237561_vs_t287:kingdom	237561	287	Candida albicans	Pseudomonas aeruginosa
kingdom	1	t237561_vs_t287	400	t237561_vs_t287:kingdom	237561	287	Candida albicans	Pseudomonas aeruginosa
kingdom	1	t237561_vs_t287	400	t237561_vs_t287:kingdom	237561	287	Candida albicans	Pseudomonas aeruginosa
kingdom	0.99875	t237561_vs_t287	400	t237561_vs_t287:kingdom	237561	287	Candida albicans	Pseudomonas aeruginosa
kingdom	1	t237561_vs_t287	400	t237561_vs_t287:kingdom	237561	287	Candida albicans	Pseudomonas aeruginosa
kingdom	1	t237561_vs_t287	400	t237561_vs_t287:kingdom	237561	287	Candida albicans	Pseudomonas aeruginosa
kingdom	1	t237561_vs_t287	400	t237561_vs_t287:kingdom	237561	287	Candida albicans	Pseudomonas aeruginosa
kingdom	1	t237561_vs_t287	400	t237561_vs_t287:kingdom	237561	287	Candida albicans	Pseudomonas aeruginosa
kingdom	1	t237561_vs_t287	400	t237561_vs_t287:kingdom	237561	287	Candida albicans	Pseudomonas aeruginosa
kingdom	1	t237561_vs_t287	400	t237561_vs_t287:kingdom	237561	287	Candida albicans	Pseudomonas aeruginosa
kingdom	1	t237561_vs_t287	400	t237561_vs_t287:kingdom	237561	287	Candida albicans	Pseudomonas aeruginosa
kingdom	1	t237561_vs_t287	400	t237561_vs_t287:kingdom	237561	287	Candida albicans	Pseudomonas aeruginosa
kingdom	1	t237561_vs_t287	400	t237561_vs_t287:kingdom	237561	287	Candida albicans	Pseudomonas aeruginosa
kingdom	1	t237561_vs_t287	400	t237561_vs_t287:kingdom	237561	287	Candida albicans	Pseudomonas aeruginosa
kingdom	1	t237561_vs_t287	400	t237561_vs_t287:kingdom	237561	287	Candida albicans	Pseudomonas aeruginosa
kingdom	1	t237561_vs_t287	400	t237561_vs_t287:kingdom	237561	287	Candida albicans	Pseudomonas aeruginosa
kingdom	1	t237561_vs_t287	400	t237561_vs_t287:kingdom	237561	287	Candida albicans	Pseudomonas aeruginosa
kingdom	0.99875	t237561_vs_t287	400	t237561_vs_t287:kingdom	237561	287	Candida albicans	Pseudomonas aeruginosa
kingdom	1	t237561_vs_t287	400	t237561_vs_t287:kingdom	237561	287	Candida albicans	Pseudomonas aeruginosa
kingdom	1	t237561_vs_t287	400	t237561_vs_t287:kingdom	237561	287	Candida albicans	Pseudomonas aeruginosa
kingdom	1	t237561_vs_t287	400	t237561_vs_t287:kingdom	237561	287	Candida albicans	Pseudomonas aeruginosa
kingdom	1	t237561_vs_t287	400	t237561_vs_t287:kingdom	237561	287	Candida albicans	Pseudomonas aeruginosa
kingdom	1	t237561_vs_t287	400	t237561_vs_t287:kingdom	237561	287	Candida albicans	Pseudomonas aeruginosa
kingdom	1	t237561_vs_t287	400	t237561_vs_t287:kingdom	237561	287	Candida albicans	Pseudomonas aeruginosa
kingdom	1	t237561_vs_t287	400	t237561_vs_t287:kingdom	237561	287	Candida albicans	Pseudomonas aeruginosa
kingdom	1	t237561_vs_t287	400	t237561_vs_t287:kingdom	237561	287	Candida albicans	Pseudomonas aeruginosa
kingdom	0.99875	t237561_vs_t287	400	t237561_vs_t287:kingdom	237561	287	Candida albicans	Pseudomonas aeruginosa
kingdom	1	t237561_vs_t287	400	t237561_vs_t287:kingdom	237561	287	Candida albicans	Pseudomonas aeruginosa
kingdom	1	t237561_vs_t287	400	t237561_vs_t287:kingdom	237561	287	Candida albicans	Pseudomonas aeruginosa
kingdom	1	t237561_vs_t287	400	t237561_vs_t287:kingdom	237561	287	Candida albicans	Pseudomonas aeruginosa
kingdom	1	t237561_vs_t287	400	t237561_vs_t287:kingdom	237561	287	Candida albicans	Pseudomonas aeruginosa
kingdom	1	t237561_vs_t287	400	t237561_vs_t287:kingdom	237561	287	Candida albicans	Pseudomonas aeruginosa
kingdom	1	t237561_vs_t287	400	t237561_vs_t287:kingdom	237561	287	Candida albicans	Pseudomonas aeruginosa
kingdom	1	t237561_vs_t287	400	t237561_vs_t287:kingdom	237561	287	Candida albicans	Pseudomonas aeruginosa
kingdom	1	t237561_vs_t287	400	t237561_vs_t287:kingdom	237561	287	Candida albicans	Pseudomonas aeruginosa
kingdom	1	t237561_vs_t287	400	t237561_vs_t287:kingdom	237561	287	Candida albicans	Pseudomonas aeruginosa
kingdom	1	t237561_vs_t287	400	t237561_vs_t287:kingdom	237561	287	Candida albicans	Pseudomonas aeruginosa
kingdom	1	t237561_vs_t287	400	t237561_vs_t287:kingdom	237561	287	Candida albicans	Pseudomonas aeruginosa
kingdom	0.99875	t237561_vs_t287	400	t237561_vs_t287:kingdom	237561	287	Candida albicans	Pseudomonas aeruginosa
kingdom	1	t237561_vs_t287	400	t237561_vs_t287:kingdom	237561	287	Candida albicans	Pseudomonas aeruginosa
kingdom	1	t237561_vs_t287	400	t237561_vs_t287:kingdom	237561	287	Candida albicans	Pseudomonas aeruginosa
kingdom	1	t237561_vs_t287	400	t237561_vs_t287:kingdom	237561	287	Candida albicans	Pseudomonas aeruginosa
kingdom	1	t237561_vs_t287	400	t237561_vs_t287:kingdom	237561	287	Candida albicans	Pseudomonas aeruginosa
kingdom	1	t237561_vs_t287	400	t237561_vs_t287:kingdom	237561	287	Candida albicans	Pseudomonas aeruginosa
kingdom	1	t237561_vs_t287	400	t237561_vs_t287:kingdom	237561	287	Candida albicans	Pseudomonas aeruginosa
kingdom	0.99875	t237561_vs_t287	400	t237561_vs_t287:kingdom	237561	287	Candida albicans	Pseudomonas aeruginosa
kingdom	1	t237561_vs_t287	400	t237561_vs_t287:kingdom	237561	287	Candida albicans	Pseudomonas aeruginosa
kingdom	1	t237561_vs_t287	400	t237561_vs_t287:kingdom	237561	287	Candida albicans	Pseudomonas aeruginosa
kingdom	1	t237561_vs_t287	400	t237561_vs_t287:kingdom	237561	287	Candida albicans	Pseudomonas aeruginosa
kingdom	1	t237561_vs_t287	400	t237561_vs_t287:kingdom	237561	287	Candida albicans	Pseudomonas aeruginosa
kingdom	1	t237561_vs_t287	400	t237561_vs_t287:kingdom	237561	287	Candida albicans	Pseudomonas aeruginosa
kingdom	1	t237561_vs_t287	400	t237561_vs_t287:kingdom	237561	287	Candida albicans	Pseudomonas aeruginosa
kingdom	1	t237561_vs_t287	400	t237561_vs_t287:kingdom	237561	287	Candida albicans	Pseudomonas aeruginosa
kingdom	1	t237561_vs_t287	400	t237561_vs_t287:kingdom	237561	287	Candida albicans	Pseudomonas aeruginosa
kingdom	0.99875	t237561_vs_t287	400	t237561_vs_t287:kingdom	237561	287	Candida albicans	Pseudomonas aeruginosa
kingdom	1	t237561_vs_t287	400	t237561_vs_t287:kingdom	237561	287	Candida albicans	Pseudomonas aeruginosa
kingdom	1	t237561_vs_t287	400	t237561_vs_t287:kingdom	237561	287	Candida albicans	Pseudomonas aeruginosa
kingdom	1	t237561_vs_t287	800	t237561_vs_t287:kingdom	237561	287	Candida albicans	Pseudomonas aeruginosa
kingdom	0.999375	t237561_vs_t287	800	t237561_vs_t287:kingdom	237561	287	Candida albicans	Pseudomonas aeruginosa
kingdom	1	t237561_vs_t287	800	t237561_vs_t287:kingdom	237561	287	Candida albicans	Pseudomonas aeruginosa
kingdom	1	t237561_vs_t287	800	t237561_vs_t287:kingdom	237561	287	Candida albicans	Pseudomonas aeruginosa
kingdom	1	t237561_vs_t287	800	t237561_vs_t287:kingdom	237561	287	Candida albicans	Pseudomonas aeruginosa
kingdom	1	t237561_vs_t287	800	t237561_vs_t287:kingdom	237561	287	Candida albicans	Pseudomonas aeruginosa
kingdom	1	t237561_vs_t287	800	t237561_vs_t287:kingdom	237561	287	Candida albicans	Pseudomonas aeruginosa
kingdom	1	t237561_vs_t287	800	t237561_vs_t287:kingdom	237561	287	Candida albicans	Pseudomonas aeruginosa
kingdom	1	t237561_vs_t287	800	t237561_vs_t287:kingdom	237561	287	Candida albicans	Pseudomonas aeruginosa
kingdom	1	t237561_vs_t287	800	t237561_vs_t287:kingdom	237561	287	Candida albicans	Pseudomonas aeruginosa
kingdom	0.999375	t237561_vs_t287	800	t237561_vs_t287:kingdom	237561	287	Candida albicans	Pseudomonas aeruginosa
kingdom	1	t237561_vs_t287	800	t237561_vs_t287:kingdom	237561	287	Candida albicans	Pseudomonas aeruginosa
kingdom	1	t237561_vs_t287	800	t237561_vs_t287:kingdom	237561	287	Candida albicans	Pseudomonas aeruginosa
kingdom	1	t237561_vs_t287	800	t237561_vs_t287:kingdom	237561	287	Candida albicans	Pseudomonas aeruginosa
kingdom	1	t237561_vs_t287	800	t237561_vs_t287:kingdom	237561	287	Candida albicans	Pseudomonas aeruginosa
kingdom	0.999375	t237561_vs_t287	800	t237561_vs_t287:kingdom	237561	287	Candida albicans	Pseudomonas aeruginosa
kingdom	1	t237561_vs_t287	800	t237561_vs_t287:kingdom	237561	287	Candida albicans	Pseudomonas aeruginosa
kingdom	0.999375	t237561_vs_t287	800	t237561_vs_t287:kingdom	237561	287	Candida albicans	Pseudomonas aeruginosa
kingdom	0.999375	t237561_vs_t287	800	t237561_vs_t287:kingdom	237561	287	Candida albicans	Pseudomonas aeruginosa
kingdom	1	t237561_vs_t287	800	t237561_vs_t287:kingdom	237561	287	Candida albicans	Pseudomonas aeruginosa
kingdom	1	t237561_vs_t287	800	t237561_vs_t287:kingdom	237561	287	Candida albicans	Pseudomonas aeruginosa
kingdom	1	t237561_vs_t287	800	t237561_vs_t287:kingdom	237561	287	Candida albicans	Pseudomonas aeruginosa
kingdom	1	t237561_vs_t287	800	t237561_vs_t287:kingdom	237561	287	Candida albicans	Pseudomonas aeruginosa
kingdom	1	t237561_vs_t287	800	t237561_vs_t287:kingdom	237561	287	Candida albicans	Pseudomonas aeruginosa
kingdom	0.999375	t237561_vs_t287	800	t237561_vs_t287:kingdom	237561	287	Candida albicans	Pseudomonas aeruginosa
kingdom	0.999375	t237561_vs_t287	800	t237561_vs_t287:kingdom	237561	287	Candida albicans	Pseudomonas aeruginosa
kingdom	0.99875	t237561_vs_t287	800	t237561_vs_t287:kingdom	237561	287	Candida albicans	Pseudomonas aeruginosa
kingdom	1	t237561_vs_t287	800	t237561_vs_t287:kingdom	237561	287	Candida albicans	Pseudomonas aeruginosa
kingdom	1	t237561_vs_t287	800	t237561_vs_t287:kingdom	237561	287	Candida albicans	Pseudomonas aeruginosa
kingdom	1	t237561_vs_t287	800	t237561_vs_t287:kingdom	237561	287	Candida albicans	Pseudomonas aeruginosa
kingdom	1	t237561_vs_t287	800	t237561_vs_t287:kingdom	237561	287	Candida albicans	Pseudomonas aeruginosa
kingdom	1	t237561_vs_t287	800	t237561_vs_t287:kingdom	237561	287	Candida albicans	Pseudomonas aeruginosa
kingdom	0.99875	t237561_vs_t287	800	t237561_vs_t287:kingdom	237561	287	Candida albicans	Pseudomonas aeruginosa
kingdom	0.999375	t237561_vs_t287	800	t237561_vs_t287:kingdom	237561	287	Candida albicans	Pseudomonas aeruginosa
kingdom	1	t237561_vs_t287	800	t237561_vs_t287:kingdom	237561	287	Candida albicans	Pseudomonas aeruginosa
kingdom	0.999375	t237561_vs_t287	800	t237561_vs_t287:kingdom	237561	287	Candida albicans	Pseudomonas aeruginosa
kingdom	1	t237561_vs_t287	800	t237561_vs_t287:kingdom	237561	287	Candida albicans	Pseudomonas aeruginosa
kingdom	1	t237561_vs_t287	800	t237561_vs_t287:kingdom	237561	287	Candida albicans	Pseudomonas aeruginosa
kingdom	1	t237561_vs_t287	800	t237561_vs_t287:kingdom	237561	287	Candida albicans	Pseudomonas aeruginosa
kingdom	1	t237561_vs_t287	800	t237561_vs_t287:kingdom	237561	287	Candida albicans	Pseudomonas aeruginosa
kingdom	1	t237561_vs_t287	800	t237561_vs_t287:kingdom	237561	287	Candida albicans	Pseudomonas aeruginosa
kingdom	1	t237561_vs_t287	800	t237561_vs_t287:kingdom	237561	287	Candida albicans	Pseudomonas aeruginosa
kingdom	0.999375	t237561_vs_t287	800	t237561_vs_t287:kingdom	237561	287	Candida albicans	Pseudomonas aeruginosa
kingdom	1	t237561_vs_t287	800	t237561_vs_t287:kingdom	237561	287	Candida albicans	Pseudomonas aeruginosa
kingdom	1	t237561_vs_t287	800	t237561_vs_t287:kingdom	237561	287	Candida albicans	Pseudomonas aeruginosa
kingdom	1	t237561_vs_t287	800	t237561_vs_t287:kingdom	237561	287	Candida albicans	Pseudomonas aeruginosa
kingdom	0.999375	t237561_vs_t287	800	t237561_vs_t287:kingdom	237561	287	Candida albicans	Pseudomonas aeruginosa
kingdom	1	t237561_vs_t287	800	t237561_vs_t287:kingdom	237561	287	Candida albicans	Pseudomonas aeruginosa
kingdom	1	t237561_vs_t287	800	t237561_vs_t287:kingdom	237561	287	Candida albicans	Pseudomonas aeruginosa
kingdom	1	t237561_vs_t287	800	t237561_vs_t287:kingdom	237561	287	Candida albicans	Pseudomonas aeruginosa
kingdom	1	t237561_vs_t287	800	t237561_vs_t287:kingdom	237561	287	Candida albicans	Pseudomonas aeruginosa
kingdom	1	t237561_vs_t287	800	t237561_vs_t287:kingdom	237561	287	Candida albicans	Pseudomonas aeruginosa
kingdom	1	t237561_vs_t287	800	t237561_vs_t287:kingdom	237561	287	Candida albicans	Pseudomonas aeruginosa
kingdom	0.999375	t237561_vs_t287	800	t237561_vs_t287:kingdom	237561	287	Candida albicans	Pseudomonas aeruginosa
kingdom	1	t237561_vs_t287	800	t237561_vs_t287:kingdom	237561	287	Candida albicans	Pseudomonas aeruginosa
kingdom	1	t237561_vs_t287	800	t237561_vs_t287:kingdom	237561	287	Candida albicans	Pseudomonas aeruginosa
kingdom	0.999375	t237561_vs_t287	800	t237561_vs_t287:kingdom	237561	287	Candida albicans	Pseudomonas aeruginosa
kingdom	0.999375	t237561_vs_t287	800	t237561_vs_t287:kingdom	237561	287	Candida albicans	Pseudomonas aeruginosa
kingdom	1	t237561_vs_t287	800	t237561_vs_t287:kingdom	237561	287	Candida albicans	Pseudomonas aeruginosa
kingdom	0.999375	t237561_vs_t287	800	t237561_vs_t287:kingdom	237561	287	Candida albicans	Pseudomonas aeruginosa
kingdom	1	t237561_vs_t287	800	t237561_vs_t287:kingdom	237561	287	Candida albicans	Pseudomonas aeruginosa
kingdom	0.999375	t237561_vs_t287	800	t237561_vs_t287:kingdom	237561	287	Candida albicans	Pseudomonas aeruginosa
kingdom	1	t237561_vs_t287	800	t237561_vs_t287:kingdom	237561	287	Candida albicans	Pseudomonas aeruginosa
kingdom	1	t237561_vs_t287	800	t237561_vs_t287:kingdom	237561	287	Candida albicans	Pseudomonas aeruginosa
kingdom	1	t237561_vs_t287	800	t237561_vs_t287:kingdom	237561	287	Candida albicans	Pseudomonas aeruginosa
kingdom	1	t237561_vs_t287	800	t237561_vs_t287:kingdom	237561	287	Candida albicans	Pseudomonas aeruginosa
kingdom	1	t237561_vs_t287	800	t237561_vs_t287:kingdom	237561	287	Candida albicans	Pseudomonas aeruginosa
kingdom	1	t237561_vs_t287	800	t237561_vs_t287:kingdom	237561	287	Candida albicans	Pseudomonas aeruginosa
kingdom	1	t237561_vs_t287	800	t237561_vs_t287:kingdom	237561	287	Candida albicans	Pseudomonas aeruginosa
kingdom	0.999375	t237561_vs_t287	800	t237561_vs_t287:kingdom	237561	287	Candida albicans	Pseudomonas aeruginosa
kingdom	1	t237561_vs_t287	800	t237561_vs_t287:kingdom	237561	287	Candida albicans	Pseudomonas aeruginosa
kingdom	1	t237561_vs_t287	800	t237561_vs_t287:kingdom	237561	287	Candida albicans	Pseudomonas aeruginosa
kingdom	1	t237561_vs_t287	800	t237561_vs_t287:kingdom	237561	287	Candida albicans	Pseudomonas aeruginosa
kingdom	1	t237561_vs_t287	800	t237561_vs_t287:kingdom	237561	287	Candida albicans	Pseudomonas aeruginosa
kingdom	1	t237561_vs_t287	800	t237561_vs_t287:kingdom	237561	287	Candida albicans	Pseudomonas aeruginosa
kingdom	1	t237561_vs_t287	800	t237561_vs_t287:kingdom	237561	287	Candida albicans	Pseudomonas aeruginosa
kingdom	1	t237561_vs_t287	800	t237561_vs_t287:kingdom	237561	287	Candida albicans	Pseudomonas aeruginosa
kingdom	1	t237561_vs_t287	800	t237561_vs_t287:kingdom	237561	287	Candida albicans	Pseudomonas aeruginosa
kingdom	1	t237561_vs_t287	800	t237561_vs_t287:kingdom	237561	287	Candida albicans	Pseudomonas aeruginosa
kingdom	1	t237561_vs_t287	800	t237561_vs_t287:kingdom	237561	287	Candida albicans	Pseudomonas aeruginosa
kingdom	1	t237561_vs_t287	800	t237561_vs_t287:kingdom	237561	287	Candida albicans	Pseudomonas aeruginosa
kingdom	0.999375	t237561_vs_t287	800	t237561_vs_t287:kingdom	237561	287	Candida albicans	Pseudomonas aeruginosa
kingdom	1	t237561_vs_t287	800	t237561_vs_t287:kingdom	237561	287	Candida albicans	Pseudomonas aeruginosa
kingdom	1	t237561_vs_t287	800	t237561_vs_t287:kingdom	237561	287	Candida albicans	Pseudomonas aeruginosa
kingdom	1	t237561_vs_t287	800	t237561_vs_t287:kingdom	237561	287	Candida albicans	Pseudomonas aeruginosa
kingdom	1	t237561_vs_t287	800	t237561_vs_t287:kingdom	237561	287	Candida albicans	Pseudomonas aeruginosa
kingdom	1	t237561_vs_t287	800	t237561_vs_t287:kingdom	237561	287	Candida albicans	Pseudomonas aeruginosa
kingdom	1	t237561_vs_t287	800	t237561_vs_t287:kingdom	237561	287	Candida albicans	Pseudomonas aeruginosa
kingdom	1	t237561_vs_t287	800	t237561_vs_t287:kingdom	237561	287	Candida albicans	Pseudomonas aeruginosa
kingdom	1	t237561_vs_t287	800	t237561_vs_t287:kingdom	237561	287	Candida albicans	Pseudomonas aeruginosa
kingdom	1	t237561_vs_t287	800	t237561_vs_t287:kingdom	237561	287	Candida albicans	Pseudomonas aeruginosa
kingdom	1	t237561_vs_t287	800	t237561_vs_t287:kingdom	237561	287	Candida albicans	Pseudomonas aeruginosa
kingdom	1	t237561_vs_t287	800	t237561_vs_t287:kingdom	237561	287	Candida albicans	Pseudomonas aeruginosa
kingdom	1	t237561_vs_t287	800	t237561_vs_t287:kingdom	237561	287	Candida albicans	Pseudomonas aeruginosa
kingdom	1	t237561_vs_t287	800	t237561_vs_t287:kingdom	237561	287	Candida albicans	Pseudomonas aeruginosa
kingdom	1	t237561_vs_t287	800	t237561_vs_t287:kingdom	237561	287	Candida albicans	Pseudomonas aeruginosa
kingdom	1	t237561_vs_t287	800	t237561_vs_t287:kingdom	237561	287	Candida albicans	Pseudomonas aeruginosa
kingdom	1	t237561_vs_t287	800	t237561_vs_t287:kingdom	237561	287	Candida albicans	Pseudomonas aeruginosa
kingdom	1	t237561_vs_t287	800	t237561_vs_t287:kingdom	237561	287	Candida albicans	Pseudomonas aeruginosa
kingdom	1	t237561_vs_t287	800	t237561_vs_t287:kingdom	237561	287	Candida albicans	Pseudomonas aeruginosa
kingdom	1	t237561_vs_t287	1600	t237561_vs_t287:kingdom	237561	287	Candida albicans	Pseudomonas aeruginosa
kingdom	0.999687	t237561_vs_t287	1600	t237561_vs_t287:kingdom	237561	287	Candida albicans	Pseudomonas aeruginosa
kingdom	0.999687	t237561_vs_t287	1600	t237561_vs_t287:kingdom	237561	287	Candida albicans	Pseudomonas aeruginosa
kingdom	1	t237561_vs_t287	1600	t237561_vs_t287:kingdom	237561	287	Candida albicans	Pseudomonas aeruginosa
kingdom	1	t237561_vs_t287	1600	t237561_vs_t287:kingdom	237561	287	Candida albicans	Pseudomonas aeruginosa
kingdom	0.999687	t237561_vs_t287	1600	t237561_vs_t287:kingdom	237561	287	Candida albicans	Pseudomonas aeruginosa
kingdom	1	t237561_vs_t287	1600	t237561_vs_t287:kingdom	237561	287	Candida albicans	Pseudomonas aeruginosa
kingdom	0.999375	t237561_vs_t287	1600	t237561_vs_t287:kingdom	237561	287	Candida albicans	Pseudomonas aeruginosa
kingdom	1	t237561_vs_t287	1600	t237561_vs_t287:kingdom	237561	287	Candida albicans	Pseudomonas aeruginosa
kingdom	1	t237561_vs_t287	1600	t237561_vs_t287:kingdom	237561	287	Candida albicans	Pseudomonas aeruginosa
kingdom	1	t237561_vs_t287	1600	t237561_vs_t287:kingdom	237561	287	Candida albicans	Pseudomonas aeruginosa
kingdom	1	t237561_vs_t287	1600	t237561_vs_t287:kingdom	237561	287	Candida albicans	Pseudomonas aeruginosa
kingdom	1	t237561_vs_t287	1600	t237561_vs_t287:kingdom	237561	287	Candida albicans	Pseudomonas aeruginosa
kingdom	1	t237561_vs_t287	1600	t237561_vs_t287:kingdom	237561	287	Candida albicans	Pseudomonas aeruginosa
kingdom	1	t237561_vs_t287	1600	t237561_vs_t287:kingdom	237561	287	Candida albicans	Pseudomonas aeruginosa
kingdom	0.999687	t237561_vs_t287	1600	t237561_vs_t287:kingdom	237561	287	Candida albicans	Pseudomonas aeruginosa
kingdom	1	t237561_vs_t287	1600	t237561_vs_t287:kingdom	237561	287	Candida albicans	Pseudomonas aeruginosa
kingdom	0.999687	t237561_vs_t287	1600	t237561_vs_t287:kingdom	237561	287	Candida albicans	Pseudomonas aeruginosa
kingdom	0.999687	t237561_vs_t287	1600	t237561_vs_t287:kingdom	237561	287	Candida albicans	Pseudomonas aeruginosa
kingdom	1	t237561_vs_t287	1600	t237561_vs_t287:kingdom	237561	287	Candida albicans	Pseudomonas aeruginosa
kingdom	1	t237561_vs_t287	1600	t237561_vs_t287:kingdom	237561	287	Candida albicans	Pseudomonas aeruginosa
kingdom	0.999687	t237561_vs_t287	1600	t237561_vs_t287:kingdom	237561	287	Candida albicans	Pseudomonas aeruginosa
kingdom	1	t237561_vs_t287	1600	t237561_vs_t287:kingdom	237561	287	Candida albicans	Pseudomonas aeruginosa
kingdom	1	t237561_vs_t287	1600	t237561_vs_t287:kingdom	237561	287	Candida albicans	Pseudomonas aeruginosa
kingdom	1	t237561_vs_t287	1600	t237561_vs_t287:kingdom	237561	287	Candida albicans	Pseudomonas aeruginosa
kingdom	1	t237561_vs_t287	1600	t237561_vs_t287:kingdom	237561	287	Candida albicans	Pseudomonas aeruginosa
kingdom	1	t237561_vs_t287	1600	t237561_vs_t287:kingdom	237561	287	Candida albicans	Pseudomonas aeruginosa
kingdom	0.999687	t237561_vs_t287	1600	t237561_vs_t287:kingdom	237561	287	Candida albicans	Pseudomonas aeruginosa
kingdom	1	t237561_vs_t287	1600	t237561_vs_t287:kingdom	237561	287	Candida albicans	Pseudomonas aeruginosa
kingdom	1	t237561_vs_t287	1600	t237561_vs_t287:kingdom	237561	287	Candida albicans	Pseudomonas aeruginosa
kingdom	1	t237561_vs_t287	1600	t237561_vs_t287:kingdom	237561	287	Candida albicans	Pseudomonas aeruginosa
kingdom	1	t237561_vs_t287	1600	t237561_vs_t287:kingdom	237561	287	Candida albicans	Pseudomonas aeruginosa
kingdom	1	t237561_vs_t287	1600	t237561_vs_t287:kingdom	237561	287	Candida albicans	Pseudomonas aeruginosa
kingdom	1	t237561_vs_t287	1600	t237561_vs_t287:kingdom	237561	287	Candida albicans	Pseudomonas aeruginosa
kingdom	0.999375	t237561_vs_t287	1600	t237561_vs_t287:kingdom	237561	287	Candida albicans	Pseudomonas aeruginosa
kingdom	0.999062	t237561_vs_t287	1600	t237561_vs_t287:kingdom	237561	287	Candida albicans	Pseudomonas aeruginosa
kingdom	1	t237561_vs_t287	1600	t237561_vs_t287:kingdom	237561	287	Candida albicans	Pseudomonas aeruginosa
kingdom	0.999687	t237561_vs_t287	1600	t237561_vs_t287:kingdom	237561	287	Candida albicans	Pseudomonas aeruginosa
kingdom	1	t237561_vs_t287	1600	t237561_vs_t287:kingdom	237561	287	Candida albicans	Pseudomonas aeruginosa
kingdom	1	t237561_vs_t287	1600	t237561_vs_t287:kingdom	237561	287	Candida albicans	Pseudomonas aeruginosa
kingdom	1	t237561_vs_t287	1600	t237561_vs_t287:kingdom	237561	287	Candida albicans	Pseudomonas aeruginosa
kingdom	1	t237561_vs_t287	1600	t237561_vs_t287:kingdom	237561	287	Candida albicans	Pseudomonas aeruginosa
kingdom	1	t237561_vs_t287	1600	t237561_vs_t287:kingdom	237561	287	Candida albicans	Pseudomonas aeruginosa
kingdom	0.999687	t237561_vs_t287	1600	t237561_vs_t287:kingdom	237561	287	Candida albicans	Pseudomonas aeruginosa
kingdom	0.999687	t237561_vs_t287	1600	t237561_vs_t287:kingdom	237561	287	Candida albicans	Pseudomonas aeruginosa
kingdom	1	t237561_vs_t287	1600	t237561_vs_t287:kingdom	237561	287	Candida albicans	Pseudomonas aeruginosa
kingdom	1	t237561_vs_t287	1600	t237561_vs_t287:kingdom	237561	287	Candida albicans	Pseudomonas aeruginosa
kingdom	1	t237561_vs_t287	1600	t237561_vs_t287:kingdom	237561	287	Candida albicans	Pseudomonas aeruginosa
kingdom	1	t237561_vs_t287	1600	t237561_vs_t287:kingdom	237561	287	Candida albicans	Pseudomonas aeruginosa
kingdom	1	t237561_vs_t287	1600	t237561_vs_t287:kingdom	237561	287	Candida albicans	Pseudomonas aeruginosa
kingdom	0.999687	t237561_vs_t287	1600	t237561_vs_t287:kingdom	237561	287	Candida albicans	Pseudomonas aeruginosa
kingdom	0.999687	t237561_vs_t287	1600	t237561_vs_t287:kingdom	237561	287	Candida albicans	Pseudomonas aeruginosa
kingdom	1	t237561_vs_t287	1600	t237561_vs_t287:kingdom	237561	287	Candida albicans	Pseudomonas aeruginosa
kingdom	1	t237561_vs_t287	1600	t237561_vs_t287:kingdom	237561	287	Candida albicans	Pseudomonas aeruginosa
kingdom	1	t237561_vs_t287	1600	t237561_vs_t287:kingdom	237561	287	Candida albicans	Pseudomonas aeruginosa
kingdom	0.999687	t237561_vs_t287	1600	t237561_vs_t287:kingdom	237561	287	Candida albicans	Pseudomonas aeruginosa
kingdom	1	t237561_vs_t287	1600	t237561_vs_t287:kingdom	237561	287	Candida albicans	Pseudomonas aeruginosa
kingdom	0.999375	t237561_vs_t287	1600	t237561_vs_t287:kingdom	237561	287	Candida albicans	Pseudomonas aeruginosa
kingdom	0.999687	t237561_vs_t287	1600	t237561_vs_t287:kingdom	237561	287	Candida albicans	Pseudomonas aeruginosa
kingdom	1	t237561_vs_t287	1600	t237561_vs_t287:kingdom	237561	287	Candida albicans	Pseudomonas aeruginosa
kingdom	1	t237561_vs_t287	1600	t237561_vs_t287:kingdom	237561	287	Candida albicans	Pseudomonas aeruginosa
kingdom	1	t237561_vs_t287	1600	t237561_vs_t287:kingdom	237561	287	Candida albicans	Pseudomonas aeruginosa
kingdom	1	t237561_vs_t287	1600	t237561_vs_t287:kingdom	237561	287	Candida albicans	Pseudomonas aeruginosa
kingdom	0.999687	t237561_vs_t287	1600	t237561_vs_t287:kingdom	237561	287	Candida albicans	Pseudomonas aeruginosa
kingdom	1	t237561_vs_t287	1600	t237561_vs_t287:kingdom	237561	287	Candida albicans	Pseudomonas aeruginosa
kingdom	0.999687	t237561_vs_t287	1600	t237561_vs_t287:kingdom	237561	287	Candida albicans	Pseudomonas aeruginosa
kingdom	0.999375	t237561_vs_t287	1600	t237561_vs_t287:kingdom	237561	287	Candida albicans	Pseudomonas aeruginosa
kingdom	1	t237561_vs_t287	1600	t237561_vs_t287:kingdom	237561	287	Candida albicans	Pseudomonas aeruginosa
kingdom	0.999687	t237561_vs_t287	1600	t237561_vs_t287:kingdom	237561	287	Candida albicans	Pseudomonas aeruginosa
kingdom	1	t237561_vs_t287	1600	t237561_vs_t287:kingdom	237561	287	Candida albicans	Pseudomonas aeruginosa
kingdom	1	t237561_vs_t287	1600	t237561_vs_t287:kingdom	237561	287	Candida albicans	Pseudomonas aeruginosa
kingdom	1	t237561_vs_t287	1600	t237561_vs_t287:kingdom	237561	287	Candida albicans	Pseudomonas aeruginosa
kingdom	1	t237561_vs_t287	1600	t237561_vs_t287:kingdom	237561	287	Candida albicans	Pseudomonas aeruginosa
kingdom	1	t237561_vs_t287	1600	t237561_vs_t287:kingdom	237561	287	Candida albicans	Pseudomonas aeruginosa
kingdom	1	t237561_vs_t287	1600	t237561_vs_t287:kingdom	237561	287	Candida albicans	Pseudomonas aeruginosa
kingdom	1	t237561_vs_t287	1600	t237561_vs_t287:kingdom	237561	287	Candida albicans	Pseudomonas aeruginosa
kingdom	1	t237561_vs_t287	1600	t237561_vs_t287:kingdom	237561	287	Candida albicans	Pseudomonas aeruginosa
kingdom	1	t237561_vs_t287	1600	t237561_vs_t287:kingdom	237561	287	Candida albicans	Pseudomonas aeruginosa
kingdom	1	t237561_vs_t287	1600	t237561_vs_t287:kingdom	237561	287	Candida albicans	Pseudomonas aeruginosa
kingdom	1	t237561_vs_t287	1600	t237561_vs_t287:kingdom	237561	287	Candida albicans	Pseudomonas aeruginosa
kingdom	0.999375	t237561_vs_t287	1600	t237561_vs_t287:kingdom	237561	287	Candida albicans	Pseudomonas aeruginosa
kingdom	1	t237561_vs_t287	1600	t237561_vs_t287:kingdom	237561	287	Candida albicans	Pseudomonas aeruginosa
kingdom	1	t237561_vs_t287	1600	t237561_vs_t287:kingdom	237561	287	Candida albicans	Pseudomonas aeruginosa
kingdom	1	t237561_vs_t287	1600	t237561_vs_t287:kingdom	237561	287	Candida albicans	Pseudomonas aeruginosa
kingdom	0.99875	t237561_vs_t287	1600	t237561_vs_t287:kingdom	237561	287	Candida albicans	Pseudomonas aeruginosa
kingdom	1	t237561_vs_t287	1600	t237561_vs_t287:kingdom	237561	287	Candida albicans	Pseudomonas aeruginosa
kingdom	0.999687	t237561_vs_t287	1600	t237561_vs_t287:kingdom	237561	287	Candida albicans	Pseudomonas aeruginosa
kingdom	0.999375	t237561_vs_t287	1600	t237561_vs_t287:kingdom	237561	287	Candida albicans	Pseudomonas aeruginosa
kingdom	1	t237561_vs_t287	1600	t237561_vs_t287:kingdom	237561	287	Candida albicans	Pseudomonas aeruginosa
kingdom	0.999687	t237561_vs_t287	1600	t237561_vs_t287:kingdom	237561	287	Candida albicans	Pseudomonas aeruginosa
kingdom	1	t237561_vs_t287	1600	t237561_vs_t287:kingdom	237561	287	Candida albicans	Pseudomonas aeruginosa
kingdom	1	t237561_vs_t287	1600	t237561_vs_t287:kingdom	237561	287	Candida albicans	Pseudomonas aeruginosa
kingdom	0.999375	t237561_vs_t287	1600	t237561_vs_t287:kingdom	237561	287	Candida albicans	Pseudomonas aeruginosa
kingdom	0.999687	t237561_vs_t287	1600	t237561_vs_t287:kingdom	237561	287	Candida albicans	Pseudomonas aeruginosa
kingdom	1	t237561_vs_t287	1600	t237561_vs_t287:kingdom	237561	287	Candida albicans	Pseudomonas aeruginosa
kingdom	0.999687	t237561_vs_t287	1600	t237561_vs_t287:kingdom	237561	287	Candida albicans	Pseudomonas aeruginosa
kingdom	0.999687	t237561_vs_t287	1600	t237561_vs_t287:kingdom	237561	287	Candida albicans	Pseudomonas aeruginosa
kingdom	0.999687	t237561_vs_t287	1600	t237561_vs_t287:kingdom	237561	287	Candida albicans	Pseudomonas aeruginosa
kingdom	1	t237561_vs_t287	1600	t237561_vs_t287:kingdom	237561	287	Candida albicans	Pseudomonas aeruginosa
kingdom	1	t237561_vs_t287	1600	t237561_vs_t287:kingdom	237561	287	Candida albicans	Pseudomonas aeruginosa
kingdom	0.999687	t237561_vs_t287	3200	t237561_vs_t287:kingdom	237561	287	Candida albicans	Pseudomonas aeruginosa
kingdom	0.999844	t237561_vs_t287	3200	t237561_vs_t287:kingdom	237561	287	Candida albicans	Pseudomonas aeruginosa
kingdom	0.999844	t237561_vs_t287	3200	t237561_vs_t287:kingdom	237561	287	Candida albicans	Pseudomonas aeruginosa
kingdom	0.999844	t237561_vs_t287	3200	t237561_vs_t287:kingdom	237561	287	Candida albicans	Pseudomonas aeruginosa
kingdom	0.999844	t237561_vs_t287	3200	t237561_vs_t287:kingdom	237561	287	Candida albicans	Pseudomonas aeruginosa
kingdom	1	t237561_vs_t287	3200	t237561_vs_t287:kingdom	237561	287	Candida albicans	Pseudomonas aeruginosa
kingdom	0.999844	t237561_vs_t287	3200	t237561_vs_t287:kingdom	237561	287	Candida albicans	Pseudomonas aeruginosa
kingdom	1	t237561_vs_t287	3200	t237561_vs_t287:kingdom	237561	287	Candida albicans	Pseudomonas aeruginosa
kingdom	0.999844	t237561_vs_t287	3200	t237561_vs_t287:kingdom	237561	287	Candida albicans	Pseudomonas aeruginosa
kingdom	1	t237561_vs_t287	3200	t237561_vs_t287:kingdom	237561	287	Candida albicans	Pseudomonas aeruginosa
kingdom	0.999844	t237561_vs_t287	3200	t237561_vs_t287:kingdom	237561	287	Candida albicans	Pseudomonas aeruginosa
kingdom	1	t237561_vs_t287	3200	t237561_vs_t287:kingdom	237561	287	Candida albicans	Pseudomonas aeruginosa
kingdom	0.999687	t237561_vs_t287	3200	t237561_vs_t287:kingdom	237561	287	Candida albicans	Pseudomonas aeruginosa
kingdom	0.999687	t237561_vs_t287	3200	t237561_vs_t287:kingdom	237561	287	Candida albicans	Pseudomonas aeruginosa
kingdom	1	t237561_vs_t287	3200	t237561_vs_t287:kingdom	237561	287	Candida albicans	Pseudomonas aeruginosa
kingdom	0.999687	t237561_vs_t287	3200	t237561_vs_t287:kingdom	237561	287	Candida albicans	Pseudomonas aeruginosa
kingdom	1	t237561_vs_t287	3200	t237561_vs_t287:kingdom	237561	287	Candida albicans	Pseudomonas aeruginosa
kingdom	0.999687	t237561_vs_t287	3200	t237561_vs_t287:kingdom	237561	287	Candida albicans	Pseudomonas aeruginosa
kingdom	0.999844	t237561_vs_t287	3200	t237561_vs_t287:kingdom	237561	287	Candida albicans	Pseudomonas aeruginosa
kingdom	0.999844	t237561_vs_t287	3200	t237561_vs_t287:kingdom	237561	287	Candida albicans	Pseudomonas aeruginosa
kingdom	1	t237561_vs_t287	3200	t237561_vs_t287:kingdom	237561	287	Candida albicans	Pseudomonas aeruginosa
kingdom	0.999844	t237561_vs_t287	3200	t237561_vs_t287:kingdom	237561	287	Candida albicans	Pseudomonas aeruginosa
kingdom	1	t237561_vs_t287	3200	t237561_vs_t287:kingdom	237561	287	Candida albicans	Pseudomonas aeruginosa
kingdom	0.999844	t237561_vs_t287	3200	t237561_vs_t287:kingdom	237561	287	Candida albicans	Pseudomonas aeruginosa
kingdom	0.999844	t237561_vs_t287	3200	t237561_vs_t287:kingdom	237561	287	Candida albicans	Pseudomonas aeruginosa
kingdom	0.999687	t237561_vs_t287	3200	t237561_vs_t287:kingdom	237561	287	Candida albicans	Pseudomonas aeruginosa
kingdom	1	t237561_vs_t287	3200	t237561_vs_t287:kingdom	237561	287	Candida albicans	Pseudomonas aeruginosa
kingdom	0.999844	t237561_vs_t287	3200	t237561_vs_t287:kingdom	237561	287	Candida albicans	Pseudomonas aeruginosa
kingdom	0.999531	t237561_vs_t287	3200	t237561_vs_t287:kingdom	237561	287	Candida albicans	Pseudomonas aeruginosa
kingdom	1	t237561_vs_t287	3200	t237561_vs_t287:kingdom	237561	287	Candida albicans	Pseudomonas aeruginosa
kingdom	0.999844	t237561_vs_t287	3200	t237561_vs_t287:kingdom	237561	287	Candida albicans	Pseudomonas aeruginosa
kingdom	0.999844	t237561_vs_t287	3200	t237561_vs_t287:kingdom	237561	287	Candida albicans	Pseudomonas aeruginosa
kingdom	1	t237561_vs_t287	3200	t237561_vs_t287:kingdom	237561	287	Candida albicans	Pseudomonas aeruginosa
kingdom	1	t237561_vs_t287	3200	t237561_vs_t287:kingdom	237561	287	Candida albicans	Pseudomonas aeruginosa
kingdom	0.999844	t237561_vs_t287	3200	t237561_vs_t287:kingdom	237561	287	Candida albicans	Pseudomonas aeruginosa
kingdom	1	t237561_vs_t287	3200	t237561_vs_t287:kingdom	237561	287	Candida albicans	Pseudomonas aeruginosa
kingdom	0.999844	t237561_vs_t287	3200	t237561_vs_t287:kingdom	237561	287	Candida albicans	Pseudomonas aeruginosa
kingdom	0.999844	t237561_vs_t287	3200	t237561_vs_t287:kingdom	237561	287	Candida albicans	Pseudomonas aeruginosa
kingdom	1	t237561_vs_t287	3200	t237561_vs_t287:kingdom	237561	287	Candida albicans	Pseudomonas aeruginosa
kingdom	1	t237561_vs_t287	3200	t237561_vs_t287:kingdom	237561	287	Candida albicans	Pseudomonas aeruginosa
kingdom	0.999844	t237561_vs_t287	3200	t237561_vs_t287:kingdom	237561	287	Candida albicans	Pseudomonas aeruginosa
kingdom	1	t237561_vs_t287	3200	t237561_vs_t287:kingdom	237561	287	Candida albicans	Pseudomonas aeruginosa
kingdom	1	t237561_vs_t287	3200	t237561_vs_t287:kingdom	237561	287	Candida albicans	Pseudomonas aeruginosa
kingdom	0.999844	t237561_vs_t287	3200	t237561_vs_t287:kingdom	237561	287	Candida albicans	Pseudomonas aeruginosa
kingdom	1	t237561_vs_t287	3200	t237561_vs_t287:kingdom	237561	287	Candida albicans	Pseudomonas aeruginosa
kingdom	0.999687	t237561_vs_t287	3200	t237561_vs_t287:kingdom	237561	287	Candida albicans	Pseudomonas aeruginosa
kingdom	0.999687	t237561_vs_t287	3200	t237561_vs_t287:kingdom	237561	287	Candida albicans	Pseudomonas aeruginosa
kingdom	0.999844	t237561_vs_t287	3200	t237561_vs_t287:kingdom	237561	287	Candida albicans	Pseudomonas aeruginosa
kingdom	0.999844	t237561_vs_t287	3200	t237561_vs_t287:kingdom	237561	287	Candida albicans	Pseudomonas aeruginosa
kingdom	0.999844	t237561_vs_t287	3200	t237561_vs_t287:kingdom	237561	287	Candida albicans	Pseudomonas aeruginosa
kingdom	0.999844	t237561_vs_t287	3200	t237561_vs_t287:kingdom	237561	287	Candida albicans	Pseudomonas aeruginosa
kingdom	1	t237561_vs_t287	3200	t237561_vs_t287:kingdom	237561	287	Candida albicans	Pseudomonas aeruginosa
kingdom	1	t237561_vs_t287	3200	t237561_vs_t287:kingdom	237561	287	Candida albicans	Pseudomonas aeruginosa
kingdom	0.999844	t237561_vs_t287	3200	t237561_vs_t287:kingdom	237561	287	Candida albicans	Pseudomonas aeruginosa
kingdom	0.999844	t237561_vs_t287	3200	t237561_vs_t287:kingdom	237561	287	Candida albicans	Pseudomonas aeruginosa
kingdom	0.999844	t237561_vs_t287	3200	t237561_vs_t287:kingdom	237561	287	Candida albicans	Pseudomonas aeruginosa
kingdom	1	t237561_vs_t287	3200	t237561_vs_t287:kingdom	237561	287	Candida albicans	Pseudomonas aeruginosa
kingdom	1	t237561_vs_t287	3200	t237561_vs_t287:kingdom	237561	287	Candida albicans	Pseudomonas aeruginosa
kingdom	1	t237561_vs_t287	3200	t237561_vs_t287:kingdom	237561	287	Candida albicans	Pseudomonas aeruginosa
kingdom	0.999844	t237561_vs_t287	3200	t237561_vs_t287:kingdom	237561	287	Candida albicans	Pseudomonas aeruginosa
kingdom	1	t237561_vs_t287	3200	t237561_vs_t287:kingdom	237561	287	Candida albicans	Pseudomonas aeruginosa
kingdom	1	t237561_vs_t287	3200	t237561_vs_t287:kingdom	237561	287	Candida albicans	Pseudomonas aeruginosa
kingdom	1	t237561_vs_t287	3200	t237561_vs_t287:kingdom	237561	287	Candida albicans	Pseudomonas aeruginosa
kingdom	0.999687	t237561_vs_t287	3200	t237561_vs_t287:kingdom	237561	287	Candida albicans	Pseudomonas aeruginosa
kingdom	0.999687	t237561_vs_t287	3200	t237561_vs_t287:kingdom	237561	287	Candida albicans	Pseudomonas aeruginosa
kingdom	0.999844	t237561_vs_t287	3200	t237561_vs_t287:kingdom	237561	287	Candida albicans	Pseudomonas aeruginosa
kingdom	1	t237561_vs_t287	3200	t237561_vs_t287:kingdom	237561	287	Candida albicans	Pseudomonas aeruginosa
kingdom	0.999687	t237561_vs_t287	3200	t237561_vs_t287:kingdom	237561	287	Candida albicans	Pseudomonas aeruginosa
kingdom	0.999687	t237561_vs_t287	3200	t237561_vs_t287:kingdom	237561	287	Candida albicans	Pseudomonas aeruginosa
kingdom	1	t237561_vs_t287	3200	t237561_vs_t287:kingdom	237561	287	Candida albicans	Pseudomonas aeruginosa
kingdom	1	t237561_vs_t287	3200	t237561_vs_t287:kingdom	237561	287	Candida albicans	Pseudomonas aeruginosa
kingdom	1	t237561_vs_t287	3200	t237561_vs_t287:kingdom	237561	287	Candida albicans	Pseudomonas aeruginosa
kingdom	1	t237561_vs_t287	3200	t237561_vs_t287:kingdom	237561	287	Candida albicans	Pseudomonas aeruginosa
kingdom	1	t237561_vs_t287	3200	t237561_vs_t287:kingdom	237561	287	Candida albicans	Pseudomonas aeruginosa
kingdom	0.999844	t237561_vs_t287	3200	t237561_vs_t287:kingdom	237561	287	Candida albicans	Pseudomonas aeruginosa
kingdom	1	t237561_vs_t287	3200	t237561_vs_t287:kingdom	237561	287	Candida albicans	Pseudomonas aeruginosa
kingdom	1	t237561_vs_t287	3200	t237561_vs_t287:kingdom	237561	287	Candida albicans	Pseudomonas aeruginosa
kingdom	1	t237561_vs_t287	3200	t237561_vs_t287:kingdom	237561	287	Candida albicans	Pseudomonas aeruginosa
kingdom	1	t237561_vs_t287	3200	t237561_vs_t287:kingdom	237561	287	Candida albicans	Pseudomonas aeruginosa
kingdom	1	t237561_vs_t287	3200	t237561_vs_t287:kingdom	237561	287	Candida albicans	Pseudomonas aeruginosa
kingdom	0.999844	t237561_vs_t287	3200	t237561_vs_t287:kingdom	237561	287	Candida albicans	Pseudomonas aeruginosa
kingdom	1	t237561_vs_t287	3200	t237561_vs_t287:kingdom	237561	287	Candida albicans	Pseudomonas aeruginosa
kingdom	0.999687	t237561_vs_t287	3200	t237561_vs_t287:kingdom	237561	287	Candida albicans	Pseudomonas aeruginosa
kingdom	1	t237561_vs_t287	3200	t237561_vs_t287:kingdom	237561	287	Candida albicans	Pseudomonas aeruginosa
kingdom	1	t237561_vs_t287	3200	t237561_vs_t287:kingdom	237561	287	Candida albicans	Pseudomonas aeruginosa
kingdom	1	t237561_vs_t287	3200	t237561_vs_t287:kingdom	237561	287	Candida albicans	Pseudomonas aeruginosa
kingdom	0.999844	t237561_vs_t287	3200	t237561_vs_t287:kingdom	237561	287	Candida albicans	Pseudomonas aeruginosa
kingdom	0.999844	t237561_vs_t287	3200	t237561_vs_t287:kingdom	237561	287	Candida albicans	Pseudomonas aeruginosa
kingdom	1	t237561_vs_t287	3200	t237561_vs_t287:kingdom	237561	287	Candida albicans	Pseudomonas aeruginosa
kingdom	1	t237561_vs_t287	3200	t237561_vs_t287:kingdom	237561	287	Candida albicans	Pseudomonas aeruginosa
kingdom	1	t237561_vs_t287	3200	t237561_vs_t287:kingdom	237561	287	Candida albicans	Pseudomonas aeruginosa
kingdom	0.999687	t237561_vs_t287	3200	t237561_vs_t287:kingdom	237561	287	Candida albicans	Pseudomonas aeruginosa
kingdom	1	t237561_vs_t287	3200	t237561_vs_t287:kingdom	237561	287	Candida albicans	Pseudomonas aeruginosa
kingdom	1	t237561_vs_t287	3200	t237561_vs_t287:kingdom	237561	287	Candida albicans	Pseudomonas aeruginosa
kingdom	0.999844	t237561_vs_t287	3200	t237561_vs_t287:kingdom	237561	287	Candida albicans	Pseudomonas aeruginosa
kingdom	0.999844	t237561_vs_t287	3200	t237561_vs_t287:kingdom	237561	287	Candida albicans	Pseudomonas aeruginosa
kingdom	1	t237561_vs_t287	3200	t237561_vs_t287:kingdom	237561	287	Candida albicans	Pseudomonas aeruginosa
kingdom	1	t237561_vs_t287	3200	t237561_vs_t287:kingdom	237561	287	Candida albicans	Pseudomonas aeruginosa
kingdom	0.999844	t237561_vs_t287	3200	t237561_vs_t287:kingdom	237561	287	Candida albicans	Pseudomonas aeruginosa
kingdom	1	t237561_vs_t287	3200	t237561_vs_t287:kingdom	237561	287	Candida albicans	Pseudomonas aeruginosa
order	1	t237561_vs_t287	100	t237561_vs_t287:order	237561	287	Candida albicans	Pseudomonas aeruginosa
order	1	t237561_vs_t287	100	t237561_vs_t287:order	237561	287	Candida albicans	Pseudomonas aeruginosa
order	1	t237561_vs_t287	100	t237561_vs_t287:order	237561	287	Candida albicans	Pseudomonas aeruginosa
order	1	t237561_vs_t287	100	t237561_vs_t287:order	237561	287	Candida albicans	Pseudomonas aeruginosa
order	1	t237561_vs_t287	100	t237561_vs_t287:order	237561	287	Candida albicans	Pseudomonas aeruginosa
order	1	t237561_vs_t287	100	t237561_vs_t287:order	237561	287	Candida albicans	Pseudomonas aeruginosa
order	1	t237561_vs_t287	100	t237561_vs_t287:order	237561	287	Candida albicans	Pseudomonas aeruginosa
order	1	t237561_vs_t287	100	t237561_vs_t287:order	237561	287	Candida albicans	Pseudomonas aeruginosa
order	1	t237561_vs_t287	100	t237561_vs_t287:order	237561	287	Candida albicans	Pseudomonas aeruginosa
order	1	t237561_vs_t287	100	t237561_vs_t287:order	237561	287	Candida albicans	Pseudomonas aeruginosa
order	1	t237561_vs_t287	100	t237561_vs_t287:order	237561	287	Candida albicans	Pseudomonas aeruginosa
order	1	t237561_vs_t287	100	t237561_vs_t287:order	237561	287	Candida albicans	Pseudomonas aeruginosa
order	1	t237561_vs_t287	100	t237561_vs_t287:order	237561	287	Candida albicans	Pseudomonas aeruginosa
order	1	t237561_vs_t287	100	t237561_vs_t287:order	237561	287	Candida albicans	Pseudomonas aeruginosa
order	1	t237561_vs_t287	100	t237561_vs_t287:order	237561	287	Candida albicans	Pseudomonas aeruginosa
order	1	t237561_vs_t287	100	t237561_vs_t287:order	237561	287	Candida albicans	Pseudomonas aeruginosa
order	1	t237561_vs_t287	100	t237561_vs_t287:order	237561	287	Candida albicans	Pseudomonas aeruginosa
order	1	t237561_vs_t287	100	t237561_vs_t287:order	237561	287	Candida albicans	Pseudomonas aeruginosa
order	0.995	t237561_vs_t287	100	t237561_vs_t287:order	237561	287	Candida albicans	Pseudomonas aeruginosa
order	1	t237561_vs_t287	100	t237561_vs_t287:order	237561	287	Candida albicans	Pseudomonas aeruginosa
order	1	t237561_vs_t287	100	t237561_vs_t287:order	237561	287	Candida albicans	Pseudomonas aeruginosa
order	1	t237561_vs_t287	100	t237561_vs_t287:order	237561	287	Candida albicans	Pseudomonas aeruginosa
order	1	t237561_vs_t287	100	t237561_vs_t287:order	237561	287	Candida albicans	Pseudomonas aeruginosa
order	1	t237561_vs_t287	100	t237561_vs_t287:order	237561	287	Candida albicans	Pseudomonas aeruginosa
order	1	t237561_vs_t287	100	t237561_vs_t287:order	237561	287	Candida albicans	Pseudomonas aeruginosa
order	0.995	t237561_vs_t287	100	t237561_vs_t287:order	237561	287	Candida albicans	Pseudomonas aeruginosa
order	1	t237561_vs_t287	100	t237561_vs_t287:order	237561	287	Candida albicans	Pseudomonas aeruginosa
order	1	t237561_vs_t287	100	t237561_vs_t287:order	237561	287	Candida albicans	Pseudomonas aeruginosa
order	1	t237561_vs_t287	100	t237561_vs_t287:order	237561	287	Candida albicans	Pseudomonas aeruginosa
order	1	t237561_vs_t287	100	t237561_vs_t287:order	237561	287	Candida albicans	Pseudomonas aeruginosa
order	1	t237561_vs_t287	100	t237561_vs_t287:order	237561	287	Candida albicans	Pseudomonas aeruginosa
order	1	t237561_vs_t287	100	t237561_vs_t287:order	237561	287	Candida albicans	Pseudomonas aeruginosa
order	1	t237561_vs_t287	100	t237561_vs_t287:order	237561	287	Candida albicans	Pseudomonas aeruginosa
order	1	t237561_vs_t287	100	t237561_vs_t287:order	237561	287	Candida albicans	Pseudomonas aeruginosa
order	1	t237561_vs_t287	100	t237561_vs_t287:order	237561	287	Candida albicans	Pseudomonas aeruginosa
order	1	t237561_vs_t287	100	t237561_vs_t287:order	237561	287	Candida albicans	Pseudomonas aeruginosa
order	1	t237561_vs_t287	100	t237561_vs_t287:order	237561	287	Candida albicans	Pseudomonas aeruginosa
order	1	t237561_vs_t287	100	t237561_vs_t287:order	237561	287	Candida albicans	Pseudomonas aeruginosa
order	1	t237561_vs_t287	100	t237561_vs_t287:order	237561	287	Candida albicans	Pseudomonas aeruginosa
order	1	t237561_vs_t287	100	t237561_vs_t287:order	237561	287	Candida albicans	Pseudomonas aeruginosa
order	1	t237561_vs_t287	100	t237561_vs_t287:order	237561	287	Candida albicans	Pseudomonas aeruginosa
order	1	t237561_vs_t287	100	t237561_vs_t287:order	237561	287	Candida albicans	Pseudomonas aeruginosa
order	1	t237561_vs_t287	100	t237561_vs_t287:order	237561	287	Candida albicans	Pseudomonas aeruginosa
order	1	t237561_vs_t287	100	t237561_vs_t287:order	237561	287	Candida albicans	Pseudomonas aeruginosa
order	1	t237561_vs_t287	100	t237561_vs_t287:order	237561	287	Candida albicans	Pseudomonas aeruginosa
order	1	t237561_vs_t287	100	t237561_vs_t287:order	237561	287	Candida albicans	Pseudomonas aeruginosa
order	1	t237561_vs_t287	100	t237561_vs_t287:order	237561	287	Candida albicans	Pseudomonas aeruginosa
order	1	t237561_vs_t287	100	t237561_vs_t287:order	237561	287	Candida albicans	Pseudomonas aeruginosa
order	1	t237561_vs_t287	100	t237561_vs_t287:order	237561	287	Candida albicans	Pseudomonas aeruginosa
order	1	t237561_vs_t287	100	t237561_vs_t287:order	237561	287	Candida albicans	Pseudomonas aeruginosa
order	1	t237561_vs_t287	100	t237561_vs_t287:order	237561	287	Candida albicans	Pseudomonas aeruginosa
order	1	t237561_vs_t287	100	t237561_vs_t287:order	237561	287	Candida albicans	Pseudomonas aeruginosa
order	1	t237561_vs_t287	100	t237561_vs_t287:order	237561	287	Candida albicans	Pseudomonas aeruginosa
order	1	t237561_vs_t287	100	t237561_vs_t287:order	237561	287	Candida albicans	Pseudomonas aeruginosa
order	1	t237561_vs_t287	100	t237561_vs_t287:order	237561	287	Candida albicans	Pseudomonas aeruginosa
order	1	t237561_vs_t287	100	t237561_vs_t287:order	237561	287	Candida albicans	Pseudomonas aeruginosa
order	1	t237561_vs_t287	100	t237561_vs_t287:order	237561	287	Candida albicans	Pseudomonas aeruginosa
order	1	t237561_vs_t287	100	t237561_vs_t287:order	237561	287	Candida albicans	Pseudomonas aeruginosa
order	1	t237561_vs_t287	100	t237561_vs_t287:order	237561	287	Candida albicans	Pseudomonas aeruginosa
order	1	t237561_vs_t287	100	t237561_vs_t287:order	237561	287	Candida albicans	Pseudomonas aeruginosa
order	1	t237561_vs_t287	100	t237561_vs_t287:order	237561	287	Candida albicans	Pseudomonas aeruginosa
order	1	t237561_vs_t287	100	t237561_vs_t287:order	237561	287	Candida albicans	Pseudomonas aeruginosa
order	1	t237561_vs_t287	100	t237561_vs_t287:order	237561	287	Candida albicans	Pseudomonas aeruginosa
order	1	t237561_vs_t287	100	t237561_vs_t287:order	237561	287	Candida albicans	Pseudomonas aeruginosa
order	1	t237561_vs_t287	100	t237561_vs_t287:order	237561	287	Candida albicans	Pseudomonas aeruginosa
order	1	t237561_vs_t287	100	t237561_vs_t287:order	237561	287	Candida albicans	Pseudomonas aeruginosa
order	1	t237561_vs_t287	100	t237561_vs_t287:order	237561	287	Candida albicans	Pseudomonas aeruginosa
order	1	t237561_vs_t287	100	t237561_vs_t287:order	237561	287	Candida albicans	Pseudomonas aeruginosa
order	1	t237561_vs_t287	100	t237561_vs_t287:order	237561	287	Candida albicans	Pseudomonas aeruginosa
order	1	t237561_vs_t287	100	t237561_vs_t287:order	237561	287	Candida albicans	Pseudomonas aeruginosa
order	1	t237561_vs_t287	100	t237561_vs_t287:order	237561	287	Candida albicans	Pseudomonas aeruginosa
order	1	t237561_vs_t287	100	t237561_vs_t287:order	237561	287	Candida albicans	Pseudomonas aeruginosa
order	1	t237561_vs_t287	100	t237561_vs_t287:order	237561	287	Candida albicans	Pseudomonas aeruginosa
order	1	t237561_vs_t287	100	t237561_vs_t287:order	237561	287	Candida albicans	Pseudomonas aeruginosa
order	1	t237561_vs_t287	100	t237561_vs_t287:order	237561	287	Candida albicans	Pseudomonas aeruginosa
order	1	t237561_vs_t287	100	t237561_vs_t287:order	237561	287	Candida albicans	Pseudomonas aeruginosa
order	1	t237561_vs_t287	100	t237561_vs_t287:order	237561	287	Candida albicans	Pseudomonas aeruginosa
order	1	t237561_vs_t287	100	t237561_vs_t287:order	237561	287	Candida albicans	Pseudomonas aeruginosa
order	1	t237561_vs_t287	100	t237561_vs_t287:order	237561	287	Candida albicans	Pseudomonas aeruginosa
order	1	t237561_vs_t287	100	t237561_vs_t287:order	237561	287	Candida albicans	Pseudomonas aeruginosa
order	1	t237561_vs_t287	100	t237561_vs_t287:order	237561	287	Candida albicans	Pseudomonas aeruginosa
order	1	t237561_vs_t287	100	t237561_vs_t287:order	237561	287	Candida albicans	Pseudomonas aeruginosa
order	1	t237561_vs_t287	100	t237561_vs_t287:order	237561	287	Candida albicans	Pseudomonas aeruginosa
order	1	t237561_vs_t287	100	t237561_vs_t287:order	237561	287	Candida albicans	Pseudomonas aeruginosa
order	1	t237561_vs_t287	100	t237561_vs_t287:order	237561	287	Candida albicans	Pseudomonas aeruginosa
order	1	t237561_vs_t287	100	t237561_vs_t287:order	237561	287	Candida albicans	Pseudomonas aeruginosa
order	1	t237561_vs_t287	100	t237561_vs_t287:order	237561	287	Candida albicans	Pseudomonas aeruginosa
order	1	t237561_vs_t287	100	t237561_vs_t287:order	237561	287	Candida albicans	Pseudomonas aeruginosa
order	1	t237561_vs_t287	100	t237561_vs_t287:order	237561	287	Candida albicans	Pseudomonas aeruginosa
order	1	t237561_vs_t287	100	t237561_vs_t287:order	237561	287	Candida albicans	Pseudomonas aeruginosa
order	1	t237561_vs_t287	100	t237561_vs_t287:order	237561	287	Candida albicans	Pseudomonas aeruginosa
order	1	t237561_vs_t287	100	t237561_vs_t287:order	237561	287	Candida albicans	Pseudomonas aeruginosa
order	1	t237561_vs_t287	100	t237561_vs_t287:order	237561	287	Candida albicans	Pseudomonas aeruginosa
order	1	t237561_vs_t287	100	t237561_vs_t287:order	237561	287	Candida albicans	Pseudomonas aeruginosa
order	1	t237561_vs_t287	100	t237561_vs_t287:order	237561	287	Candida albicans	Pseudomonas aeruginosa
order	1	t237561_vs_t287	100	t237561_vs_t287:order	237561	287	Candida albicans	Pseudomonas aeruginosa
order	1	t237561_vs_t287	100	t237561_vs_t287:order	237561	287	Candida albicans	Pseudomonas aeruginosa
order	1	t237561_vs_t287	100	t237561_vs_t287:order	237561	287	Candida albicans	Pseudomonas aeruginosa
order	1	t237561_vs_t287	100	t237561_vs_t287:order	237561	287	Candida albicans	Pseudomonas aeruginosa
order	1	t237561_vs_t287	100	t237561_vs_t287:order	237561	287	Candida albicans	Pseudomonas aeruginosa
order	1	t237561_vs_t287	200	t237561_vs_t287:order	237561	287	Candida albicans	Pseudomonas aeruginosa
order	1	t237561_vs_t287	200	t237561_vs_t287:order	237561	287	Candida albicans	Pseudomonas aeruginosa
order	1	t237561_vs_t287	200	t237561_vs_t287:order	237561	287	Candida albicans	Pseudomonas aeruginosa
order	1	t237561_vs_t287	200	t237561_vs_t287:order	237561	287	Candida albicans	Pseudomonas aeruginosa
order	1	t237561_vs_t287	200	t237561_vs_t287:order	237561	287	Candida albicans	Pseudomonas aeruginosa
order	1	t237561_vs_t287	200	t237561_vs_t287:order	237561	287	Candida albicans	Pseudomonas aeruginosa
order	1	t237561_vs_t287	200	t237561_vs_t287:order	237561	287	Candida albicans	Pseudomonas aeruginosa
order	1	t237561_vs_t287	200	t237561_vs_t287:order	237561	287	Candida albicans	Pseudomonas aeruginosa
order	1	t237561_vs_t287	200	t237561_vs_t287:order	237561	287	Candida albicans	Pseudomonas aeruginosa
order	1	t237561_vs_t287	200	t237561_vs_t287:order	237561	287	Candida albicans	Pseudomonas aeruginosa
order	1	t237561_vs_t287	200	t237561_vs_t287:order	237561	287	Candida albicans	Pseudomonas aeruginosa
order	1	t237561_vs_t287	200	t237561_vs_t287:order	237561	287	Candida albicans	Pseudomonas aeruginosa
order	1	t237561_vs_t287	200	t237561_vs_t287:order	237561	287	Candida albicans	Pseudomonas aeruginosa
order	1	t237561_vs_t287	200	t237561_vs_t287:order	237561	287	Candida albicans	Pseudomonas aeruginosa
order	1	t237561_vs_t287	200	t237561_vs_t287:order	237561	287	Candida albicans	Pseudomonas aeruginosa
order	0.9975	t237561_vs_t287	200	t237561_vs_t287:order	237561	287	Candida albicans	Pseudomonas aeruginosa
order	1	t237561_vs_t287	200	t237561_vs_t287:order	237561	287	Candida albicans	Pseudomonas aeruginosa
order	1	t237561_vs_t287	200	t237561_vs_t287:order	237561	287	Candida albicans	Pseudomonas aeruginosa
order	1	t237561_vs_t287	200	t237561_vs_t287:order	237561	287	Candida albicans	Pseudomonas aeruginosa
order	1	t237561_vs_t287	200	t237561_vs_t287:order	237561	287	Candida albicans	Pseudomonas aeruginosa
order	1	t237561_vs_t287	200	t237561_vs_t287:order	237561	287	Candida albicans	Pseudomonas aeruginosa
order	1	t237561_vs_t287	200	t237561_vs_t287:order	237561	287	Candida albicans	Pseudomonas aeruginosa
order	1	t237561_vs_t287	200	t237561_vs_t287:order	237561	287	Candida albicans	Pseudomonas aeruginosa
order	1	t237561_vs_t287	200	t237561_vs_t287:order	237561	287	Candida albicans	Pseudomonas aeruginosa
order	1	t237561_vs_t287	200	t237561_vs_t287:order	237561	287	Candida albicans	Pseudomonas aeruginosa
order	0.9975	t237561_vs_t287	200	t237561_vs_t287:order	237561	287	Candida albicans	Pseudomonas aeruginosa
order	1	t237561_vs_t287	200	t237561_vs_t287:order	237561	287	Candida albicans	Pseudomonas aeruginosa
order	1	t237561_vs_t287	200	t237561_vs_t287:order	237561	287	Candida albicans	Pseudomonas aeruginosa
order	0.9975	t237561_vs_t287	200	t237561_vs_t287:order	237561	287	Candida albicans	Pseudomonas aeruginosa
order	1	t237561_vs_t287	200	t237561_vs_t287:order	237561	287	Candida albicans	Pseudomonas aeruginosa
order	1	t237561_vs_t287	200	t237561_vs_t287:order	237561	287	Candida albicans	Pseudomonas aeruginosa
order	1	t237561_vs_t287	200	t237561_vs_t287:order	237561	287	Candida albicans	Pseudomonas aeruginosa
order	1	t237561_vs_t287	200	t237561_vs_t287:order	237561	287	Candida albicans	Pseudomonas aeruginosa
order	1	t237561_vs_t287	200	t237561_vs_t287:order	237561	287	Candida albicans	Pseudomonas aeruginosa
order	1	t237561_vs_t287	200	t237561_vs_t287:order	237561	287	Candida albicans	Pseudomonas aeruginosa
order	1	t237561_vs_t287	200	t237561_vs_t287:order	237561	287	Candida albicans	Pseudomonas aeruginosa
order	1	t237561_vs_t287	200	t237561_vs_t287:order	237561	287	Candida albicans	Pseudomonas aeruginosa
order	1	t237561_vs_t287	200	t237561_vs_t287:order	237561	287	Candida albicans	Pseudomonas aeruginosa
order	1	t237561_vs_t287	200	t237561_vs_t287:order	237561	287	Candida albicans	Pseudomonas aeruginosa
order	1	t237561_vs_t287	200	t237561_vs_t287:order	237561	287	Candida albicans	Pseudomonas aeruginosa
order	1	t237561_vs_t287	200	t237561_vs_t287:order	237561	287	Candida albicans	Pseudomonas aeruginosa
order	1	t237561_vs_t287	200	t237561_vs_t287:order	237561	287	Candida albicans	Pseudomonas aeruginosa
order	1	t237561_vs_t287	200	t237561_vs_t287:order	237561	287	Candida albicans	Pseudomonas aeruginosa
order	1	t237561_vs_t287	200	t237561_vs_t287:order	237561	287	Candida albicans	Pseudomonas aeruginosa
order	1	t237561_vs_t287	200	t237561_vs_t287:order	237561	287	Candida albicans	Pseudomonas aeruginosa
order	1	t237561_vs_t287	200	t237561_vs_t287:order	237561	287	Candida albicans	Pseudomonas aeruginosa
order	1	t237561_vs_t287	200	t237561_vs_t287:order	237561	287	Candida albicans	Pseudomonas aeruginosa
order	0.9975	t237561_vs_t287	200	t237561_vs_t287:order	237561	287	Candida albicans	Pseudomonas aeruginosa
order	1	t237561_vs_t287	200	t237561_vs_t287:order	237561	287	Candida albicans	Pseudomonas aeruginosa
order	1	t237561_vs_t287	200	t237561_vs_t287:order	237561	287	Candida albicans	Pseudomonas aeruginosa
order	1	t237561_vs_t287	200	t237561_vs_t287:order	237561	287	Candida albicans	Pseudomonas aeruginosa
order	1	t237561_vs_t287	200	t237561_vs_t287:order	237561	287	Candida albicans	Pseudomonas aeruginosa
order	1	t237561_vs_t287	200	t237561_vs_t287:order	237561	287	Candida albicans	Pseudomonas aeruginosa
order	1	t237561_vs_t287	200	t237561_vs_t287:order	237561	287	Candida albicans	Pseudomonas aeruginosa
order	1	t237561_vs_t287	200	t237561_vs_t287:order	237561	287	Candida albicans	Pseudomonas aeruginosa
order	1	t237561_vs_t287	200	t237561_vs_t287:order	237561	287	Candida albicans	Pseudomonas aeruginosa
order	1	t237561_vs_t287	200	t237561_vs_t287:order	237561	287	Candida albicans	Pseudomonas aeruginosa
order	1	t237561_vs_t287	200	t237561_vs_t287:order	237561	287	Candida albicans	Pseudomonas aeruginosa
order	1	t237561_vs_t287	200	t237561_vs_t287:order	237561	287	Candida albicans	Pseudomonas aeruginosa
order	1	t237561_vs_t287	200	t237561_vs_t287:order	237561	287	Candida albicans	Pseudomonas aeruginosa
order	1	t237561_vs_t287	200	t237561_vs_t287:order	237561	287	Candida albicans	Pseudomonas aeruginosa
order	1	t237561_vs_t287	200	t237561_vs_t287:order	237561	287	Candida albicans	Pseudomonas aeruginosa
order	1	t237561_vs_t287	200	t237561_vs_t287:order	237561	287	Candida albicans	Pseudomonas aeruginosa
order	0.9975	t237561_vs_t287	200	t237561_vs_t287:order	237561	287	Candida albicans	Pseudomonas aeruginosa
order	1	t237561_vs_t287	200	t237561_vs_t287:order	237561	287	Candida albicans	Pseudomonas aeruginosa
order	1	t237561_vs_t287	200	t237561_vs_t287:order	237561	287	Candida albicans	Pseudomonas aeruginosa
order	1	t237561_vs_t287	200	t237561_vs_t287:order	237561	287	Candida albicans	Pseudomonas aeruginosa
order	1	t237561_vs_t287	200	t237561_vs_t287:order	237561	287	Candida albicans	Pseudomonas aeruginosa
order	1	t237561_vs_t287	200	t237561_vs_t287:order	237561	287	Candida albicans	Pseudomonas aeruginosa
order	1	t237561_vs_t287	200	t237561_vs_t287:order	237561	287	Candida albicans	Pseudomonas aeruginosa
order	1	t237561_vs_t287	200	t237561_vs_t287:order	237561	287	Candida albicans	Pseudomonas aeruginosa
order	1	t237561_vs_t287	200	t237561_vs_t287:order	237561	287	Candida albicans	Pseudomonas aeruginosa
order	0.9975	t237561_vs_t287	200	t237561_vs_t287:order	237561	287	Candida albicans	Pseudomonas aeruginosa
order	1	t237561_vs_t287	200	t237561_vs_t287:order	237561	287	Candida albicans	Pseudomonas aeruginosa
order	1	t237561_vs_t287	200	t237561_vs_t287:order	237561	287	Candida albicans	Pseudomonas aeruginosa
order	1	t237561_vs_t287	200	t237561_vs_t287:order	237561	287	Candida albicans	Pseudomonas aeruginosa
order	1	t237561_vs_t287	200	t237561_vs_t287:order	237561	287	Candida albicans	Pseudomonas aeruginosa
order	1	t237561_vs_t287	200	t237561_vs_t287:order	237561	287	Candida albicans	Pseudomonas aeruginosa
order	1	t237561_vs_t287	200	t237561_vs_t287:order	237561	287	Candida albicans	Pseudomonas aeruginosa
order	1	t237561_vs_t287	200	t237561_vs_t287:order	237561	287	Candida albicans	Pseudomonas aeruginosa
order	1	t237561_vs_t287	200	t237561_vs_t287:order	237561	287	Candida albicans	Pseudomonas aeruginosa
order	1	t237561_vs_t287	200	t237561_vs_t287:order	237561	287	Candida albicans	Pseudomonas aeruginosa
order	1	t237561_vs_t287	200	t237561_vs_t287:order	237561	287	Candida albicans	Pseudomonas aeruginosa
order	1	t237561_vs_t287	200	t237561_vs_t287:order	237561	287	Candida albicans	Pseudomonas aeruginosa
order	1	t237561_vs_t287	200	t237561_vs_t287:order	237561	287	Candida albicans	Pseudomonas aeruginosa
order	1	t237561_vs_t287	200	t237561_vs_t287:order	237561	287	Candida albicans	Pseudomonas aeruginosa
order	1	t237561_vs_t287	200	t237561_vs_t287:order	237561	287	Candida albicans	Pseudomonas aeruginosa
[truncated: 257,216+ more rows]
